# Supplementary material for: Natural and pathogenic protein sequence variation affecting prion-like domains within and across human proteomes
Source: BMC Genomics. 2020 Jan 8;21:23. doi: 10.1186/s12864-019-6425-3 (PMC6947906; doi:10.1186/s12864-019-6425-3)
Supplement: Supplementary file 1 — Additional file 1. PAPA scores derived from random sampling of sequence variant combinations for proteins with high-scoring PrLDs. For all proteins with a moderately high-scoring PrLD (PAPA> 0.0) and at least one single-amino acid variant, the minimum and maximum aggregation propensity scores obtained from randomly sampling PrLD sequence variants, along with the corresponding reference sequence score, are indicated (see Methods for a complete description of sequence variant calculations). [file 12864_2019_6425_MOESM1_ESM.csv]

ProteinID	Common Gene Name	Original PAPA Score	Seq Variants Minimum PAPA Score	Seq Variants Maximum PAPA Score	Number of Seq Variants Analyzed
NX_A0A075B6H9-1	IGLV4-69_Isoform1	0.004713809	-0.131578388	0.097722291	3698
NX_A0A087WSZ9-1	TRAV30_Isoform1	0.007783943	-1	0.066230606	1036
NX_A0A087WUL8-1	NBPF19_Isoform1	0.001989634	NaN	NaN	0
NX_A0A0A0MS14-1	IGHV1-45_Isoform1	0.009504225	-1	0.053419439	4126
NX_A0A0B4J1Z2-1	IGKV1D-43_Isoform1	0.023526192	-1	0.083121287	2702
NX_A0A0B4J264-1	TRAV38-1_Isoform1	0.004415633	-1	0.050534333	1392
NX_A0A0C4DH59-1	TRBV5-4_Isoform1	0.054066833	-1	0.113293831	4000
NX_A0A0C5B5G6-1	MT-RNR1_Isoform1	0.077135157	NaN	NaN	0
NX_A0A0J9YX75-1	TRBV6-9_Isoform1	0.003644345	NaN	NaN	0
NX_A0A0K0K1G6-1	TRBV10-3_Isoform1	0.033919849	NaN	NaN	0
NX_A0A0U1RQE8-1	GLYATL1B_Isoform1	0.009317082	-0.063909714	0.039293511	266
NX_A0A0U1RQI7-1	KLF18_Isoform1	0.117695501	0.109475077	0.140109318	8922
NX_A0A0U1RRL7-1	MMP24OS_Isoform1	0.013416524	-0.041130995	0.001770805	30
NX_A0A1B0GTD5-1	TEX49_Isoform1	0.000603854	-0.050609664	0.09356795	130
NX_A0A1B0GTS1-1	HSFX4_Isoform1	0.097694221	NaN	NaN	0
NX_A0A1B0GU33-1	TEX53_Isoform1	0.000498988	-0.040458673	0.036990774	20
NX_A0A1B0GVS7-1	MDFIC2_Isoform1	0.019632254	0.025249953	0.036338879	12
NX_A0A1B0GVS7-2	MDFIC2_Isoform2	0.019632254	0.025249953	0.036338879	12
NX_A0A1B0GVZ2-1	FAM240B_Isoform1	0.056279576	0.040745953	0.108447313	170
NX_A0A1B0GWH4-1	HSFX3_Isoform1	0.097694221	-0.089985682	-0.089985682	2
NX_A0A578-1	TRBV5-1_Isoform1	0.038005129	0.001771381	0.100443835	1470
NX_A0AVI2-1	FER1L5_Isoform1	0.093837755	-0.058652573	0.142012066	646
NX_A0PJX0-1	CIB4_Isoform1	0.030179794	-0.151755489	0.119213669	978
NX_A0PJZ0-1	ANKRD20A5P_Isoform1	0.012281252	NaN	NaN	0
NX_A0PJZ3-1	GXYLT2_Isoform1	0.031661454	-0.106358449	0.076794298	2406
NX_A1A4F0-1	PQLC2L_Isoform1	0.029166404	-1	0.115583609	210
NX_A1A519-1	FAM170A_Isoform1	0.054206945	0.005348999	0.105598228	16946
NX_A1A519-2	FAM170A_Isoform2	0.054206945	0.005348999	0.105598228	16946
NX_A1A519-3	FAM170A_Isoform3	0.054206945	0.005348999	0.105598228	16946
NX_A1A519-4	FAM170A_Isoform4	0.005348999	-0.044230217	0.035388229	5074
NX_A1E959-1	ODAM_Isoform1	0.032067201	-0.026976468	0.076313494	6570
NX_A1L429-1	GAGE12B_Isoform1	0.014029888	0.003187001	0.035299069	6
NX_A1X283-1	SH3PXD2B_Isoform1	0.040256967	0.00207091	0.087682474	5074
NX_A2A288-3	ZC3H12D_Isoform2	0.006257816	-0.075153303	0.040142062	374
NX_A2RRD8-1	ZNF320_Isoform1	0.026608473	-0.018880603	0.0663436	2842
NX_A2RTX5-1	TARSL2_Isoform1	0.045663233	0.004869604	0.079402074	7954
NX_A2RTX5-2	TARSL2_Isoform2	0.045663233	-0.058353375	0.079402074	1384
NX_A2RUB1-1	MEIOC_Isoform3	0.036587714	-0.030484624	0.069991849	3750
NX_A2RUB1-2	MEIOC_Isoform2	0.036587714	-0.030484624	0.069991849	3750
NX_A2RUB1-4	MEIOC_Isoform1	0.036587714	-0.028030758	0.069991849	3750
NX_A2RUB1-5	MEIOC_Isoform4	0.036587714	-0.028030758	0.069991849	3750
NX_A2VDJ0-1	TMEM131L_Isoform1	0.011513382	-0.011503868	0.061831426	4948
NX_A2VDJ0-2	TMEM131L_Isoform2	0.011513382	-0.011503868	0.061831426	4948
NX_A2VDJ0-3	TMEM131L_Isoform3	0.011513382	-0.011503868	0.061831426	4948
NX_A2VDJ0-5	TMEM131L_Isoform4	0.011513382	-0.011503868	0.061831426	4948
NX_A2VDJ0-6	TMEM131L_Isoform5	0.011513382	-0.011503868	0.061831426	4948
NX_A4D0V7-1	CPED1_Isoform1	0.035985799	0.006536585	0.091068382	19666
NX_A4D0V7-2	CPED1_Isoform2	0.008532878	-0.034282772	0.070074855	2038
NX_A4D1B5-2	GSAP_Isoform2	0.003736213	-0.039974183	0.055360686	228
NX_A4D1B5-3	GSAP_Isoform3	0.003736213	-0.039974183	0.055360686	228
NX_A4D1E1-1	ZNF804B_Isoform1	0.068462081	-0.02364886	0.136244687	910
NX_A4FU01-2	MTMR11_Isoform2	0.014504913	-0.042663098	0.065640967	908
NX_A4FU01-3	MTMR11_Isoform3	0.014504913	-0.069981163	0.065640967	908
NX_A4QPH2-1	PI4KAP2_Isoform1	0.145740733	0.135639121	0.145740733	12
NX_A5PLK6-1	RGSL1_Isoform1	0.030058078	-0.024658568	0.070415327	978
NX_A5PLK6-2	RGSL1_Isoform2	0.030058078	-0.024658568	0.070415327	978
NX_A5PLK6-3	RGSL1_Isoform3	0.030058078	-0.024658568	0.070415327	978
NX_A5PLN7-1	FAM149A_Isoform1	0.000432538	-0.061068004	0.077371724	338
NX_A5PLN7-2	FAM149A_Isoform2	0.000432538	-0.070975218	0.077371724	338
NX_A5PLN7-3	FAM149A_Isoform3	0.000432538	-0.061068004	0.077371724	338
NX_A5PLN7-4	FAM149A_Isoform4	0.000432538	-0.070975218	0.077371724	338
NX_A6NCI4-1	VWA3A_Isoform1	0.007587246	-0.013524477	0.063742705	3260
NX_A6NCI4-2	VWA3A_Isoform2	0.007587246	-0.045186127	0.063742705	3260
NX_A6NCI4-4	VWA3A_Isoform4	0.05914155	-0.240594783	0.120385475	528
NX_A6NCI8-1	C2orf78_Isoform1	0.017734682	-0.114742038	0.06706582	490
NX_A6NCL1-1	GMNC_Isoform1	0.061943131	-0.097395673	0.098008832	1170
NX_A6NCW0-1	USP17L3_Isoform1	0.018441367	-0.006272076	0.034523206	42
NX_A6NCW7-1	USP17L4_Isoform1	0.019436739	-0.013375087	0.048989796	686
NX_A6NDE8-1	GAGE12H_Isoform1	0.014029888	-0.024959253	0.023003024	42
NX_A6NER3-1	GAGE12J_Isoform1	0.02628578	9.83E-05	0.052190235	12
NX_A6NF34-1	ANTXRL_Isoform1	0.049425057	-0.028655603	0.104355135	132
NX_A6NFU0-1	FAM187A_Isoform1	0.03145851	-0.037738567	0.097982395	1100
NX_A6NGH8-1	ANKRD61_Isoform1	0.04823427	-1	0.077765678	72
NX_A6NHN6-1	NPIPB15_Isoform1	0.064688612	-0.084013204	0.110745198	2056
NX_A6NHS1-1	NX_A6NHS1-1	0.011371911	-0.069997141	0.097046351	744
NX_A6NHS7-1	MANSC4_Isoform1	0.060065961	-0.1178599	0.093394381	590
NX_A6NIR3-1	AGAP5_Isoform1	0.005340233	-0.031160065	0.075899831	692
NX_A6NJ64-1	NX_A6NJ64-1	0.032061179	-0.084349587	0.081120353	3386
NX_A6NJ78-1	METTL15_Isoform1	0.031709494	-0.043294537	0.104150214	850
NX_A6NJ78-2	METTL15_Isoform2	0.031709494	-0.043294537	0.104150214	850
NX_A6NJ78-3	METTL15_Isoform3	0.031709494	-0.043294537	0.104150214	850
NX_A6NJ78-4	METTL15_Isoform4	0.031709494	-0.011399286	0.104150214	850
NX_A6NJ88-1	SAGE2P_Isoform1	0.061467965	-0.01206557	0.115671422	2416
NX_A6NJG6-1	ARGFX_Isoform1	0.003563624	-0.037277486	0.053130857	1866
NX_A6NJI1-1	C11orf86_Isoform1	0.009424372	-0.012036995	0.084591614	456
NX_A6NJU9-1	NPIPB13_Isoform1	0.072880504	NaN	NaN	0
NX_A6NKB5-1	PCNX2_Isoform1	0.007460497	-0.035027975	0.062324384	2144
NX_A6NKB5-3	PCNX2_Isoform3	0.010432934	-0.035027975	0.086235716	494
NX_A6NM11-1	LRRC37A2_Isoform1	0.007410663	-0.102292805	0.072996097	20
NX_A6NMN3-1	FAM170B_Isoform1	0.020203551	-0.047755375	0.062246867	3050
NX_A6NMS7-1	LRRC37A_Isoform1	0.007410663	NaN	NaN	0
NX_A6NNL5-1	C15orf61_Isoform1	0.012560757	-1	0.052078124	864
NX_A6NP61-1	ZAR1L_Isoform1	0.022879596	-0.041955258	0.064900638	110
NX_A6PVY3-1	FAM177B_Isoform1	0.018962202	-0.019722584	0.044669491	2230
NX_A8K8P3-1	SFI1_Isoform1	0.044375613	0.007598339	0.092159491	38086
NX_A8K8P3-10	SFI1_Isoform10	0.044375613	0.007598339	0.092159491	11700
NX_A8K8P3-2	SFI1_Isoform2	0.044375613	0.007598339	0.092159491	38086
NX_A8K8P3-3	SFI1_Isoform3	0.044375613	0.007598339	0.092159491	24398
NX_A8K8P3-4	SFI1_Isoform4	0.0067044	-0.00340829	0.054375891	2234
NX_A8K8P3-5	SFI1_Isoform5	0.044375613	0.007598339	0.092159491	14668
NX_A8K8P3-9	SFI1_Isoform9	0.044375613	0.007598339	0.092159491	28614
NX_A8MPY1-1	GABRR3_Isoform1	0.014779573	-0.060546272	0.100186041	1036
NX_A8MQ14-1	ZNF850_Isoform1	0.011390933	-0.086168696	0.070532625	178
NX_A8MRT5-1	NPIPB5_Isoform1	0.072880504	NaN	NaN	0
NX_A8MT66-1	NX_A8MT66-1	0.053855635	0.053855635	0.053855635	6
NX_A8MTL0-1	IQCF5_Isoform1	0.158798596	-1	0.170634573	540
NX_A8MUK1-1	USP17L5_Isoform1	0.001076234	-0.016903253	-0.016903253	2
NX_A8MUM7-1	LGALS16_Isoform1	0.012784739	-1	0.048699789	2034
NX_A8MUX0-1	KRTAP16-1_Isoform1	0.016083676	-0.387394877	0.062411209	498
NX_A8MV65-1	VGLL3_Isoform1	0.029463836	-0.065033525	0.090615851	914
NX_A8MV65-2	VGLL3_Isoform2	0.029463836	-0.065033525	0.090615851	914
NX_A8MW92-1	PHF20L1_Isoform1	0.035834284	-0.004140006	0.07324904	2060
NX_A8MWY0-1	KIAA1324L_Isoform1	0.074628744	0.045417076	0.114143588	646
NX_A8MWY0-3	KIAA1324L_Isoform3	0.079064233	-0.047133582	0.113631007	340
NX_A8MXV6-1	CDRT15L2_Isoform1	0.105210318	0.0466761	0.13556297	1028
NX_A8MYZ5-1	IQCF6_Isoform1	0.044223088	0.011386428	0.089352274	2134
NX_A8TX70-1	COL6A5_Isoform1	0.014757014	-0.014587771	0.05771281	858
NX_A8TX70-2	COL6A5_Isoform2	0.014757014	-0.014587771	0.05771281	858
NX_B0I1T2-1	MYO1G_Isoform1	0.052858584	-0.018107105	0.1259932	2514
NX_B0I1T2-3	MYO1G_Isoform3	0.052858584	-0.018107105	0.1259932	2514
NX_B0I1T2-4	MYO1G_Isoform4	0.052858584	-0.018107105	0.1259932	2514
NX_B2RC85-1	RSPH10B2_Isoform1	0.063737076	0.023458514	0.107550545	5376
NX_B2RC85-2	RSPH10B2_Isoform2	0.023458514	-0.000481604	0.052763323	152
NX_B2RTY4-1	MYO9A_Isoform1	0.051227023	0.032419522	0.105721648	5674
NX_B2RTY4-2	MYO9A_Isoform2	0.051227023	0.032419522	0.105721648	5674
NX_B2RTY4-3	MYO9A_Isoform3	0.051227023	0.014105173	0.105721648	1792
NX_B2RTY4-4	MYO9A_Isoform4	0.051227023	0.032419522	0.105721648	5674
NX_B2RTY4-5	MYO9A_Isoform5	0.051227023	0.032419522	0.105721648	5674
NX_B2RV13-1	CFAP97D1_Isoform1	0.004955888	-0.027858659	0.033118816	40
NX_B2RXH2-1	KDM4E_Isoform1	0.014152306	-0.038185354	0.101014276	154
NX_B3GLJ2-1	PATE3_Isoform1	0.110007685	-1	0.1314339	802
NX_B4DH59-1	NBPF26_Isoform1	0.019437943	NaN	NaN	0
NX_B4DS77-2	SHISA9_Isoform2	0.044323975	-0.064372208	0.0652035	132
NX_B4DS77-3	SHISA9_Isoform3	0.015494815	-0.038499029	0.049980328	152
NX_B4DXR9-1	ZNF732_Isoform1	3.50E-05	-0.04166331	0.036729167	864
NX_B9EJG8-1	TMEM150C_Isoform1	0.055725714	0.007952708	0.126098631	332
NX_B9EJG8-2	TMEM150C_Isoform2	0.107633699	0.064290018	0.148356182	640
NX_C9J2P7-1	USP17L15_Isoform1	0.001076234	-0.015056725	0.020341891	72
NX_C9JG80-1	NPIPB4_Isoform1	0.072880504	-0.061649998	0.106517958	1700
NX_C9JPN9-1	USP17L12_Isoform1	0.001076234	-0.084323463	0.028140269	1782
NX_C9JQI7-1	TMEM232_Isoform2	0.02678332	-0.018369465	0.072192724	696
NX_C9JQI7-2	TMEM232_Isoform1	0.102114957	0.026505351	0.136136811	696
NX_C9JVI0-1	USP17L11_Isoform1	0.001076234	NaN	NaN	0
NX_D6R901-1	USP17L21_Isoform1	0.001076234	NaN	NaN	0
NX_D6R9N7-1	USP17L18_Isoform1	0.001076234	-0.049384564	0.020637284	154
NX_D6RA61-1	USP17L22_Isoform1	0.001076234	-0.028435181	0.030947087	152
NX_D6RCP7-1	USP17L19_Isoform1	0.001076234	-0.028435181	0.030947087	152
NX_D6RJB6-1	USP17L20_Isoform1	0.001076234	-0.028435181	0.030947087	152
NX_E2RYF6-1	MUC22_Isoform1	0.02388868	-0.016515196	0.033378746	40
NX_E5RHQ5-1	NPIPB11_Isoform1	0.072880504	-0.074642228	0.120638188	2832
NX_E7ERA6-1	RNF223_Isoform1	0.008674565	-0.078620053	0.069116406	264
NX_E9PIF3-1	NPIPA2_Isoform1	0.040455502	NaN	NaN	0
NX_E9PJ23-1	NPIPB6_Isoform1	0.106737739	NaN	NaN	0
NX_F8W1W9-1	NPIPB9_Isoform1	0.106737739	-0.039178777	0.111851737	26
NX_H3BNL1-1	C3orf84_Isoform1	0.071470491	-0.023885696	0.130000747	798
NX_H3BNL8-1	ARMH2_Isoform1	0.151356851	-1	0.198357162	494
NX_H3BPM6-1	MKRN2OS_Isoform1	0.010512874	-0.023429284	0.035135062	338
NX_M5A8F1-1	ERVH48-1_Isoform1	0.021198664	-0.110018138	0.049331728	374
NX_O00159-1	MYO1C_Isoform1	0.021588948	-0.046657095	0.081081127	2142
NX_O00159-2	MYO1C_Isoform2	0.021588948	-0.046657095	0.081081127	2142
NX_O00159-3	MYO1C_Isoform3	0.021588948	-0.046657095	0.081081127	2142
NX_O00167-1	EYA2_Isoform1	0.045158639	0.004564694	0.082832731	8504
NX_O00167-2	EYA2_Isoform2	0.027591434	-0.002521849	0.080340673	10442
NX_O00167-3	EYA2_Isoform3	0.045158639	0.004564694	0.082832731	8504
NX_O00219-1	HAS3_Isoform1	0.0671142	-0.031153759	0.089824271	542
NX_O00238-1	BMPR1B_Isoform1	0.053133768	-0.072191748	0.08759689	2526
NX_O00238-2	BMPR1B_Isoform2	0.053133768	-0.072191748	0.08759689	2526
NX_O00253-1	AGRP_Isoform1	0.005413976	-1	0.049393665	1292
NX_O00294-1	TULP1_Isoform1	0.00886309	-0.058962386	0.039154969	2028
NX_O00294-2	TULP1_Isoform2	0.00886309	-0.058962386	0.039154969	2028
NX_O00327-5	ARNTL_IsoformBMAL1E	0.011902141	-0.022246484	0.050751215	26
NX_O00329-1	PIK3CD_Isoform1	0.009256362	-0.151856834	0.029804201	1106
NX_O00339-4	MATN2_Isoform4	0.025811477	-0.046476192	0.078730805	1038
NX_O00462-1	MANBA_Isoform1	0.007985023	-0.039355659	0.04787965	1622
NX_O00470-1	MEIS1_Isoform1	0.140257314	-0.041930787	0.160358062	800
NX_O00472-1	ELL2_Isoform1	0.005548381	-0.026951697	0.059974784	1968
NX_O00472-2	ELL2_Isoform2	0.032397164	-0.032833853	0.085454795	1792
NX_O00507-1	USP9Y_IsoformLong	0.001025862	-0.001995967	0.0273442	266
NX_O00507-2	USP9Y_IsoformShort	0.001025862	-0.001995967	0.0273442	266
NX_O00522-1	KRIT1_Isoform1	0.015224666	-0.032477952	0.051196973	1620
NX_O00522-2	KRIT1_Isoform2	0.015224666	-0.032477952	0.051196973	1620
NX_O00522-3	KRIT1_Isoform3	0.015224666	-0.032477952	0.051196973	1620
NX_O00571-1	DDX3X_Isoform1	0.128603977	0.105602309	0.136528888	208
NX_O00571-2	DDX3X_Isoform2	0.128603977	0.105602309	0.136528888	208
NX_O00635-1	TRIM38_Isoform1	0.003059426	-0.041279154	0.036698944	1176
NX_O00755-1	WNT7A_Isoform1	0.05962068	-0.118861728	0.146128975	2330
NX_O14490-4	DLGAP1_Isoform4	0.014430444	-0.04897533	0.129104653	180
NX_O14511-3	NRG2_Isoform3	0.026839999	-0.022744141	0.066238802	1250
NX_O14511-7	NRG2_IsoformDON-1B	0.026839999	-0.022744141	0.066238802	1250
NX_O14514-1	ADGRB1_Isoform1	0.011944728	-0.016143482	0.045020419	416
NX_O14522-1	PTPRT_Isoform1	0.043316333	-0.021407975	0.101403437	23432
NX_O14522-3	PTPRT_Isoform3	0.043316333	-0.021407975	0.101403437	23432
NX_O14526-1	FCHO1_Isoform1	0.005421694	-0.082845024	0.050947762	196
NX_O14526-2	FCHO1_Isoform2	0.005421694	-0.082845024	0.050947762	196
NX_O14544-1	SOCS6_Isoform1	0.021816527	-0.065577646	0.06167424	924
NX_O14559-1	ARHGAP33_Isoform1	0.004021166	-0.047006566	0.062673821	4650
NX_O14559-10	ARHGAP33_Isoform2	0.004021166	-0.047006566	0.062673821	4650
NX_O14559-11	ARHGAP33_Isoform3	0.004021166	-0.047006566	0.062673821	4650
NX_O14607-1	UTY_Isoform1	0.012332237	-0.060544499	0.013850266	20
NX_O14607-3	UTY_Isoform3	0.012332237	-0.060544499	0.013850266	20
NX_O14607-4	UTY_Isoform4	0.012332237	-0.060544499	0.013850266	20
NX_O14607-5	UTY_Isoform5	0.012332237	-0.074344831	0.013850266	20
NX_O14640-1	DVL1_Isoform1	0.04650482	-0.037182401	0.08674052	7754
NX_O14640-2	DVL1_Isoform2	0.04650482	-0.037182401	0.08674052	7754
NX_O14641-1	DVL2_Isoform1	0.067853922	-0.013072455	0.118735351	2520
NX_O14654-1	IRS4_Isoform1	0.001980108	-0.052411325	0.032267289	2718
NX_O14662-1	STX16_IsoformB	0.00025977	-0.031862276	0.070433527	1102
NX_O14662-2	STX16_IsoformA	0.00025977	-0.031862276	0.070433527	1102
NX_O14662-4	STX16_IsoformD	0.00025977	-0.031862276	0.070433527	1102
NX_O14662-5	STX16_IsoformE	0.00025977	-0.031862276	0.070433527	1102
NX_O14662-6	STX16_Isoform6	0.00025977	-0.031862276	0.070433527	1102
NX_O14672-1	ADAM10_Isoform1	0.011134628	-0.010962212	0.063250354	3516
NX_O14682-1	ENC1_Isoform1	0.036599164	-0.080990729	0.099165511	204
NX_O14686-1	KMT2D_Isoform1	0.067871947	0.030081587	0.079249232	1548
NX_O14686-3	KMT2D_Isoform3	0.067871947	0.030081587	0.079249232	1548
NX_O14709-1	ZNF197_Isoform1	0.033434806	-0.062154236	0.068377032	2244
NX_O14786-1	NRP1_Isoform1	0.026471313	-0.021729083	0.078105068	2724
NX_O14827-1	RASGRF2_Isoform1	0.011357752	-0.070881933	0.055951589	1172
NX_O14829-1	PPEF1_Isoform1	0.001002069	-0.010622321	0.028919286	1100
NX_O14829-3	PPEF1_Isoform1B	0.001002069	-0.010622321	0.028919286	1100
NX_O14829-4	PPEF1_Isoform2	0.001002069	-0.041325584	0.028919286	1100
NX_O14829-5	PPEF1_Isoform3	0.005193411	-0.010622321	0.037670107	3870
NX_O14830-1	PPEF2_IsoformPPEF-2(L)	0.021402261	-0.00626878	0.068206731	3732
NX_O14830-2	PPEF2_IsoformPPEF-2(S)	0.021402261	-0.00626878	0.068206731	3732
NX_O14904-1	WNT9A_Isoform1	0.066009816	0.031504435	0.114910091	1526
NX_O14910-1	LIN7A_Isoform1	0.016543682	-0.012943726	0.052978596	332
NX_O14949-1	UQCRQ_Isoform1	0.061659057	-1	0.114279039	1318
NX_O14960-1	LECT2_Isoform1	0.003473788	-0.043698619	0.043702664	3746
NX_O14964-1	HGS_Isoform1	0.015620069	-0.023319844	0.061924487	1106
NX_O14964-2	HGS_Isoform2	0.015620069	-0.023319844	0.061924487	1106
NX_O14967-1	CLGN_Isoform1	0.09524484	0.013805163	0.151313551	1032
NX_O14967-2	CLGN_Isoform2	0.09524484	0.013805163	0.151313551	908
NX_O14977-1	AZIN1_Isoform1	0.04388318	-0.085720923	0.087997801	1106
NX_O14979-1	HNRNPDL_Isoform1	0.117343106	0.068043498	0.15862155	2840
NX_O14979-2	HNRNPDL_Isoform2	0.117343106	0.068043498	0.15862155	2840
NX_O14986-1	PIP5K1B_Isoform1	0.061380059	0.009002269	0.093878928	862
NX_O14986-2	PIP5K1B_Isoform2	0.061380059	0.009002269	0.093878928	862
NX_O14986-3	PIP5K1B_Isoform3	0.061380059	0.009002269	0.093878928	862
NX_O15014-1	ZNF609_Isoform1	0.056132611	0.017580412	0.104161995	9252
NX_O15033-1	AREL1_Isoform1	0.057318476	0.022842445	0.093563068	3398
NX_O15033-2	AREL1_Isoform2	0.057318476	0.022842445	0.093563068	3398
NX_O15042-3	U2SURP_Isoform3	0.044840079	-0.045732722	0.082096636	338
NX_O15047-1	SETD1A_Isoform1	0.008610135	-0.034158119	0.050176067	4246
NX_O15062-1	ZBTB5_Isoform1	0.003260367	-0.006971593	0.037260164	2818
NX_O15079-1	SNPH_Isoform1	0.015951144	-0.081612294	0.05472918	638
NX_O15079-2	SNPH_Isoform2	0.015951144	-0.081612294	0.05472918	638
NX_O15111-1	CHUK_Isoform1	0.005498157	-0.062377648	0.028238599	304
NX_O15126-2	SCAMP1_Isoform2	0.015233693	-0.08473483	0.066348329	232
NX_O15127-1	SCAMP2_Isoform1	0.013389491	-0.183788363	0.074670904	198
NX_O15151-4	MDM4_IsoformHDMX211	0.00647543	-0.185656152	0.045429823	368
NX_O15160-1	POLR1C_Isoform1	0.024641219	-0.074004273	0.120043969	1536
NX_O15160-2	POLR1C_Isoform2	0.024641219	-0.074004273	0.120043969	1536
NX_O15197-1	EPHB6_Isoform1	0.001530745	-0.027410907	0.037772442	1118
NX_O15197-2	EPHB6_Isoform2	0.001530745	-0.042230559	0.037772442	1118
NX_O15198-2	SMAD9_IsoformB	0.008954591	-0.058997983	0.069703719	2506
NX_O15228-1	GNPAT_Isoform1	0.014285065	-1	0.077831293	500
NX_O15259-1	NPHP1_Isoform1	0.011384942	-0.06278607	0.065910037	1960
NX_O15259-4	NPHP1_Isoform4	0.011384942	-0.06278607	0.065910037	1960
NX_O15265-1	ATXN7_Isoforma	0.008231469	-0.013444751	0.047644301	2936
NX_O15265-2	ATXN7_Isoformb	0.008231469	-0.013444751	0.047644301	2936
NX_O15265-3	ATXN7_Isoform3	0.008231469	-0.013444751	0.047644301	2936
NX_O15266-2	SHOX_IsoformSHOXB	0.007377636	-0.153243102	0.05282033	638
NX_O15270-1	SPTLC2_Isoform1	0.042398357	-0.010340136	0.099796763	1538
NX_O15296-1	ALOX15B_IsoformA	0.008156753	-0.054905627	0.049853569	2726
NX_O15296-3	ALOX15B_IsoformC	0.008156753	-0.057736641	0.049853569	2726
NX_O15296-4	ALOX15B_IsoformD	0.008156753	-0.054905627	0.049853569	2726
NX_O15344-1	MID1_Isoform1	0.043769489	-0.053876243	0.075152005	980
NX_O15344-2	MID1_Isoform2	0.154445078	-0.053876243	0.184597465	372
NX_O15353-1	FOXN1_Isoform1	0.030666784	-0.175983469	0.054631366	2408
NX_O15372-1	EIF3H_Isoform1	0.080933918	-0.080420894	0.112643379	1788
NX_O15394-2	NCAM2_Isoform2	0.012319064	NaN	NaN	0
NX_O15399-1	GRIN2D_Isoform1	0.01460185	-0.042538184	0.049930518	980
NX_O15405-1	TOX3_Isoform1	0.115588909	0.082121804	0.144380607	9850
NX_O15405-2	TOX3_Isoform2	0.115588909	0.082121804	0.144380607	9850
NX_O15409-1	FOXP2_Isoform1	0.042151192	0.00464118	0.130485873	11298
NX_O15409-2	FOXP2_Isoform3	0.067517523	0.00464118	0.083839473	4264
NX_O15409-4	FOXP2_Isoform4	0.042151192	0.00464118	0.130485873	9660
NX_O15409-5	FOXP2_Isoform5	0.042151192	-0.039702162	0.130485873	854
NX_O15409-6	FOXP2_Isoform6	0.042151192	-0.001868203	0.130485873	5232
NX_O15409-7	FOXP2_Isoform7	0.042151192	-0.001868203	0.130485873	5232
NX_O15409-8	FOXP2_Isoform8	0.042151192	-0.039702162	0.130485873	854
NX_O15409-9	FOXP2_Isoform9	0.042151192	-0.001868203	0.130485873	3996
NX_O15417-1	TNRC18_Isoform1	0.092071356	0.031904712	0.118231187	12808
NX_O15504-1	NUPL2_Isoform1	0.045511628	-0.058478579	0.114279854	852
NX_O15504-2	NUPL2_Isoform2	0.045511628	-0.004428326	0.114279854	852
NX_O15516-1	CLOCK_Isoform1	0.082030422	0.037512656	0.097703219	6434
NX_O15523-1	DDX3Y_Isoform1	0.136638859	0.133106469	0.165085148	338
NX_O15523-2	DDX3Y_Isoform2	0.136638859	0.133106469	0.165085148	338
NX_O42043-1	ERVK-18_Isoform1	0.002063176	NaN	NaN	0
NX_O43143-1	DHX15_Isoform1	0.022396974	-0.056571003	0.050989407	862
NX_O43173-1	ST8SIA3_Isoform1	0.015633748	-0.062181122	0.065183743	2428
NX_O43186-1	CRX_Isoform1	0.025106126	-0.184368403	0.106769507	1306
NX_O43291-1	SPINT2_Isoform1	0.025679349	-0.036492919	0.077931904	2828
NX_O43291-2	SPINT2_Isoform2	0.025679349	-0.036492919	0.077931904	2828
NX_O43295-2	SRGAP3_Isoform2	0.026004581	-0.019824146	0.071950396	2534
NX_O43307-2	ARHGEF9_Isoform2	0.014859062	-0.012919383	0.069016751	294
NX_O43313-1	ATMIN_Isoform1	0.013119826	-0.01435266	0.061358483	2430
NX_O43313-2	ATMIN_Isoform2	0.013119826	-0.01435266	0.061358483	2430
NX_O43324-1	EEF1E1_Isoform1	0.091762484	-1	0.12287124	108
NX_O43396-1	TXNL1_Isoform1	0.032032145	-0.10300355	0.059039346	1106
NX_O43432-1	EIF4G3_Isoform1	0.036947372	-0.015298461	0.077339612	1872
NX_O43432-2	EIF4G3_Isoform2	0.036947372	-0.015298461	0.077339612	1548
NX_O43432-3	EIF4G3_Isoform3	0.036947372	-0.045305902	0.077339612	1470
NX_O43432-4	EIF4G3_Isoform4	0.036947372	-0.015298461	0.077339612	1872
NX_O43451-1	MGAM_Isoform1	0.010245197	-0.013076106	0.046848261	4396
NX_O43463-1	SUV39H1_Isoform1	0.026148737	-0.01755175	0.05728874	332
NX_O43463-2	SUV39H1_Isoform2	0.026148737	-0.01755175	0.05728874	332
NX_O43521-15	BCL2L11_IsoformBim-beta6	0.001762175	-0.13258497	0.049197094	300
NX_O43521-16	BCL2L11_IsoformBim-beta7	0.065769919	-0.170879735	0.101178487	372
NX_O43526-1	KCNQ2_Isoform1	0.005514273	-0.04554151	0.055094467	2832
NX_O43526-2	KCNQ2_Isoform2	0.005514273	-0.04554151	0.055094467	2832
NX_O43526-4	KCNQ2_Isoform4	0.005514273	-0.04554151	0.055094467	2832
NX_O43526-5	KCNQ2_Isoform5	0.005514273	-0.04554151	0.055094467	2832
NX_O43526-6	KCNQ2_Isoform6	0.052419838	-0.044180392	0.13591859	3274
NX_O43548-2	TGM5_IsoformShort	0.006213839	-0.041320276	0.049342119	4928
NX_O43638-1	FOXS1_Isoform1	0.047225139	-0.086599566	0.084174079	1958
NX_O43670-1	ZNF207_Isoform1	0.023082486	-0.050765356	0.039674934	454
NX_O43670-2	ZNF207_Isoform2	0.023082486	-0.050765356	0.039674934	454
NX_O43670-3	ZNF207_Isoform3	0.023082486	-0.050765356	0.039674934	454
NX_O43670-4	ZNF207_Isoform4	0.023082486	-0.050765356	0.039674934	454
NX_O43776-1	NARS_Isoform1	0.022752045	-0.099811351	0.092545469	638
NX_O43776-2	NARS_Isoform2	0.031417826	-0.019123555	0.083528894	800
NX_O43795-1	MYO1B_Isoform1	0.021154312	-0.011072189	0.059643394	1468
NX_O43795-2	MYO1B_Isoform2	0.021154312	-0.011072189	0.059643394	1468
NX_O43809-1	NUDT21_Isoform1	0.014366326	-0.044234289	0.074049057	132
NX_O43823-1	AKAP8_Isoform1	0.062857939	0.008996221	0.166693782	1310
NX_O43825-1	B3GALT2_Isoform1	0.01959513	-0.034201399	0.052460821	1768
NX_O43827-1	ANGPTL7_Isoform1	0.000898778	-0.041888433	0.041982246	2144
NX_O43830-1	ZNF73_Isoform1	0.006598947	-0.042478905	0.054918439	636
NX_O43847-1	NRDC_Isoform1	0.018187567	-0.026650849	0.046725374	456
NX_O43847-2	NRDC_Isoform2	0.018187567	-0.026650849	0.046725374	456
NX_O43866-1	CD5L_Isoform1	0.027556771	-0.059565932	0.116584334	1852
NX_O43896-1	KIF1C_Isoform1	0.043227906	-0.06897825	0.077864722	2738
NX_O43897-1	TLL1_Isoform1	0.015846257	-0.020448157	0.045440068	2226
NX_O43897-2	TLL1_Isoform2	0.015846257	-0.020448157	0.045440068	2226
NX_O43908-1	KLRC4_Isoform1	0.038838656	-0.190812351	0.10365582	1312
NX_O60229-1	KALRN_Isoform1	0.005629369	-0.015730114	0.103001843	500
NX_O60229-4	KALRN_Isoform4	0.005629369	-0.068932641	0.103001843	500
NX_O60229-6	KALRN_Isoform6	0.005629369	-0.068932641	0.103001843	500
NX_O60231-1	DHX16_Isoform1	0.001228271	-0.121334522	0.037719176	1690
NX_O60242-1	ADGRB3_Isoform1	0.005874408	-0.028767897	0.040984081	5214
NX_O60260-1	PRKN_Isoform1	0.037566216	-0.075092034	0.130652359	1780
NX_O60260-2	PRKN_Isoform2	0.037566216	-0.077032234	0.130652359	1780
NX_O60260-4	PRKN_Isoform4	0.037566216	-0.121920801	0.130652359	1780
NX_O60260-6	PRKN_Isoform6	0.037566216	-0.121920801	0.130652359	1780
NX_O60260-7	PRKN_Isoform7	0.037566216	-0.077032234	0.130652359	1780
NX_O60260-8	PRKN_Isoform8	0.037566216	-0.075092034	0.130652359	1780
NX_O60281-1	ZNF292_Isoform1	0.031921491	-0.005964732	0.066437121	3740
NX_O60281-2	ZNF292_Isoform2	0.031921491	-0.005964732	0.066437121	3740
NX_O60285-2	NUAK1_Isoform2	0.016222298	-0.057671191	0.027349324	50
NX_O60306-1	AQR_Isoform1	0.033010069	-0.01271472	0.077523266	1876
NX_O60309-1	LRRC37A3_Isoform1	0.007410663	-0.105311726	0.003484737	6
NX_O60313-1	OPA1_Isoform1	0.047587474	-0.036159445	0.074029447	1042
NX_O60313-10	OPA1_Isoform4	0.047587474	-0.036159445	0.074029447	1042
NX_O60313-11	OPA1_Isoform5	0.047587474	-0.036159445	0.074029447	1042
NX_O60313-13	OPA1_Isoform7	0.047587474	-0.036159445	0.074029447	1042
NX_O60313-2	OPA1_Isoform2	0.047587474	-0.036159445	0.074029447	1042
NX_O60313-9	OPA1_Isoform3	0.047587474	-0.036159445	0.074029447	1042
NX_O60333-1	KIF1B_Isoform1	0.010208481	-0.017574889	0.036859876	862
NX_O60333-2	KIF1B_Isoform2	0.010208481	-0.017574889	0.036859876	862
NX_O60333-3	KIF1B_Isoform3	0.010208481	-0.017574889	0.036859876	862
NX_O60333-4	KIF1B_Isoform4	0.010208481	-0.017574889	0.036859876	862
NX_O60336-1	MAPKBP1_Isoform1	0.012662403	-0.087388252	0.044971334	1380
NX_O60336-2	MAPKBP1_Isoform2	0.012662403	-0.087388252	0.044971334	1380
NX_O60336-3	MAPKBP1_Isoform3	0.012662403	-0.087388252	0.044971334	1380
NX_O60336-4	MAPKBP1_Isoform4	0.012662403	-0.087388252	0.044971334	1380
NX_O60336-6	MAPKBP1_Isoform6	0.012662403	-0.087388252	0.044971334	1380
NX_O60359-1	CACNG3_Isoform1	0.060320539	0.01100536	0.093158453	2938
NX_O60449-1	LY75_Isoform4	0.009106419	-0.002281634	0.056264075	2140
NX_O60449-2	LY75_Isoform2	0.009106419	-0.002281634	0.056264075	2140
NX_O60449-3	LY75_Isoform3	0.047304941	0.011261029	0.071589415	4932
NX_O60469-1	DSCAM_IsoformLong	0.002432314	-0.03120266	0.098170071	2334
NX_O60469-2	DSCAM_IsoformShort	0.002432314	-0.03120266	0.098170071	2334
NX_O60477-1	BRINP1_Isoform1	0.110039394	0.001798016	0.136422387	8492
NX_O60477-3	BRINP1_Isoform3	0.110039394	0.001798016	0.136422387	8492
NX_O60494-1	CUBN_Isoform1	0.111939989	0.077923711	0.155696984	194664
NX_O60503-1	ADCY9_Isoform1	0.022617393	-0.098590629	0.078606705	2528
NX_O60513-1	B4GALT4_Isoform1	0.014168192	-0.027401736	0.044471065	1390
NX_O60522-1	TDRD6_Isoform1	0.031440886	-0.008905823	0.074099864	14678
NX_O60522-2	TDRD6_Isoform2	0.031440886	-0.008905823	0.074099864	14678
NX_O60573-1	EIF4E2_Isoform1	0.01114494	-0.033468079	0.047969554	1466
NX_O60573-2	EIF4E2_Isoform2	0.01114494	-0.033468079	0.047969554	1466
NX_O60583-1	CCNT2_Isoform1	0.002316079	-0.001160308	0.028280676	1782
NX_O60706-1	ABCC9_IsoformSUR2A	0.028392212	-0.087747307	0.078706911	1698
NX_O60706-2	ABCC9_IsoformSUR2B	0.028392212	-0.087747307	0.078706911	1698
NX_O60760-1	HPGDS_Isoform1	0.037397504	-0.130642834	0.148266499	590
NX_O60783-1	MRPS14_Isoform1	0.047743849	-0.035163736	0.150537753	742
NX_O60861-1	GAS7_Isoform1	0.018946281	-0.053209139	0.073036316	918
NX_O60890-1	OPHN1_Isoform1	0.010136041	-0.050465839	0.058678999	302
NX_O60890-2	OPHN1_Isoform2	0.010136041	-0.050465839	0.058678999	302
NX_O60939-1	SCN2B_Isoform1	0.0164262	-0.078557029	0.046879813	1694
NX_O60941-1	DTNB_Isoform1	0.097979351	0.040341069	0.132480444	2226
NX_O60941-2	DTNB_Isoform2	0.097979351	0.040341069	0.132480444	2226
NX_O60941-3	DTNB_Isoform3	0.097979351	0.040341069	0.132480444	2226
NX_O60941-4	DTNB_Isoform4	0.097979351	0.040341069	0.132480444	2226
NX_O60941-5	DTNB_Isoform5	0.097979351	0.040341069	0.132480444	2226
NX_O60941-6	DTNB_Isoform6	0.097979351	0.040341069	0.132480444	2226
NX_O60941-7	DTNB_Isoform7	0.097979351	0.040341069	0.132480444	2226
NX_O71037-1	ERVK-19_Isoform1	0.008526441	-0.01289323	0.036666993	1092
NX_O75030-10	MITF_IsoformM2	0.009918562	-0.064199187	0.030425868	108
NX_O75030-11	MITF_IsoformMdel	0.013166636	-0.063346551	0.042833332	204
NX_O75030-3	MITF_IsoformB1	0.00231906	-0.04441152	0.058122497	452
NX_O75030-4	MITF_IsoformB2	0.00231906	-0.04441152	0.058122497	452
NX_O75030-9	MITF_IsoformM1	0.009918562	-0.064199187	0.030425868	108
NX_O75038-1	PLCH2_Isoform1	0.060199742	0.028060793	0.100165676	8882
NX_O75038-2	PLCH2_Isoform2	0.060199742	0.028060793	0.100165676	8882
NX_O75038-3	PLCH2_Isoform3	0.028060793	0.010551257	0.073317591	7438
NX_O75038-4	PLCH2_Isoform4	0.060199742	0.028060793	0.100165676	8882
NX_O75038-5	PLCH2_Isoform5	0.008110053	-0.045860898	0.063564221	492
NX_O75051-2	PLXNA2_Isoform2	0.074528131	0.074528131	0.075913208	30
NX_O75054-1	IGSF3_Isoform1	0.033051577	0.0100811	0.098793898	13504
NX_O75054-2	IGSF3_Isoform2	0.033051577	0.0100811	0.098793898	13504
NX_O75077-1	ADAM23_IsoformAlpha	0.057673151	-0.076393605	0.09103445	1618
NX_O75077-2	ADAM23_IsoformBeta	0.057673151	-0.076393605	0.09103445	1618
NX_O75077-3	ADAM23_IsoformGamma	0.057673151	-0.076393605	0.09103445	1618
NX_O75078-2	ADAM11_IsoformShort	0.063120483	-0.090954914	0.124206904	794
NX_O75093-1	SLIT1_Isoform1	0.00529267	-0.073100144	0.042574497	1180
NX_O75140-1	DEPDC5_Isoform1	0.00868633	-0.02473303	0.04083139	922
NX_O75140-4	DEPDC5_Isoform4	0.00868633	-0.02473303	0.04083139	922
NX_O75140-8	DEPDC5_Isoform8	0.00868633	-0.02473303	0.04083139	922
NX_O75177-1	SS18L1_Isoform1	0.114191442	0.079488116	0.165958691	19386
NX_O75177-2	SS18L1_Isoform2	0.114191442	0.079488116	0.165958691	19386
NX_O75177-3	SS18L1_Isoform3	0.114191442	0.079488116	0.165958691	19386
NX_O75177-4	SS18L1_Isoform4	0.114191442	0.079488116	0.165958691	19386
NX_O75177-5	SS18L1_Isoform5	0.114191442	0.079488116	0.165958691	19386
NX_O75200-1	NPIPB7_Isoform1	0.106737739	0.069292582	0.117289669	42
NX_O75290-1	ZNF780A_Isoform1	0.023082834	-0.03985033	0.087013176	268
NX_O75290-3	ZNF780A_Isoform3	0.023082834	-0.03985033	0.087013176	268
NX_O75323-1	NIPSNAP2_Isoform1	0.050016737	-0.106221699	0.082766206	2038
NX_O75323-2	NIPSNAP2_Isoform2	0.050016737	-0.099402273	0.082766206	2038
NX_O75340-1	PDCD6_Isoform1	0.012698197	-0.076471528	0.056258456	3040
NX_O75340-2	PDCD6_Isoform2	0.012698197	-0.092948044	0.056258456	3040
NX_O75346-2	ZNF253_Isoform2	0.003533519	-0.082623944	0.109411356	268
NX_O75354-1	ENTPD6_Isoform1	0.027539329	-0.121441922	0.082027906	2128
NX_O75354-3	ENTPD6_Isoform3	0.015670038	-0.131364144	0.068945978	2128
NX_O75366-1	AVIL_Isoform1	0.07520809	-0.053993388	0.110430548	1322
NX_O75366-2	AVIL_Isoform2	0.07520809	-0.053993388	0.110430548	1322
NX_O75376-1	NCOR1_Isoform1	0.034316834	-0.020163851	0.100079005	968
NX_O75376-2	NCOR1_Isoform2	0.034316834	-0.020163851	0.100079005	968
NX_O75376-3	NCOR1_Isoform3	0.022358303	-0.032122381	0.088120475	1442
NX_O75382-1	TRIM3_IsoformAlpha	0.02746444	-0.059141355	0.051980424	922
NX_O75382-2	TRIM3_IsoformBeta	0.02746444	-0.059141355	0.051980424	922
NX_O75382-3	TRIM3_IsoformGamma	0.02746444	-0.059141355	0.051980424	922
NX_O75382-4	TRIM3_Isoform4	0.02746444	-0.059141355	0.051980424	922
NX_O75385-1	ULK1_Isoform1	0.006223843	-0.031040889	0.039327269	2426
NX_O75419-1	CDC45_Isoform1	0.001944811	-0.035281818	0.055106919	1774
NX_O75419-2	CDC45_Isoform2	0.001944811	-0.035281818	0.055106919	1774
NX_O75419-3	CDC45_Isoform3	0.003208197	-0.08533657	0.055106919	1610
NX_O75443-1	TECTA_Isoform1	0.00742803	-0.069513607	0.037955519	2130
NX_O75445-1	USH2A_Isoform1	0.047038916	0.002540456	0.120289685	32442
NX_O75445-2	USH2A_Isoform2	0.047038916	-0.031163303	0.120289685	12138
NX_O75445-3	USH2A_Isoform3	0.047038916	0.002540456	0.120289685	32442
NX_O75478-2	TADA2A_Isoform2	0.024657384	NaN	NaN	0
NX_O75570-1	MTRF1_Isoform1	0.084959978	0.031623168	0.153710338	1042
NX_O75570-2	MTRF1_Isoform2	0.023536482	-0.011134824	0.067320483	1042
NX_O75581-1	LRP6_Isoform1	0.006793714	-0.023494347	0.056140174	908
NX_O75592-1	MYCBP2_Isoform1	0.018873421	NaN	NaN	0
NX_O75592-2	MYCBP2_Isoform2	0.018873421	NaN	NaN	0
NX_O75603-1	GCM2_Isoform1	0.003040651	-0.075889478	0.079164263	408
NX_O75626-1	PRDM1_Isoform1	0.0076204	-0.117164587	0.06870175	1858
NX_O75626-2	PRDM1_Isoform2	0.0076204	-0.117164587	0.06870175	1858
NX_O75626-3	PRDM1_Isoform3	0.0076204	-0.094168477	0.06870175	1858
NX_O75636-1	FCN3_Isoform1	0.025810433	-0.009096567	0.10049379	11270
NX_O75636-2	FCN3_Isoform2	0.025810433	-0.009096567	0.10049379	11270
NX_O75688-1	PPM1B_IsoformBeta-1	0.007765042	-0.02804431	0.064789486	1536
NX_O75688-2	PPM1B_IsoformBeta-2	0.007765042	-0.02804431	0.064789486	1536
NX_O75688-4	PPM1B_Isoform4	0.007765042	-0.02804431	0.064789486	1536
NX_O75688-5	PPM1B_Isoform5	0.007765042	-0.02804431	0.064789486	1536
NX_O75746-2	SLC25A12_Isoform2	0.005940536	-1	0.107355962	414
NX_O75747-1	PIK3C2G_Isoform1	0.000822448	-0.046178032	0.03631118	2526
NX_O75818-1	RPP40_Isoform1	0.001519084	-0.04677287	0.099692231	802
NX_O75818-2	RPP40_Isoform2	0.001519084	-0.04677287	0.099692231	802
NX_O75820-1	ZNF189_Isoform1	0.001262075	-0.019882662	0.050250021	1880
NX_O75820-2	ZNF189_Isoform2	0.001262075	-0.019882662	0.050250021	1880
NX_O75820-3	ZNF189_Isoform3	0.001262075	-0.019882662	0.050250021	1880
NX_O75820-4	ZNF189_Isoform4	0.001262075	-0.019882662	0.050250021	1880
NX_O75882-1	ATRN_Isoform1	0.003932026	-0.020727888	0.078617069	1326
NX_O75882-2	ATRN_Isoform2	0.092388683	-0.020727888	0.140038589	2642
NX_O75882-3	ATRN_Isoform3	0.092388683	-0.020727888	0.140038589	2642
NX_O75884-2	RBBP9_Isoform2	0.030200977	-0.063262999	0.076471885	150
NX_O75886-1	STAM2_Isoform1	0.036682088	-0.113378776	0.067780865	1706
NX_O75888-2	TNFSF13_IsoformBeta	0.025547107	-0.01579048	0.112588842	1032
NX_O75900-1	MMP23B_Isoform1	0.05420687	-0.102051302	0.079953929	498
NX_O75900-2	MMP23B_Isoform2	0.05420687	-0.102051302	0.079953929	498
NX_O75900-3	MMP23B_Isoform3	0.05420687	-0.106310386	0.079953929	498
NX_O75928-1	PIAS2_IsoformPIAS2-beta	0.015224104	-0.112887257	0.042713495	1866
NX_O75928-2	PIAS2_IsoformPIAS2-alpha	0.015224104	-0.102763271	0.042713495	1866
NX_O75928-3	PIAS2_Isoform3	0.015224104	-0.008182041	0.042713495	1866
NX_O75952-1	CABYR_Isoform1	0.013189878	-0.031749945	0.052420988	2048
NX_O75952-2	CABYR_Isoform2	0.013189878	-0.031749945	0.052420988	2048
NX_O75952-6	CABYR_Isoform6	0.013189878	-0.031749945	0.052420988	2048
NX_O75962-1	TRIO_Isoform1	0.040600884	0.015900041	0.070998884	9468
NX_O75962-2	TRIO_Isoform2	0.023328758	-0.025554784	0.049054325	3636
NX_O75962-4	TRIO_Isoform4	0.040600884	0.015900041	0.070998884	9468
NX_O75962-5	TRIO_Isoform5	0.023328758	-0.025554784	0.049054325	3636
NX_O75976-1	CPD_Isoform1	0.024391511	-0.011799155	0.075409522	1318
NX_O75976-2	CPD_Isoform2	0.024391511	-0.011799155	0.075409522	1318
NX_O76013-1	KRT36_Isoform1	0.012454481	-0.021269884	0.058716421	2942
NX_O76013-2	KRT36_Isoform2	0.012454481	-0.031818611	0.058716421	2942
NX_O76014-1	KRT37_Isoform1	0.014807137	-0.022493429	0.05317491	2730
NX_O76041-1	NEBL_Isoform1	0.070830217	0.003270896	0.164670084	4920
NX_O76041-2	NEBL_Isoform2	0.070830217	0.022512806	0.164670084	5356
NX_O76054-1	SEC14L2_Isoform1	0.033629306	-0.087095677	0.082874669	1392
NX_O76054-4	SEC14L2_Isoform2	0.033629306	-0.087095677	0.082874669	1392
NX_O76054-5	SEC14L2_Isoform3	0.033629306	-0.087095677	0.082874669	1392
NX_O76062-1	TM7SF2_Isoform1	0.057261611	-1	0.135487717	690
NX_O76062-2	TM7SF2_Isoform2	0.057261611	-1	0.135487717	690
NX_O76064-1	RNF8_Isoform1	0.018280122	-0.068379517	0.037013283	970
NX_O76075-1	DFFB_IsoformAlpha	0.016169753	-0.076594048	0.068725772	4248
NX_O76075-2	DFFB_IsoformBeta	0.016169753	-0.090484857	0.068725772	4248
NX_O76080-1	ZFAND5_Isoform1	0.02262396	-0.145462743	0.05463652	636
NX_O76087-1	GAGE7_Isoform1	0.014029888	-0.071545982	0.048628727	122
NX_O94763-4	URI1_Isoform4	0.024835411	-0.134643521	0.057366055	176
NX_O94769-1	ECM2_Isoform1	0.060782662	-0.009823181	0.110439567	496
NX_O94769-2	ECM2_Isoform2	0.060782662	-0.016985382	0.110439567	496
NX_O94827-1	PLEKHG5_Isoform1	0.001438477	-0.050541945	0.044228882	2418
NX_O94827-2	PLEKHG5_Isoform2	0.001438477	-0.050541945	0.044228882	2418
NX_O94827-3	PLEKHG5_Isoform3	0.001438477	-0.050541945	0.044228882	2418
NX_O94827-4	PLEKHG5_Isoform4	0.001438477	-0.050541945	0.044228882	2418
NX_O94827-5	PLEKHG5_Isoform5	0.001438477	-0.050541945	0.044228882	2418
NX_O94827-6	PLEKHG5_Isoform6	0.001438477	-0.050541945	0.044228882	2418
NX_O94827-7	PLEKHG5_Isoform7	0.001438477	-0.050541945	0.044228882	2418
NX_O94830-1	DDHD2_Isoform1	0.023167127	-0.038774881	0.075898748	236
NX_O94832-1	MYO1D_Isoform1	0.067251397	-0.014993034	0.096552935	1110
NX_O94855-1	SEC24D_Isoform1	0.013033367	-0.029919082	0.05307226	686
NX_O94855-2	SEC24D_Isoform2	0.013033367	-0.029919082	0.05307226	686
NX_O94856-1	NFASC_Isoform1	0.036708128	0.006716342	0.079148935	14004
NX_O94856-10	NFASC_Isoform10	0.036708128	0.006716342	0.079148935	14004
NX_O94856-11	NFASC_Isoform11	0.036708128	0.006716342	0.079148935	14004
NX_O94856-12	NFASC_Isoform12	0.036708128	0.005911637	0.079148935	8710
NX_O94856-13	NFASC_Isoform13	0.036708128	0.006716342	0.079148935	14004
NX_O94856-3	NFASC_Isoform3	0.036708128	0.006716342	0.079148935	14004
NX_O94856-4	NFASC_Isoform4	0.036708128	0.005911637	0.079148935	8710
NX_O94856-5	NFASC_Isoform5	0.036708128	0.006716342	0.079148935	14004
NX_O94856-6	NFASC_Isoform6	0.036708128	0.006716342	0.079148935	14004
NX_O94856-7	NFASC_Isoform7	0.036708128	0.006716342	0.079148935	14004
NX_O94856-8	NFASC_Isoform8	0.036708128	0.006716342	0.079148935	14004
NX_O94856-9	NFASC_Isoform9	0.036708128	0.005911637	0.079148935	8710
NX_O94864-1	SUPT7L_Isoform1	0.028800493	-0.051117034	0.071737141	454
NX_O94875-10	SORBS2_Isoform10	0.022630608	-0.026048206	0.062722693	152
NX_O94898-1	LRIG2_Isoform1	0.021837863	-0.037941559	0.07235232	1180
NX_O94900-1	TOX_Isoform1	0.002306381	-0.07381978	0.038182831	1454
NX_O94901-1	SUN1_Isoform1	0.004577276	-0.037250028	0.113726749	490
NX_O94901-2	SUN1_Isoform2	0.004577276	-0.037250028	0.113726749	490
NX_O94901-3	SUN1_Isoform3	0.043795298	-0.02344569	0.113726749	6272
NX_O94901-4	SUN1_Isoform4	0.004577276	-0.054239352	0.113726749	490
NX_O94901-6	SUN1_Isoform6	0.004577276	-0.032389748	0.113726749	490
NX_O94901-8	SUN1_Isoform8	0.004577276	-0.037250028	0.113726749	490
NX_O94901-9	SUN1_Isoform9	0.043795298	0.002455307	0.113726749	1310
NX_O94905-2	ERLIN2_Isoform2	0.033985976	-1	0.079724199	152
NX_O94910-1	ADGRL1_Isoform1	0.034269211	-0.003405196	0.065546182	2624
NX_O94910-2	ADGRL1_Isoform2	0.034269211	-0.003405196	0.065546182	2624
NX_O94916-1	NFAT5_IsoformC	0.099373688	0.083043152	0.133007788	85456
NX_O94916-2	NFAT5_IsoformA	0.099373688	0.083043152	0.133007788	85456
NX_O94916-4	NFAT5_IsoformD	0.099373688	0.083043152	0.133007788	85456
NX_O94916-5	NFAT5_IsoformE	0.099373688	0.083043152	0.133007788	85456
NX_O94923-1	GLCE_Isoform1	0.010746174	-0.013331142	0.038781916	982
NX_O94929-1	ABLIM3_Isoform1	0.043079122	-0.07578863	0.140890373	1168
NX_O94929-2	ABLIM3_Isoform2	0.043079122	-0.07578863	0.140890373	1168
NX_O94929-3	ABLIM3_Isoform3	0.043079122	-0.07578863	0.140890373	1168
NX_O94952-1	FBXO21_Isoform2	0.045638932	-0.009262117	0.078226845	1794
NX_O94952-2	FBXO21_Isoform1	0.045638932	-0.009262117	0.078226845	1794
NX_O94979-1	SEC31A_Isoform1	0.024312411	-0.018602731	0.052436328	1172
NX_O94979-10	SEC31A_Isoform10	0.024312411	-0.018602731	0.052436328	1172
NX_O94979-2	SEC31A_Isoform2	0.024312411	-0.018602731	0.052436328	1172
NX_O94979-3	SEC31A_Isoform3	0.024312411	-0.018602731	0.052436328	1172
NX_O94979-4	SEC31A_Isoform4	0.024312411	-0.018602731	0.052436328	1172
NX_O94979-5	SEC31A_Isoform5	0.024312411	-0.018602731	0.052436328	1172
NX_O94979-6	SEC31A_Isoform6	0.024312411	-0.018602731	0.052436328	1172
NX_O94979-7	SEC31A_Isoform7	0.024312411	-0.018602731	0.052436328	1172
NX_O94979-8	SEC31A_Isoform8	0.024312411	-0.018602731	0.052436328	1172
NX_O94979-9	SEC31A_Isoform9	0.024312411	-0.018602731	0.052436328	1172
NX_O94993-1	SOX30_Isoform1	0.001469328	-0.010386141	0.038299875	1618
NX_O94993-2	SOX30_Isoform2	0.004572205	-0.059166439	0.033550962	1784
NX_O95071-1	UBR5_Isoform1	0.016379599	-0.040466463	0.050823961	1874
NX_O95071-2	UBR5_Isoform2	0.016379599	-0.040466463	0.050823961	1874
NX_O95084-1	PRSS23_Isoform1	0.008476563	-0.050597233	0.075832527	1620
NX_O95084-2	PRSS23_Isoform2	0.008476563	-0.040690474	0.075832527	1620
NX_O95139-1	NDUFB6_Isoform1	0.001559111	-0.142484436	0.033526995	1862
NX_O95155-1	UBE4B_Isoform1	0.025165112	-0.03591407	0.080392192	416
NX_O95155-2	UBE4B_Isoform2	0.025165112	-0.03591407	0.080392192	416
NX_O95155-3	UBE4B_Isoform3	0.025165112	-0.077716733	0.080392192	416
NX_O95155-4	UBE4B_Isoform4	0.025165112	-0.03591407	0.080392192	416
NX_O95157-1	NXPH3_Isoform1	0.110467684	-0.022418753	0.16474051	850
NX_O95170-1	CDRT1_Isoform1	0.03504649	0.00351968	0.077783832	6592
NX_O95178-1	NDUFB2_Isoform1	0.093774991	0.049416164	0.127853975	1872
NX_O95180-1	CACNA1H_Isoform1	0.03676335	0.003691165	0.094878612	10650
NX_O95180-2	CACNA1H_Isoform2	0.101139239	0.015460236	0.153437804	11494
NX_O95185-1	UNC5C_Isoform1	0.038587506	-0.036360508	0.07751865	3278
NX_O95185-2	UNC5C_Isoform2	0.038587506	-0.036360508	0.07751865	3278
NX_O95248-1	SBF1_Isoform1	0.015778616	-0.050956313	0.057030224	3740
NX_O95248-4	SBF1_Isoform4	0.015778616	-0.050956313	0.057030224	3740
NX_O95248-5	SBF1_Isoform5	0.015778616	-0.050956313	0.057030224	3740
NX_O95260-1	ATE1_IsoformATE1-1	0.025453773	-0.046416382	0.083632461	1104
NX_O95260-2	ATE1_IsoformATE1-2	0.025453773	-0.046416382	0.083632461	1104
NX_O95271-1	TNKS_Isoform1	0.028107175	-0.017440392	0.073249045	1394
NX_O95340-1	PAPSS2_IsoformA	0.00993391	-0.077482989	0.03196648	1776
NX_O95340-2	PAPSS2_IsoformB	0.00993391	-0.077482989	0.03196648	1776
NX_O95361-1	TRIM16_Isoform1	0.041904831	-0.021495132	0.085186939	2420
NX_O95361-2	TRIM16_Isoform2	0.041904831	-0.021495132	0.085186939	2420
NX_O95363-1	FARS2_Isoform1	0.000428834	-0.008887527	0.047518066	296
NX_O95428-1	PAPLN_Isoform1	0.0040094	-0.044938677	0.080825991	2518
NX_O95428-4	PAPLN_Isoform4	0.0040094	-0.044938677	0.080825991	2518
NX_O95428-5	PAPLN_Isoform5	0.016073494	-0.026746336	0.061920224	4390
NX_O95428-6	PAPLN_Isoform6	0.0040094	-0.044938677	0.080825991	2518
NX_O95429-1	BAG4_Isoform1	6.12E-05	-0.050333238	0.049724558	2608
NX_O95429-2	BAG4_Isoform2	0.001722889	-0.069288699	0.05102877	3144
NX_O95433-1	AHSA1_Isoform1	0.027092671	-0.067943344	0.094179951	448
NX_O95460-1	MATN4_Isoform1	0.015634275	-0.108474955	0.062792886	2428
NX_O95460-2	MATN4_Isoform2	0.015634275	-0.108474955	0.055536068	2428
NX_O95460-3	MATN4_Isoform3	0.015634275	-0.108474955	0.062792886	2428
NX_O95477-1	ABCA1_Isoform1	0.117768973	0.010606709	0.152950709	11088
NX_O95490-1	ADGRL2_Isoform1	0.044252218	0.007635071	0.10216896	3052
NX_O95490-2	ADGRL2_Isoform2	0.044252218	0.007635071	0.10216896	3052
NX_O95490-3	ADGRL2_Isoform3	0.044252218	0.007635071	0.10216896	3052
NX_O95490-4	ADGRL2_Isoform4	0.044252218	0.007635071	0.10216896	3052
NX_O95490-5	ADGRL2_Isoform5	0.044252218	0.007635071	0.10216896	3052
NX_O95490-6	ADGRL2_Isoform6	0.044252218	0.007635071	0.10216896	3052
NX_O95490-7	ADGRL2_Isoform7	0.044252218	0.007635071	0.10216896	3052
NX_O95528-1	SLC2A10_Isoform1	0.002025201	-1	0.113064528	680
NX_O95622-2	ADCY5_Isoform2	0.047952994	-0.037427519	0.072348843	642
NX_O95628-6	CNOT4_Isoform6	0.001182605	NaN	NaN	0
NX_O95631-1	NTN1_Isoform1	0.02170527	-0.086492424	0.079436189	1710
NX_O95644-10	NFATC1_IsoformIA-deltaIX	0.0077078	-0.046093731	0.062865474	1872
NX_O95644-11	NFATC1_IsoformIB-deltaIX	0.0077078	-0.046093731	0.062865474	1872
NX_O95644-2	NFATC1_IsoformA-alpha	0.080398801	-0.090634675	0.129307012	2132
NX_O95644-3	NFATC1_IsoformA-beta	0.080398801	-0.090634675	0.129307012	2132
NX_O95644-8	NFATC1_IsoformA-alpha'	0.080398801	-0.090634675	0.129307012	2132
NX_O95677-1	EYA4_Isoform1	0.089621134	0.028458141	0.135971069	9458
NX_O95677-2	EYA4_Isoform2	0.089621134	0.028458141	0.135971069	9458
NX_O95677-3	EYA4_Isoform3	0.089621134	0.028458141	0.135971069	9458
NX_O95677-4	EYA4_Isoform4	0.089621134	0.028458141	0.135971069	9458
NX_O95677-5	EYA4_Isoform5	0.089621134	0.028458141	0.135971069	9458
NX_O95696-1	BRD1_Isoform1	0.044225932	-0.113045876	0.064586751	920
NX_O95696-2	BRD1_Isoform2	0.044225932	-0.113045876	0.064586751	920
NX_O95789-3	ZMYM6_Isoform3	0.015771629	-0.039680356	0.044334128	794
NX_O95789-5	ZMYM6_Isoform5	0.032941731	-0.019799342	0.055969782	1386
NX_O95793-1	STAU1_IsoformLong	0.003409155	-0.046850367	0.055563848	980
NX_O95793-2	STAU1_IsoformShort	0.003119119	-0.047683763	0.056209525	746
NX_O95793-3	STAU1_Isoform3	0.003119119	-0.047683763	0.056209525	746
NX_O95800-1	GPR75_Isoform1	0.029353035	-0.024759076	0.079194588	3394
NX_O95835-1	LATS1_Isoform1	0.002941487	-0.010293919	0.050918262	1542
NX_O95835-2	LATS1_Isoform2	0.002941487	-0.010293919	0.050918262	1542
NX_O95841-1	ANGPTL1_Isoform1	0.020750815	-0.007406011	0.114471012	4938
NX_O95859-1	TSPAN12_Isoform1	1.59E-05	-0.032461478	0.055510369	1706
NX_O95859-2	TSPAN12_Isoform2	1.59E-05	-0.032461478	0.055510369	1706
NX_O95864-3	FADS2_Isoform3	0.114486815	0.050207447	0.142541179	302
NX_O95897-1	OLFM2_Isoform1	0.067128155	-0.102469001	0.120193465	266
NX_O95922-1	TTLL1_IsoformA	0.068422582	-0.029257713	0.123081258	1548
NX_O95922-4	TTLL1_Isoform4	0.068422582	-0.029257713	0.123081258	1548
NX_O95932-1	TGM6_Isoform1	0.025684173	-0.037400695	0.083003688	5464
NX_O95932-2	TGM6_Isoform2	0.025684173	-0.037400695	0.083003688	5464
NX_O95936-1	EOMES_Isoform1	0.019839225	-0.02641186	0.07430049	1174
NX_O95936-4	EOMES_Isoform4	0.019839225	-0.041881059	0.07430049	1174
NX_O95947-2	TBX6_Isoform2	0.058343607	-0.13487184	0.083452541	332
NX_O95965-1	ITGBL1_Isoform1	0.025180128	-0.089537812	0.134039151	1100
NX_O95965-2	ITGBL1_Isoform2	0.025180128	-0.062333283	0.134039151	1100
NX_O95965-3	ITGBL1_Isoform3	0.025180128	-0.089537812	0.134039151	1100
NX_O95967-1	EFEMP2_Isoform1	0.02503487	-0.031298308	0.06235776	3382
NX_O95970-1	LGI1_Isoform1	0.03610563	-0.087451327	0.085435469	1464
NX_O95970-3	LGI1_Isoform3	0.03610563	-0.087451327	0.085435469	1464
NX_O95977-1	S1PR4_Isoform1	0.010836662	-1	0.084643682	1842
NX_O96005-3	CLPTM1_Isoform2	0.058725918	0.007067132	0.095580471	804
NX_O96006-1	ZBED1_Isoform1	0.011862698	-0.039218149	0.058925954	374
NX_O96014-1	WNT11_Isoform1	0.030110145	-0.024481475	0.097320045	1850
NX_O96017-1	CHEK2_Isoform1	0.036541865	-0.023878561	0.073328484	4648
NX_O96017-10	CHEK2_Isoform10	0.036541865	-0.023878561	0.073328484	4648
NX_O96017-11	CHEK2_Isoform11	0.044944672	-0.009703652	0.075342547	4926
NX_O96017-12	CHEK2_Isoform12	0.036541865	-0.023878561	0.073328484	4648
NX_O96017-2	CHEK2_Isoform2	0.036541865	0.005583451	0.073328484	5650
NX_O96017-3	CHEK2_Isoform3	0.036541865	-0.023878561	0.073328484	4648
NX_O96017-4	CHEK2_Isoform4	0.036541865	-0.023878561	0.073328484	4648
NX_O96017-5	CHEK2_Isoform5	0.036541865	-0.023878561	0.073328484	4648
NX_O96017-6	CHEK2_Isoform6	0.073485601	0.005583451	0.161081751	12808
NX_O96017-7	CHEK2_Isoform7	0.036541865	-0.023878561	0.073328484	4648
NX_O96017-8	CHEK2_Isoform8	0.036541865	-0.023878561	0.073328484	4648
NX_O96017-9	CHEK2_Isoform9	0.036541865	-0.023878561	0.073328484	4648
NX_P00450-1	CP_Isoform1	0.068012336	0.031447673	0.099683618	8530
NX_P00480-1	OTC_Isoform1	0.104868436	-0.208872577	0.186696277	1372
NX_P00519-1	ABL1_IsoformIA	0.008707784	-0.070288512	0.044360412	548
NX_P00519-2	ABL1_IsoformIB	0.008707784	-0.070288512	0.044360412	548
NX_P00749-2	PLAU_Isoform2	0.057633173	-0.025909891	0.11649194	374
NX_P00750-1	PLAT_Isoform1	0.031513083	-0.012704344	0.07873926	2638
NX_P00750-2	PLAT_Isoform2	0.031513083	-0.012704344	0.07873926	2638
NX_P00750-4	PLAT_Isoform4	0.034845314	-0.010240956	0.08727742	1384
NX_P00751-1	CFB_Isoform1	0.014549993	-0.0332764	0.057442203	2226
NX_P00751-2	CFB_Isoform2	0.014549993	-0.0332764	0.057442203	2226
NX_P00973-1	OAS1_Isoformp46	0.023086435	-0.018914612	0.068164387	2050
NX_P00973-2	OAS1_Isoformp41	0.023086435	-0.018914612	0.068164387	2050
NX_P00973-3	OAS1_Isoformp48	0.023086435	-0.018914612	0.068164387	2050
NX_P00973-4	OAS1_Isoformp44	0.023086435	-0.018914612	0.068164387	2050
NX_P01023-1	A2M_Isoform1	0.015069634	-0.016794616	0.08018002	9462
NX_P01106-2	MYC_Isoform2	0.027541376	-0.051365477	0.079088577	1232
NX_P01215-1	CGA_Isoform1	0.029929453	-1	0.079477308	692
NX_P01275-1	GCG_Isoform1	0.057178353	-0.149531009	0.103360411	1304
NX_P01574-1	IFNB1_Isoform1	0.131728549	-1	0.159671483	7270
NX_P01589-1	IL2RA_Isoform1	0.02847064	-0.024707763	0.064477396	3390
NX_P01602-1	IGKV1-5_Isoform1	0.089417643	-1	0.150693669	11300
NX_P01920-1	HLA-DQB1_Isoform1	0.000405357	-0.058455751	0.037797045	1778
NX_P02538-1	KRT6A_Isoform1	0.030519422	-0.077402701	0.097742785	2136
NX_P02545-1	LMNA_IsoformA	0.035148411	-0.126591666	0.055457149	1026
NX_P02545-3	LMNA_IsoformADelta10	0.035148411	-0.126591666	0.055457149	1026
NX_P02545-5	LMNA_Isoform5	0.035148411	-0.126591666	0.055457149	1026
NX_P02549-1	SPTA1_Isoform1	0.093559993	-0.086283822	0.162591515	1778
NX_P02549-2	SPTA1_Isoform2	0.093559993	-0.086283822	0.162591515	1778
NX_P02671-1	FGA_Isoform1	0.033260397	-0.01097398	0.085342237	7594
NX_P02746-1	C1QB_Isoform1	0.022824759	-0.039171621	0.072200336	2134
NX_P02751-1	FN1_Isoform1	0.041154567	0.019489884	0.08052613	41728
NX_P02751-10	FN1_Isoform10	0.041154567	0.019489884	0.08052613	41728
NX_P02751-11	FN1_Isoform11	0.041154567	0.019489884	0.08052613	41728
NX_P02751-12	FN1_Isoform12	0.041154567	0.019489884	0.08052613	41728
NX_P02751-13	FN1_Isoform13	0.041154567	0.019489884	0.08052613	41728
NX_P02751-14	FN1_Isoform14	0.041154567	0.019489884	0.08052613	41728
NX_P02751-15	FN1_Isoform15	0.041154567	0.019489884	0.08052613	41728
NX_P02751-16	FN1_Isoform16	0.041154567	0.017034903	0.08052613	26326
NX_P02751-17	FN1_Isoform17	0.041154567	0.019489884	0.08052613	41728
NX_P02751-2	FN1_Isoform2	0.041154567	0.017034903	0.101914389	25038
NX_P02751-3	FN1_Isoform3	0.041154567	0.019489884	0.08052613	41728
NX_P02751-4	FN1_Isoform4	0.041154567	0.019489884	0.08052613	41728
NX_P02751-5	FN1_Isoform5	0.041154567	0.019489884	0.08052613	41728
NX_P02751-6	FN1_Isoform6	0.041154567	0.019489884	0.08052613	41728
NX_P02751-7	FN1_Isoform7	0.041154567	0.019489884	0.08052613	41728
NX_P02751-8	FN1_Isoform8	0.041154567	0.019489884	0.08052613	41728
NX_P02751-9	FN1_Isoform9	0.041154567	0.019489884	0.08052613	41728
NX_P02763-1	ORM1_Isoform1	0.028481415	NaN	NaN	0
NX_P02794-1	FTH1_Isoform1	0.046451609	-0.015464561	0.115470885	414
NX_P02808-1	STATH_Isoform1	0.042529082	-0.044295009	0.100244663	1100
NX_P02808-2	STATH_Isoform2	0.024634825	-1	0.096073062	972
NX_P03372-3	ESR1_Isoform3	0.008272858	-0.029204977	0.083062054	592
NX_P03372-4	ESR1_Isoform4	0.008272858	-0.029204977	0.083062054	592
NX_P03952-1	KLKB1_Isoform1	0.017094027	-0.06856918	0.078754283	3508
NX_P03979-1	TRGV3_Isoform1	0.000801653	-1	0.099274687	856
NX_P04004-1	VTN_Isoform1	0.004219485	-0.040168276	0.059362605	2422
NX_P04066-1	FUCA1_Isoform1	0.058554865	-0.064922828	0.097251327	3070
NX_P04150-14	NR3C1_IsoformAlpha-D1	0.067708207	-0.089373936	0.10226647	1470
NX_P04150-15	NR3C1_IsoformAlpha-D2	0.032055256	-0.039200669	0.082534149	860
NX_P04156-1	PRNP_Isoform1	0.01685009	-0.032906157	0.075058562	4244
NX_P04259-1	KRT6B_Isoform1	0.030519422	-0.019394829	0.100374535	3136
NX_P04264-1	KRT1_Isoform1	0.129974814	0.084993827	0.17620304	23756
NX_P04275-1	VWF_Isoform1	0.051567596	-0.062729107	0.093809407	2142
NX_P04350-1	TUBB4A_Isoform1	0.018667887	-0.042256809	0.100197667	292
NX_P04554-1	PRM2_Isoform1	0.028206441	-0.059051722	0.081371629	1232
NX_P04554-2	PRM2_Isoform2	0.028206441	-0.059051722	0.081371629	1232
NX_P04628-1	WNT1_Isoform1	0.056895	0.008422749	0.097155481	3164
NX_P04745-1	AMY1A_Isoform1	0.070647673	0.009366718	0.095770937	68
NX_P04746-1	AMY2A_Isoform1	0.082066664	0.046772387	0.117709921	368
NX_P04798-3	CYP1A1_Isoform3	0.002265976	-0.208832176	0.040166828	852
NX_P05023-2	ATP1A1_Isoform2	0.003457636	NaN	NaN	0
NX_P05113-1	IL5_Isoform1	0.041976889	-1	0.103044002	544
NX_P05129-1	PRKCG_Isoform1	0.009617576	-0.019321466	0.049023978	1470
NX_P05160-1	F13B_Isoform1	0.046658528	-0.029849474	0.095104451	3624
NX_P05362-1	ICAM1_Isoform1	0.047333046	-0.179078218	0.083398781	2610
NX_P05451-1	REG1A_Isoform1	0.010994285	-0.056742729	0.116556448	3736
NX_P05771-1	PRKCB_IsoformBeta-I	0.019088966	-0.006149915	0.11324203	1544
NX_P05771-2	PRKCB_IsoformBeta-II	0.010243618	-0.067574647	0.032659873	370
NX_P05787-1	KRT8_Isoform1	0.029265936	-0.062488794	0.09752367	2696
NX_P05813-1	CRYBA1_IsoformA3	0.060880291	0.024537917	0.117397318	9046
NX_P05813-2	CRYBA1_IsoformA1	0.060880291	0.024537917	0.117397318	9046
NX_P06241-1	FYN_Isoform1	0.002048966	-0.093960797	0.040137055	1096
NX_P06241-2	FYN_Isoform2	0.002048966	-0.100449265	0.040137055	1096
NX_P06241-3	FYN_Isoform3	0.002048966	-0.09161844	0.040137055	1096
NX_P06276-1	BCHE_Isoform1	0.018789501	-0.048828016	0.058131351	5642
NX_P06396-1	GSN_Isoform1	0.051231626	0.02331243	0.112436139	7278
NX_P06396-2	GSN_Isoform2	0.051231626	0.02331243	0.112436139	7278
NX_P06396-3	GSN_Isoform3	0.051231626	0.02331243	0.112436139	7278
NX_P06396-4	GSN_Isoform4	0.051231626	0.02331243	0.112436139	7278
NX_P06731-1	CEACAM5_Isoform1	0.049458693	-0.091714707	0.10050377	2330
NX_P06731-2	CEACAM5_Isoform2	0.056539549	-0.091714707	0.107656709	2330
NX_P06737-1	PYGL_Isoform1	0.001122957	-0.039555065	0.031172785	1966
NX_P07196-1	NEFL_Isoform1	0.095757019	0.06089722	0.182492176	5794
NX_P07315-1	CRYGC_Isoform1	0.02275284	-0.028893095	0.074584517	6254
NX_P07316-1	CRYGB_Isoform1	0.056292033	0.003959845	0.106230429	6420
NX_P07320-1	CRYGD_Isoform1	0.031865011	-0.013643814	0.08083416	4362
NX_P07437-1	TUBB_Isoform1	0.053371269	-0.033234417	0.064744589	40
NX_P07585-1	DCN_IsoformA	0.103039831	-0.241070795	0.123864348	626
NX_P07585-2	DCN_IsoformB	0.103039831	-1	0.123864348	626
NX_P07585-3	DCN_IsoformC	0.103039831	-1	0.123864348	626
NX_P07585-4	DCN_IsoformD	0.103039831	-0.241070795	0.123864348	626
NX_P07996-1	THBS1_Isoform1	0.033029193	-0.049981381	0.084200491	3748
NX_P07996-2	THBS1_Isoform2	0.033029193	-0.049981381	0.084200491	3748
NX_P08047-1	SP1_Isoform1	0.045526107	-0.001361207	0.080901374	2058
NX_P08047-2	SP1_Isoform2	0.045526107	-0.001361207	0.080901374	2058
NX_P08047-3	SP1_Isoform3	0.045526107	0.003294755	0.080901374	9092
NX_P08048-3	ZFY_Isoform3	0.028528422	-0.075283338	0.060128591	28
NX_P08174-1	CD55_Isoform2	0.023052718	-0.018029729	0.071793263	1248
NX_P08174-2	CD55_Isoform1	0.023052718	-0.018029729	0.071793263	1248
NX_P08174-3	CD55_Isoform3	0.023052718	-0.018029729	0.071793263	1248
NX_P08174-4	CD55_Isoform4	0.023052718	-0.018029729	0.071793263	1248
NX_P08174-5	CD55_Isoform5	0.023052718	-0.018029729	0.071793263	1248
NX_P08174-6	CD55_Isoform6	0.023052718	-0.018029729	0.071793263	1248
NX_P08174-7	CD55_Isoform7	0.023052718	-0.018029729	0.071793263	1248
NX_P08235-1	NR3C2_Isoform1	0.016986259	-0.031087716	0.051278337	2944
NX_P08235-2	NR3C2_Isoform2	0.016986259	-0.031087716	0.051278337	2944
NX_P08235-3	NR3C2_Isoform3	0.016986259	-0.031087716	0.051278337	2944
NX_P08235-4	NR3C2_Isoform4	0.016986259	-0.031087716	0.051278337	2944
NX_P08311-1	CTSG_Isoform1	0.020447827	-0.03050488	0.08709682	3982
NX_P08473-1	MME_Isoform1	0.027913349	-0.020122316	0.060889956	4658
NX_P08514-1	ITGA2B_Isoform1	0.022164764	-0.113729725	0.062541949	1966
NX_P08514-2	ITGA2B_Isoform2	0.022164764	-0.113729725	0.062541949	1966
NX_P08514-3	ITGA2B_Isoform3	0.022164764	-0.113729725	0.062541949	1966
NX_P08519-1	LPA_Isoform1	0.081997788	0.015696453	0.015696453	2
NX_P08603-1	CFH_Isoform1	0.011227093	-0.002158189	0.052952998	4516
NX_P08670-1	VIM_Isoform1	0.066400882	-0.031849428	0.128180861	1380
NX_P08779-1	KRT16_Isoform1	0.01084239	-0.031357311	0.078440881	964
NX_P08833-1	IGFBP1_Isoform1	0.010492139	-0.087107544	0.056690081	410
NX_P08922-1	ROS1_Isoform1	0.021515782	-0.019590605	0.084113288	7786
NX_P08F94-1	PKHD1_Isoform1	0.006597207	-0.029752558	0.065459561	2224
NX_P09016-1	HOXD4_Isoform1	0.045532913	-0.105152533	0.157903656	1316
NX_P09017-1	HOXC4_Isoform1	0.04457833	-0.046348662	0.147724875	456
NX_P09067-1	HOXB5_Isoform1	0.054131243	-0.140667036	0.161836432	2044
NX_P09630-1	HOXC6_Isoform1	0.031115957	-0.005717762	0.080644994	2236
NX_P09651-1	HNRNPA1_IsoformA1-B	0.093161811	0.035517123	0.143318596	11518
NX_P09651-2	HNRNPA1_IsoformA1-A	0.041506898	0.016249762	0.110138327	5976
NX_P09651-3	HNRNPA1_Isoform2	0.035517123	-0.019111837	0.088713828	3516
NX_P09958-1	FURIN_Isoform1	0.02489555	-0.025871546	0.04658845	270
NX_P0C7A2-1	FAM153B_Isoform1	0.008693541	-0.0897637	0.068459629	70
NX_P0C7A2-2	FAM153B_Isoform2	0.008693541	-0.0897637	0.068459629	70
NX_P0C7I0-1	USP17L8_Isoform1	0.002946217	-0.031742351	0.01899737	208
NX_P0C7M6-1	IQCF3_Isoform1	0.092163052	0.039052209	0.134030618	5640
NX_P0C7V8-1	DCAF8L2_Isoform1	0.010394062	-0.087886917	0.076280685	1954
NX_P0C7V9-1	METTL15P1_Isoform1	0.016930666	-0.056190655	0.090743751	452
NX_P0C7W6-1	CCDC172_Isoform1	0.019439841	-0.063329523	0.087732319	592
NX_P0C7X5-1	ZNF806_Isoform1	0.013545699	0.01629345	0.01629345	2
NX_P0C881-1	RSPH10B_Isoform1	0.063737076	0.03670857	0.083103577	4538
NX_P0CG23-1	ZNF853_Isoform1	0.021226482	-0.021855223	0.050631178	1550
NX_P0CG36-1	CFC1B_Isoform1	0.06332948	0.05449035	0.065376374	6
NX_P0CG37-1	CFC1_Isoform1	0.06332948	0.01970915	0.105554144	688
NX_P0CI25-1	TRIM49_Isoform1	0.053060478	-0.117559907	0.088219244	3510
NX_P0CL80-1	GAGE12F_Isoform1	0.014029888	0.011174946	0.011174946	2
NX_P0CL80-2	GAGE12F_Isoform2	0.014029888	0.011174946	0.011174946	2
NX_P0CL81-1	GAGE12G_Isoform1	0.014029888	0.011476424	0.029070611	6
NX_P0CL82-1	GAGE12I_Isoform1	0.014029888	0.011476424	0.029070611	6
NX_P0CW00-1	TSPY8_Isoform1	0.002589397	-0.028971409	0.01506461	30
NX_P0DJD7-1	PGA4_Isoform1	0.024223686	-0.020592261	0.017934387	30
NX_P0DJD9-1	PGA5_Isoform1	0.024223686	0.016722295	0.016722295	2
NX_P0DJJ0-1	SRGAP2C_Isoform1	0.046922026	NaN	NaN	0
NX_P0DMP2-1	SRGAP2B_Isoform1	0.046922026	NaN	NaN	0
NX_P0DN24-1	C3orf86_Isoform1	0.020726554	0.010781374	0.016048222	4
NX_P0DP01-1	IGHV1-8_Isoform1	0.047355841	0.022231923	0.042395872	4
NX_P0DP91-1	CSB-PGBD3_IsoformCSB-PGBD3	0.011120318	-0.047128691	0.07028174	2234
NX_P0DPF2-1	NBPF20_Isoform1	0.012740508	-0.04674509	0.084036897	15338
NX_P0DPF3-1	NBPF9_Isoform1	0.012740508	-0.033702738	0.0710637	1024
NX_P0DPF3-2	NBPF9_Isoform2	0.012740508	-0.033702738	0.0710637	1024
NX_P0DPK3-2	NOTCH2NLB_Isoform2	0.010300127	-0.012523584	0.082811286	250
NX_P0DPQ6-1	DDIT3_IsoformAltDDIT3	0.012160821	0.00466712	0.024389547	6
NX_P0DPR3-1	TRDD1_Isoform1	0.113094559	NaN	NaN	0
NX_P10070-1	GLI2_Isoform1	0.001595583	-0.038944009	0.048570282	4252
NX_P10070-2	GLI2_Isoform2	0.001595583	-0.038944009	0.048570282	4252
NX_P10070-5	GLI2_Isoform5	0.001595583	-0.038944009	0.048570282	4252
NX_P10074-1	ZBTB48_Isoform1	0.004039756	-0.043080779	0.04799068	2140
NX_P10153-1	RNASE2_Isoform1	0.097501268	0.044114317	0.127206849	2632
NX_P10242-1	MYB_Isoform1	0.016207666	-0.042364395	0.056551748	1182
NX_P10242-10	MYB_Isoform10	0.016207666	-0.042364395	0.056551748	1182
NX_P10242-11	MYB_Isoform11	0.016207666	-0.042364395	0.056551748	1182
NX_P10242-12	MYB_Isoform12	0.016207666	-0.082364365	0.056551748	1182
NX_P10242-2	MYB_Isoform2	0.016207666	-0.042364395	0.056551748	1182
NX_P10242-3	MYB_Isoform3	0.016207666	-0.082364365	0.056551748	1182
NX_P10242-4	MYB_Isoform4	0.016207666	-0.042364395	0.056551748	1182
NX_P10242-5	MYB_Isoform5	0.016207666	-0.082364365	0.056551748	1182
NX_P10242-6	MYB_Isoform6	0.016207666	-0.080909191	0.056551748	1182
NX_P10242-7	MYB_Isoform7	0.016207666	-0.042364395	0.056551748	1182
NX_P10242-8	MYB_Isoform8	0.016207666	-0.042364395	0.056551748	1182
NX_P10275-1	AR_Isoform1	0.026479504	-0.050364148	0.11025554	456
NX_P10275-3	AR_Isoform3	0.026479504	-0.050364148	0.11025554	456
NX_P10275-4	AR_Isoform4	0.026479504	-0.050364148	0.11025554	456
NX_P10276-1	RARA_IsoformAlpha-1	0.000875392	-0.024950254	0.048329285	646
NX_P10276-2	RARA_IsoformAlpha-2	0.000875392	-0.024950254	0.048329285	646
NX_P10643-1	C7_Isoform1	0.056459443	0.015344839	0.125264174	9256
NX_P10721-1	KIT_Isoform1	0.015467769	-0.045113906	0.075322751	2052
NX_P10721-2	KIT_Isoform2	0.015467769	-0.045113906	0.075322751	2052
NX_P10721-3	KIT_Isoform3	0.015467769	-0.045113906	0.075322751	2052
NX_P10826-1	RARB_IsoformBeta-1	0.00092299	-0.029499496	0.05889807	1544
NX_P10826-2	RARB_IsoformBeta-2	0.00092299	-0.029499496	0.05889807	1544
NX_P10826-3	RARB_IsoformBeta-4	0.026625426	-0.003262985	0.14209887	416
NX_P10828-2	THRB_IsoformBeta-2	0.135859335	0.059223245	0.171090712	638
NX_P10912-1	GHR_Isoform1	0.022196518	-0.059993975	0.070153509	3384
NX_P10912-2	GHR_Isoform2	0.022196518	-0.059993975	0.070153509	3384
NX_P10912-3	GHR_Isoform3	0.022196518	-0.059993975	0.070153509	3384
NX_P10912-4	GHR_Isoform4	0.022196518	-0.059993975	0.070153509	3384
NX_P11047-1	LAMC1_Isoform1	0.061274776	0.022385582	0.112603965	1872
NX_P11055-1	MYH3_Isoform1	0.008770552	-0.076552094	0.051516193	1240
NX_P11230-1	CHRNB1_Isoform1	0.088906608	-0.055576153	0.133941566	1940
NX_P11230-2	CHRNB1_Isoform2	0.088906608	-0.055576153	0.133941566	1940
NX_P11310-1	ACADM_Isoform1	0.027314331	-0.042869275	0.119774542	1236
NX_P11310-2	ACADM_Isoform2	0.054209021	-0.015974585	0.146669233	1612
NX_P11464-2	PSG1_Isoform2	0.071090211	-0.084323419	0.14263902	4374
NX_P11532-1	DMD_Isoform4	0.048734526	-0.033928338	0.093324406	5072
NX_P11532-4	DMD_Isoform3	0.048734526	-0.033928338	0.093324406	5072
NX_P11678-1	EPX_Isoform1	0.038345893	0.014238497	0.088146227	13244
NX_P11844-1	CRYGA_Isoform1	0.057679398	-0.006480848	0.134068661	6898
NX_P11912-1	CD79A_Isoform1	0.026481933	-0.042939206	0.069176822	2624
NX_P12034-1	FGF5_IsoformLong	0.006768018	-0.079083459	0.04538703	3612
NX_P12034-2	FGF5_IsoformShort	0.006768018	-0.079083459	0.067382901	3612
NX_P12035-1	KRT3_Isoform1	0.106565849	-0.05444518	0.157132392	638
NX_P12259-1	F5_Isoform1	0.078213444	0.039152583	0.101636762	7454
NX_P12270-1	TPR_Isoform1	0.062298624	0.013267391	0.116152629	798
NX_P12272-1	PTHLH_Isoform1	0.026821393	-0.18325232	0.120416241	336
NX_P12272-2	PTHLH_Isoform2	0.026821393	-0.18325232	0.120416241	336
NX_P12272-3	PTHLH_Isoform3	0.026821393	-0.18325232	0.120416241	336
NX_P12319-1	FCER1A_Isoform1	0.001687791	-0.01919563	0.053008116	3612
NX_P12724-1	RNASE3_Isoform1	0.073304809	0.017041419	0.108942724	9610
NX_P12882-1	MYH1_Isoform1	0.007138829	-0.076006096	0.05023632	2920
NX_P13056-1	NR2C1_Isoform1	0.056361624	-0.065052844	0.083194693	298
NX_P13056-2	NR2C1_Isoform2	0.056361624	-0.065052844	0.083194693	298
NX_P13056-3	NR2C1_Isoform3	0.056361624	-0.065052844	0.083194693	298
NX_P13591-1	NCAM1_Isoform2	0.009349765	-0.035068643	0.047338294	1324
NX_P13591-2	NCAM1_Isoform1	0.009349765	-0.03359424	0.047338294	1324
NX_P13591-3	NCAM1_Isoform3	0.009349765	-0.035068643	0.047338294	1324
NX_P13591-4	NCAM1_Isoform4	0.009349765	-0.035068643	0.047338294	1324
NX_P13591-5	NCAM1_Isoform5	0.009349765	-0.03359424	0.047338294	1324
NX_P13591-6	NCAM1_Isoform6	0.009349765	-0.042158518	0.047338294	1324
NX_P13631-1	RARG_Isoform1	0.009120426	-0.027214016	0.059717192	1106
NX_P13631-2	RARG_Isoform2	0.009120426	-0.027214016	0.059717192	1106
NX_P13631-3	RARG_Isoform3	0.009120426	-0.027214016	0.059717192	976
NX_P13645-1	KRT10_Isoform1	0.079818636	0.0272493	0.111956501	15682
NX_P13671-1	C6_Isoform1	0.019734754	-0.003145218	0.127085545	3952
NX_P13726-2	F3_Isoform2	0.031453809	-0.010271287	0.080875195	1536
NX_P13727-1	PRG2_Isoform1	0.185313346	-0.158462229	0.230200575	3276
NX_P13727-2	PRG2_Isoform2	0.179792204	-0.128424548	0.218376149	4118
NX_P14151-1	SELL_Isoform1	0.012366093	-0.043912632	0.062905635	750
NX_P14316-1	IRF2_Isoform1	0.033337368	-0.039422889	0.065296624	1186
NX_P14410-1	SI_Isoform1	0.037709684	0.019879358	0.098052423	53414
NX_P14415-1	ATP1B2_Isoform1	0.047472154	-0.080816952	0.082798559	2132
NX_P14543-1	NID1_Isoform1	0.015119871	-0.002221517	0.067722183	15444
NX_P14543-2	NID1_Isoform2	0.015119871	-0.002221517	0.067722183	4128
NX_P14653-2	HOXB1_Isoform2	0.037135076	-0.011100177	0.093397436	266
NX_P14780-1	MMP9_Isoform1	0.014781276	-0.050356624	0.070254405	1312
NX_P14921-3	ETS1_Isoform3	0.011003675	-0.013467927	0.067692058	802
NX_P14923-1	JUP_Isoform1	0.040762867	-0.111150471	0.084937854	1242
NX_P15088-1	CPA3_Isoform1	0.014687543	-0.027746995	0.073866703	5192
NX_P15144-1	ANPEP_Isoform1	0.032974726	-0.014410484	0.085692194	4366
NX_P15259-1	PGAM2_Isoform1	0.001260495	-0.079582845	0.076819511	740
NX_P15260-1	IFNGR1_Isoform1	0.012039088	-0.060092691	0.046001304	1784
NX_P15291-1	B4GALT1_IsoformLong	0.011569988	-0.043567824	0.074666412	1040
NX_P15291-2	B4GALT1_IsoformShort	0.011569988	-0.043567824	0.074666412	1040
NX_P15328-1	FOLR1_Isoform1	0.062382778	-0.078281419	0.103593265	2144
NX_P15498-1	VAV1_Isoform1	0.03689765	-0.024767764	0.095251196	972
NX_P15498-2	VAV1_Isoform2	0.03689765	-0.024767764	0.095251196	972
NX_P15509-3	CSF2RA_Isoform3	0.005597274	-0.001266616	0.049646244	334
NX_P15509-6	CSF2RA_Isoform6	0.01017412	-0.00761769	0.06745362	1538
NX_P15515-1	HTN1_Isoform1	0.059155145	-0.139499353	0.146380946	856
NX_P15531-1	NME1_Isoform1	0.005569513	-1	0.083854153	234
NX_P15531-2	NME1_Isoform2	0.005569513	-1	0.083854153	234
NX_P15586-1	GNS_Isoform1	0.00173294	-0.070731702	0.042163317	914
NX_P15586-2	GNS_Isoform2	0.00173294	-0.070731702	0.042163317	914
NX_P15924-1	DSP_IsoformDPI	0.141843955	0.064964538	0.188515832	16158
NX_P15924-2	DSP_IsoformDPII	0.141843955	0.064964538	0.188515832	16158
NX_P15924-3	DSP_IsoformDSPIa	0.141843955	0.064964538	0.188515832	16158
NX_P15927-1	RPA2_Isoform1	0.104872235	-0.006927155	0.157012367	806
NX_P15941-1	MUC1_Isoform1	0.003574072	-0.039188025	0.039997544	374
NX_P15941-2	MUC1_Isoform2	0.003574072	-0.039188025	0.039997544	374
NX_P15941-3	MUC1_Isoform3	0.003574072	-0.039188025	0.039997544	374
NX_P15941-4	MUC1_Isoform4	0.003574072	-0.039188025	0.039997544	374
NX_P15941-5	MUC1_Isoform5	0.010588646	-0.04591917	0.045231867	374
NX_P15941-9	MUC1_Isoform9	0.004175148	-0.099198282	0.049735954	2334
NX_P15954-1	COX7C_Isoform1	0.010572271	-1	0.087007108	582
NX_P15976-2	GATA1_Isoform2	0.004661974	-0.025025537	0.038997886	126
NX_P16118-1	PFKFB1_Isoform1	0.018874482	-0.016390167	0.066048323	1310
NX_P16118-2	PFKFB1_Isoform2	0.018874482	-0.079022143	0.066048323	1310
NX_P16234-1	PDGFRA_Isoform1	0.02618391	-0.010936502	0.07298878	4010
NX_P16234-2	PDGFRA_Isoform2	0.02618391	-0.010936502	0.07298878	4010
NX_P16234-3	PDGFRA_Isoform3	0.02618391	-0.010936502	0.07298878	4010
NX_P16298-1	PPP3CB_Isoform1	0.018855931	-0.077836669	0.044704951	302
NX_P16298-2	PPP3CB_Isoform2	0.018855931	-0.077836669	0.044704951	302
NX_P16298-3	PPP3CB_Isoform3	0.018855931	-0.077836669	0.044704951	302
NX_P16298-4	PPP3CB_Isoform4	0.018855931	-0.077836669	0.044704951	302
NX_P16471-1	PRLR_Isoform1	0.088085372	-0.107367778	0.1169587	2952
NX_P16471-3	PRLR_Isoform3	0.088085372	-0.107367778	0.1169587	2952
NX_P16471-4	PRLR_Isoform4	0.088085372	-0.107367778	0.1169587	2952
NX_P16471-5	PRLR_Isoform5	0.088085372	-0.107367778	0.1169587	2952
NX_P16471-6	PRLR_Isoform6	0.088085372	-0.107367778	0.1169587	2952
NX_P16471-7	PRLR_Isoform7	0.088085372	-0.107367778	0.1169587	2952
NX_P16471-9	PRLR_Isoform9	0.088085372	-0.107367778	0.1169587	2952
NX_P16562-2	CRISP2_Isoform2	0.006492761	-0.056363199	0.059620279	3042
NX_P16581-1	SELE_Isoform1	0.066037298	0.003793607	0.110485911	2440
NX_P16591-1	FER_Isoform1	0.036500918	-0.015421917	0.063181423	5512
NX_P16591-2	FER_Isoform2	0.036500918	-0.015421917	0.063181423	5512
NX_P16591-3	FER_Isoform3	0.036500918	-0.015421917	0.063181423	5512
NX_P16870-1	CPE_Isoform1	0.003364481	-0.03609155	0.03975379	1458
NX_P16870-2	CPE_Isoform2	0.003364481	-0.03609155	0.046920156	1458
NX_P16871-3	IL7R_Isoform4	0.053977972	-0.056468405	0.121407001	2332
NX_P17014-4	ZNF12_Isoform4	0.014045281	-0.023654639	0.070259685	374
NX_P17021-1	ZNF17_Isoform1	0.046306874	-0.01283325	0.12710048	1042
NX_P17021-2	ZNF17_Isoform2	0.02952361	-0.01283325	0.101615832	452
NX_P17024-1	ZNF20_Isoform1	0.008557258	-0.088869496	0.081315525	494
NX_P17027-1	ZNF23_Isoform1	0.008308438	-0.037547943	0.030531555	746
NX_P17027-2	ZNF23_Isoform2	0.008308438	-0.037547943	0.030531555	746
NX_P17032-1	ZNF37A_Isoform1	0.082702131	0.007210323	0.116664565	6448
NX_P17039-1	ZNF30_Isoform1	0.039643718	-0.106783315	0.08716395	536
NX_P17039-2	ZNF30_Isoform2	0.039643718	-0.106783315	0.08716395	536
NX_P17039-3	ZNF30_Isoform3	0.039643718	-0.154718171	0.08716395	536
NX_P17252-1	PRKCA_Isoform1	0.001694894	-0.051943267	0.028799285	418
NX_P17482-1	HOXB9_Isoform1	0.033483277	-0.165368172	0.103910061	852
NX_P17483-1	HOXB4_Isoform1	0.011763354	-0.018380807	0.053965118	498
NX_P17643-1	TYRP1_Isoform1	0.024842036	-0.088829346	0.080894219	2418
NX_P17706-1	PTPN2_Isoform1	0.132164876	0.019557057	0.199586518	1108
NX_P17707-1	AMD1_Isoform1	0.004529682	-0.038111607	0.032873986	542
NX_P17735-1	TAT_Isoform1	0.061466021	-0.038111515	0.108782831	2422
NX_P17844-1	DDX5_Isoform1	0.070384546	0.029917581	0.10761018	3636
NX_P17844-2	DDX5_Isoform2	0.070384546	0.029917581	0.10761018	3636
NX_P17927-1	CR1_Isoform1	0.007228384	-0.050873047	0.050097918	2328
NX_P18054-1	ALOX12_Isoform1	0.026889986	-0.11448748	0.110740805	236
NX_P18089-1	ADRA2B_Isoform1	0.011037082	-0.104344631	0.051059274	1950
NX_P18583-1	SON_IsoformF	0.103540097	0.064588426	0.161669214	16206
NX_P18583-10	SON_IsoformJ	0.103540097	0.064588426	0.161669214	16206
NX_P18583-2	SON_IsoformA	0.103540097	0.064588426	0.161669214	12384
NX_P18583-3	SON_IsoformB	0.103540097	0.064588426	0.161669214	21404
NX_P18583-4	SON_IsoformC	0.103540097	0.064588426	0.161669214	16206
NX_P18583-5	SON_IsoformD	0.103540097	0.064588426	0.161669214	16206
NX_P18583-6	SON_IsoformE	0.103540097	0.064588426	0.161669214	16206
NX_P18583-7	SON_IsoformG	0.103540097	0.064588426	0.161669214	16206
NX_P18583-8	SON_IsoformH	0.103540097	0.031425705	0.161669214	796
NX_P18583-9	SON_IsoformI	0.103540097	0.064588426	0.161669214	16206
NX_P18621-3	RPL17_Isoform3	0.033282732	0.027909276	0.033282732	18
NX_P18825-1	ADRA2C_Isoform1	0.08670925	0.012461847	0.150171204	1040
NX_P18850-1	ATF6_Isoform1	0.040868993	0.004175902	0.073219094	2734
NX_P19224-1	UGT1A6_Isoform1	0.01076762	-1	0.052868142	1696
NX_P19224-3	UGT1A6_Isoform3	0.01076762	-0.272717022	0.052868142	1696
NX_P19256-1	CD58_Isoform1	0.031523097	-1	0.057715886	1696
NX_P19256-2	CD58_Isoform2	0.031523097	-1	0.057715886	1696
NX_P19256-3	CD58_Isoform3	0.031523097	-1	0.057715886	1696
NX_P19367-1	HK1_Isoform1	0.016214773	-0.004918749	0.043165065	376
NX_P19367-2	HK1_Isoform2	0.016214773	-0.004918749	0.043165065	376
NX_P19367-3	HK1_Isoform3	0.016214773	-0.004918749	0.043165065	376
NX_P19367-4	HK1_Isoform4	0.016214773	-0.004918749	0.043165065	376
NX_P19388-1	POLR2E_Isoform1	0.021453028	-0.197601642	0.095277626	856
NX_P19484-1	TFEB_Isoform1	0.019984222	-0.016990018	0.084768636	1530
NX_P19484-2	TFEB_Isoform2	0.019519036	-0.016990018	0.084768636	1376
NX_P19652-1	ORM2_Isoform1	0.044010095	-0.009961701	0.081561845	7600
NX_P19823-1	ITIH2_Isoform1	0.010609567	-0.035055745	0.062076864	2230
NX_P19961-1	AMY2B_Isoform1	0.071586708	0.023162067	0.108728582	16176
NX_P19961-2	AMY2B_Isoform2	0.049295794	-0.041288066	0.102840947	9834
NX_P20020-1	ATP2B1_IsoformD	0.010198917	-0.006052806	0.03323845	418
NX_P20020-2	ATP2B1_IsoformA	0.013116036	-0.017560892	0.035040326	860
NX_P20020-4	ATP2B1_IsoformC	0.020936303	0.000537024	0.04494205	550
NX_P20020-5	ATP2B1_IsoformE	0.013116036	-0.004162817	0.035040326	154
NX_P20160-1	AZU1_Isoform1	0.049550154	-1	0.093343408	4230
NX_P20226-1	TBP_Isoform1	0.038967823	0.019186808	0.051868852	4136
NX_P20226-2	TBP_Isoform2	0.038967823	0.019186808	0.067679846	3636
NX_P20273-1	CD22_IsoformCD22-beta	0.008336337	-0.001158766	0.067316082	3506
NX_P20273-4	CD22_Isoform4	0.008336337	-0.082159022	0.067316082	12812
NX_P20273-5	CD22_Isoform5	0.008336337	-0.001158766	0.067316082	3506
NX_P20336-1	RAB3A_Isoform1	0.039199922	-0.144468859	0.086458248	1048
NX_P20337-1	RAB3B_Isoform1	0.002173974	-1	0.074938111	1968
NX_P20393-1	NR1D1_Isoform1	0.029737562	0.012284052	0.069985895	4264
NX_P20719-1	HOXA5_Isoform1	0.118627587	0.01409051	0.180731196	2524
NX_P20742-1	PZP_Isoform1	0.023054803	-0.071341567	0.06681075	5508
NX_P20742-2	PZP_Isoform2	0.023054803	-0.016903825	0.076658921	12140
NX_P20794-1	MAK_Isoform1	0.001236902	-0.032462719	0.08734196	498
NX_P20794-2	MAK_Isoform2	0.001236902	-0.032462719	0.08734196	498
NX_P20794-3	MAK_Isoform3	0.001236902	-0.032462719	0.08734196	498
NX_P20851-1	C4BPB_Isoform1	0.027866737	-0.033438422	0.07216858	1616
NX_P20851-2	C4BPB_Isoform2	0.027866737	-0.033438422	0.07216858	1616
NX_P20908-2	COL5A1_Isoform2	0.009003478	-0.09754001	0.038462291	2506
NX_P20930-1	FLG_Isoform1	0.029645782	-0.024021564	0.073117486	582
NX_P20936-1	RASA1_Isoform1	0.03558946	-0.004722702	0.090195651	1474
NX_P20936-2	RASA1_Isoform2	0.03558946	-0.004722702	0.090195651	1474
NX_P20936-3	RASA1_Isoform3	0.03558946	-0.004722702	0.090195651	1474
NX_P20936-4	RASA1_Isoform4	0.03558946	-0.004722702	0.090195651	1474
NX_P21217-1	FUT3_Isoform1	0.020702734	-0.047616456	0.086127587	1024
NX_P21266-1	GSTM3_Isoform1	0.007411381	-0.122812193	0.05768529	628
NX_P21399-1	ACO1_Isoform1	0.020620244	-0.088222175	0.071716825	1790
NX_P21675-8	TAF1_Isoform2e	0.019773036	-0.032910417	0.055543997	148
NX_P21709-3	EPHA1_Isoform3	0.001220985	-0.071020723	0.034881426	1174
NX_P21802-14	FGFR2_Isoform14	0.030503163	-0.097949404	0.098593484	1778
NX_P21817-1	RYR1_Isoform1	0.060197327	-0.008710789	0.101756551	1244
NX_P21817-2	RYR1_Isoform2	0.060197327	0.005410177	0.101756551	6124
NX_P21817-3	RYR1_Isoform3	0.044756609	-0.008710789	0.097733154	978
NX_P21860-1	ERBB3_Isoform1	0.00153056	-0.070886567	0.033791468	1104
NX_P21860-4	ERBB3_Isoform4	0.00153056	-0.070886567	0.033791468	1104
NX_P21980-1	TGM2_Isoform1	0.008833454	-0.022018546	0.054032493	10836
NX_P21980-2	TGM2_Isoform2	0.008833454	-0.022018546	0.054032493	10836
NX_P21980-3	TGM2_Isoform3	0.008833454	-0.104062091	0.054032493	3596
NX_P22059-1	OSBP_Isoform1	0.021258339	-0.082488826	0.059053065	416
NX_P22105-1	TNXB_Isoform3	0.043237781	-0.01922177	0.091705666	4258
NX_P22105-2	TNXB_IsoformXB-short	0.043237781	-0.041315209	0.091705666	546
NX_P22105-3	TNXB_Isoform4	0.043237781	-0.01922177	0.091705666	4258
NX_P22105-4	TNXB_Isoform5	0.043237781	-0.01922177	0.091705666	4258
NX_P22304-1	IDS_Isoform1	0.013725477	-0.014499592	0.078672504	3254
NX_P22304-2	IDS_Isoform2	0.013725477	-0.014499592	0.078672504	3254
NX_P22304-3	IDS_Isoform3	0.013725477	-0.014499592	0.078672504	3254
NX_P22626-1	HNRNPA2B1_IsoformB1	0.043091007	0.007108936	0.111944724	3282
NX_P22626-2	HNRNPA2B1_IsoformA2	0.043091007	0.007108936	0.111944724	3282
NX_P22735-1	TGM1_Isoform1	0.0107761	-0.039916424	0.058564583	3378
NX_P22894-1	MMP8_Isoform1	0.012819939	-0.067324488	0.082448616	2524
NX_P22897-1	MRC1_Isoform1	0.034697327	-0.007846878	0.0819764	90
NX_P23142-1	FBLN1_IsoformD	0.034621298	-0.017814602	0.077658524	2232
NX_P23142-2	FBLN1_IsoformA	0.034621298	-0.017814602	0.077658524	2232
NX_P23142-3	FBLN1_IsoformB	0.034621298	0.001567894	0.077658524	10622
NX_P23142-4	FBLN1_IsoformC	0.034621298	-0.017814602	0.077658524	2232
NX_P23297-1	S100A1_Isoform1	0.058578538	-0.1626018	0.127610739	804
NX_P23327-1	HRC_Isoform1	0.019830677	-0.041587239	0.087000071	3858
NX_P23415-1	GLRA1_Isoforma	0.025167483	-0.162097774	0.15763385	2810
NX_P23415-2	GLRA1_Isoformb	0.025167483	-0.162097774	0.15763385	2810
NX_P23416-1	GLRA2_IsoformAlpha-2*	0.01611515	-0.163354667	0.051865375	850
NX_P23458-1	JAK1_Isoform1	0.015040866	-0.010350623	0.056392279	1052
NX_P23469-1	PTPRE_Isoform1	0.018430736	-0.019775541	0.060386276	1386
NX_P23469-2	PTPRE_Isoform2	0.018430736	-0.019775541	0.060386276	1386
NX_P23469-3	PTPRE_Isoform3	0.018430736	-0.019775541	0.060386276	1386
NX_P23470-1	PTPRG_Isoform1	0.034751472	-0.021249401	0.070211253	1170
NX_P23470-2	PTPRG_Isoform2	0.034751472	-0.021249401	0.070211253	1170
NX_P23471-1	PTPRZ1_Isoform1	0.078266512	-0.000879219	0.109506196	4258
NX_P23471-2	PTPRZ1_Isoform2	0.078266512	-0.000879219	0.109506196	4258
NX_P23471-3	PTPRZ1_Isoform3	0.078266512	-0.000879219	0.109506196	4258
NX_P23508-1	MCC_Isoform1	0.013763474	-0.092345933	0.054113322	1540
NX_P23508-2	MCC_Isoform2	0.013763474	-0.049197868	0.054113322	1540
NX_P23511-1	NFYA_IsoformLong	0.120339938	-0.198579171	0.126209961	544
NX_P23760-1	PAX3_IsoformPax3	0.025845259	-0.012334769	0.062752332	746
NX_P24043-1	LAMA2_Isoform1	0.016894636	-0.010662119	0.0531012	3850
NX_P24046-1	GABRR1_Isoform1	0.091983366	-0.027371579	0.138956605	544
NX_P24310-1	COX7A1_Isoform1	0.005328524	-1	0.069959683	580
NX_P24311-1	COX7B_Isoform1	0.027042582	-1	0.074092749	1052
NX_P24394-2	IL4R_Isoform2	0.03408481	-0.132432342	0.106744877	792
NX_P24723-1	PRKCH_Isoform1	0.098921499	0.058470416	0.13965162	3520
NX_P24723-2	PRKCH_Isoform2	0.107106898	0.03666508	0.12604149	982
NX_P24821-1	TNC_Isoform1	0.002812595	-0.023696966	0.036559385	1104
NX_P24821-2	TNC_Isoform2	0.002812595	-0.023696966	0.036559385	1104
NX_P24821-3	TNC_Isoform3	0.002812595	-0.023696966	0.036559385	1104
NX_P24821-4	TNC_Isoform4	0.002812595	-0.023696966	0.036559385	1104
NX_P24821-5	TNC_Isoform5	0.002812595	-0.023696966	0.036559385	1104
NX_P24821-6	TNC_Isoform6	0.002812595	-0.023696966	0.036559385	1104
NX_P25208-1	NFYB_Isoform1	0.21403431	-0.104330616	0.227754952	180
NX_P25391-1	LAMA1_Isoform1	0.005913244	-0.021783076	0.05133238	2628
NX_P25440-4	BRD2_Isoform4	0.00017487	-0.019613897	0.077708936	152
NX_P25786-1	PSMA1_IsoformShort	0.025813717	-0.194296252	0.054906013	54
NX_P26006-1	ITGA3_Isoform2	0.015281267	-0.016206877	0.056374316	1862
NX_P26006-2	ITGA3_Isoform1	0.015281267	-0.016206877	0.056374316	1862
NX_P26196-1	DDX6_Isoform1	0.054820764	-0.071028935	0.067789505	210
NX_P26358-1	DNMT1_Isoform1	0.059560405	-0.052013774	0.09250331	1030
NX_P26358-2	DNMT1_Isoform2	0.059560405	-0.052013774	0.09250331	1030
NX_P26358-3	DNMT1_Isoform3	0.059560405	-0.052013774	0.09250331	1030
NX_P26367-1	PAX6_Isoform1	0.011549677	-0.042253666	0.077470339	1384
NX_P26367-2	PAX6_Isoform5a	0.011549677	-0.042253666	0.077470339	1384
NX_P26378-1	ELAVL4_Isoform1	0.093599871	-0.081820116	0.181412971	496
NX_P26378-2	ELAVL4_Isoform2	0.093599871	-0.104045429	0.181412971	496
NX_P26378-4	ELAVL4_Isoform4	0.01622556	-0.049886607	0.105910664	540
NX_P26639-1	TARS_Isoform1	0.037688886	0.019945405	0.060301994	6948
NX_P26639-2	TARS_Isoform2	0.037688886	0.019945405	0.060301994	6948
NX_P26927-1	MST1_Isoform1	0.019791751	-0.068973031	0.055423671	2702
NX_P26998-1	CRYBB3_Isoform1	0.010534277	-0.033146538	0.061508181	5926
NX_P27338-1	MAOB_Isoform1	0.004701114	-0.110695275	0.042385312	746
NX_P27487-1	DPP4_Isoform1	0.055102337	0.030880676	0.110584222	22582
NX_P27540-1	ARNT_Isoform1	0.050412518	-0.00703432	0.094285633	6612
NX_P27540-2	ARNT_Isoform2	0.050412518	-0.00703432	0.094285633	6612
NX_P27540-3	ARNT_Isoform3	0.050412518	0.005702924	0.094285633	7280
NX_P27540-4	ARNT_Isoform4	0.050412518	-0.00703432	0.094285633	6612
NX_P27707-1	DCK_Isoform1	0.039687336	-0.01489554	0.070380144	1628
NX_P28289-2	TMOD1_Isoform2	0.066830073	-0.125177352	0.11848527	748
NX_P28325-1	CST5_Isoform1	0.020294043	-0.158876771	0.07086316	5068
NX_P28335-1	HTR2C_Isoform1	0.008395446	-0.02833318	0.101177724	498
NX_P28347-2	TEAD1_Isoform2	0.01522118	-0.142538988	0.072915002	864
NX_P28472-3	GABRB3_Isoform3	0.022803246	-0.04815915	0.094868585	266
NX_P28476-1	GABRR2_Isoform1	0.01646767	-0.020857425	0.04974586	446
NX_P28827-1	PTPRM_Isoform1	0.068980455	0.031773528	0.10414381	21088
NX_P28827-2	PTPRM_Isoform2	0.068980455	0.031773528	0.10414381	21088
NX_P29074-1	PTPN4_Isoform1	0.061108452	-0.019948403	0.083372293	918
NX_P29120-2	PCSK1_Isoform2	0.041494688	-0.004983143	0.092164708	262
NX_P29320-1	EPHA3_Isoform1	0.020158991	-0.057231254	0.083455229	4116
NX_P29320-2	EPHA3_Isoform2	0.020158991	-0.055134469	0.083455229	4116
NX_P29322-1	EPHA8_Isoform1	0.009749301	-0.060963329	0.050756612	2738
NX_P29322-2	EPHA8_Isoform2	0.009749301	-0.235846909	0.050756612	2738
NX_P29323-1	EPHB2_Isoform1	0.041330516	0.014693419	0.082010643	8142
NX_P29323-2	EPHB2_Isoform2	0.041330516	0.014693419	0.082010643	8142
NX_P29323-3	EPHB2_Isoform3	0.041330516	0.014693419	0.082010643	8142
NX_P29350-2	PTPN6_Isoform3	0.014631681	-0.006534446	0.090565647	270
NX_P29371-1	TACR3_Isoform1	0.007980506	-0.045660091	0.068407101	3388
NX_P29460-1	IL12B_Isoform1	0.02707446	-0.037959037	0.06677906	744
NX_P29475-1	NOS1_Isoform1	0.010599729	-0.018683926	0.046455716	1788
NX_P29475-2	NOS1_Isoform2	0.010599729	-0.018683926	0.046455716	1788
NX_P29475-3	NOS1_Isoform3	0.010599729	-0.018683926	0.046455716	1788
NX_P29475-5	NOS1_Isoform5	0.010599729	-0.018683926	0.046455716	1788
NX_P29558-1	RBMS1_Isoform1	0.01220627	-0.021174934	0.061626485	800
NX_P29558-2	RBMS1_Isoform2	0.010099913	-0.022169135	0.061738043	916
NX_P29728-1	OAS2_Isoformp71	0.002420316	-0.046777324	0.075709617	334
NX_P29973-1	CNGA1_Isoform1	0.001494224	-0.038661094	0.08452677	266
NX_P30530-1	AXL_IsoformLong	0.001287494	-0.00514525	0.048220748	920
NX_P30530-2	AXL_IsoformShort	0.001287494	-0.00514525	0.048220748	920
NX_P30876-1	POLR2B_Isoform1	0.032593307	-0.016024878	0.040154967	412
NX_P31153-1	MAT2A_Isoform1	0.021813044	-0.093590722	0.103147691	302
NX_P31483-1	TIA1_IsoformLong	0.130607785	0.092791336	0.176029146	6940
NX_P31483-2	TIA1_IsoformShort	0.130607785	0.092791336	0.176029146	6940
NX_P31512-1	FMO4_Isoform1	0.042113266	-0.080147325	0.079433223	1468
NX_P31641-2	SLC6A6_Isoform2	0.039188841	-0.306108287	0.086771264	204
NX_P31785-1	IL2RG_Isoform1	0.045636488	-0.062811476	0.088672853	1396
NX_P31942-1	HNRNPH3_Isoform1	0.12694604	-0.006259523	0.157944985	1246
NX_P31942-2	HNRNPH3_Isoform2	0.12694604	-0.006259523	0.157944985	1246
NX_P31942-3	HNRNPH3_Isoform3	0.12694604	-0.006259523	0.157944985	1246
NX_P31942-4	HNRNPH3_Isoform4	0.12694604	-0.006259523	0.157944985	1246
NX_P31942-6	HNRNPH3_Isoform6	0.118921373	0.071696379	0.143871603	272
NX_P31943-1	HNRNPH1_Isoform1	0.074405168	-0.00633786	0.120731332	304
NX_P31997-1	CEACAM8_Isoform1	0.032692436	-0.058478756	0.065660826	3040
NX_P32004-1	L1CAM_Isoform1	0.015013085	0.007636806	0.051349481	1882
NX_P32004-2	L1CAM_Isoform2	0.015013085	0.007636806	0.051349481	1882
NX_P32004-3	L1CAM_Isoform3	0.015013085	0.007636806	0.051349481	1882
NX_P32241-1	VIPR1_IsoformShort	0.038082707	-0.015788859	0.078046616	454
NX_P32241-2	VIPR1_IsoformLong	0.038082707	-0.015788859	0.078046616	454
NX_P32241-3	VIPR1_Isoform3	0.038082707	-0.015788859	0.078046616	454
NX_P32241-4	VIPR1_Isoform4	0.038082707	-0.015788859	0.078046616	454
NX_P32241-5	VIPR1_Isoform5	0.038082707	-0.015788859	0.078046616	454
NX_P32245-1	MC4R_Isoform1	0.04589297	-1	0.125076686	1030
NX_P32455-1	GBP1_Isoform1	0.041271804	-0.002458061	0.085379331	2234
NX_P32456-1	GBP2_Isoform1	0.00667886	-0.151193328	0.046769828	1706
NX_P32519-1	ELF1_Isoform1	0.000902287	-0.08360741	0.06861676	742
NX_P32519-2	ELF1_Isoform2	0.000902287	-0.08360741	0.06861676	742
NX_P32754-1	HPD_Isoform1	0.001114058	-0.019898451	0.084538177	376
NX_P32754-2	HPD_Isoform2	0.001114058	-0.019898451	0.084538177	376
NX_P32969-1	RPL9_Isoform1	0.085118847	0.009945361	0.105769503	1044
NX_P33240-1	CSTF2_Isoform1	0.018085415	-0.135691911	0.064054363	454
NX_P33240-2	CSTF2_Isoform2	0.018085415	-0.135691911	0.064054363	454
NX_P33681-1	CD80_Isoform1	0.046460704	-1	0.086115853	1456
NX_P34096-1	RNASE4_Isoform1	0.007128529	-0.050626075	0.079970136	3990
NX_P34947-1	GRK5_Isoform1	0.002734141	-0.050980683	0.06576979	332
NX_P35218-1	CA5A_Isoform1	0.033157522	-0.049573877	0.079895259	2730
NX_P35228-1	NOS2_Isoform1	0.053195597	0.003278798	0.105591973	11720
NX_P35228-2	NOS2_Isoform2	0.053195597	0.003278798	0.105591973	11292
NX_P35236-1	PTPN7_Isoform1	0.009263852	-0.05995828	0.049436806	1308
NX_P35236-2	PTPN7_Isoform2	0.009263852	-0.039808898	0.049436806	1308
NX_P35236-3	PTPN7_Isoform3	0.009263852	-0.05995828	0.049436806	1308
NX_P35354-1	PTGS2_Isoform1	0.060914976	-0.095861649	0.085119763	1864
NX_P35398-1	RORA_Isoform2	0.014364271	-0.017974773	0.054531012	376
NX_P35398-2	RORA_Isoform1	0.014364271	-0.024145308	0.054531012	376
NX_P35398-3	RORA_Isoform3	0.014364271	-0.025026057	0.054531012	376
NX_P35398-4	RORA_Isoform4	0.014364271	-0.007455932	0.054531012	376
NX_P35442-1	THBS2_Isoform1	0.031618088	0.010461336	0.091463826	15432
NX_P35443-1	THBS4_Isoform1	0.042077605	0.010473979	0.106770163	5518
NX_P35453-1	HOXD13_Isoform1	0.03086234	-0.009184406	0.070848109	5356
NX_P35498-1	SCN1A_Isoform1	0.000964224	-0.031539026	0.055558691	4368
NX_P35498-2	SCN1A_Isoform2	0.000964224	-0.031539026	0.055558691	4368
NX_P35498-3	SCN1A_Isoform3	0.000964224	-0.031539026	0.055558691	4368
NX_P35499-1	SCN4A_Isoform1	0.039816952	-0.027838187	0.089134435	4528
NX_P35527-1	KRT9_Isoform1	0.12557616	0.027412397	0.189321417	23492
NX_P35555-1	FBN1_Isoform1	0.054462938	0.050100583	0.096517243	61082
NX_P35556-1	FBN2_Isoform1	0.070336497	0.035960749	0.139640248	156214
NX_P35556-2	FBN2_Isoform2	0.070336497	0.00309866	0.139640248	2138
NX_P35557-1	GCK_Isoform1	0.099558604	-0.022898149	0.131940944	8130
NX_P35557-2	GCK_Isoform2	0.099558604	-0.022898149	0.131940944	8130
NX_P35557-3	GCK_Isoform3	0.099558604	-0.022898149	0.131940944	8130
NX_P35625-1	TIMP3_Isoform1	0.000567916	-0.034292904	0.042142378	1456
NX_P35637-1	FUS_IsoformLong	0.100539371	0.08263402	0.139732782	13064
NX_P35637-2	FUS_IsoformShort	0.109049405	0.08263402	0.149242225	13064
NX_P35749-1	MYH11_Isoform1	0.011817608	-0.080469826	0.063663473	1040
NX_P35749-2	MYH11_Isoform2	0.011817608	-0.091844171	0.063663473	1040
NX_P35749-3	MYH11_Isoform3	0.011817608	-0.091844171	0.063663473	1040
NX_P35749-4	MYH11_Isoform4	0.011817608	-0.080469826	0.063663473	1040
NX_P35790-1	CHKA_Isoform1	7.07E-05	-0.030025208	0.052987691	500
NX_P35790-2	CHKA_Isoform2	7.07E-05	-0.030025208	0.052987691	500
NX_P35869-1	AHR_Isoform1	0.016950072	-0.021218811	0.055818822	4528
NX_P35908-1	KRT2_Isoform1	0.077930572	0.027373569	0.146682061	11512
NX_P35968-1	KDR_Isoform1	0.015010476	-0.043006288	0.059834264	2626
NX_P35968-2	KDR_Isoform2	0.015010476	-0.043006288	0.059834264	2626
NX_P35968-3	KDR_Isoform3	0.015010476	-0.043006288	0.059834264	2626
NX_P36542-1	ATP5F1C_IsoformLiver	0.023106004	-0.045184408	0.093629229	540
NX_P36542-2	ATP5F1C_IsoformHeart	0.023106004	-0.045184408	0.093629229	540
NX_P36639-1	NUDT1_Isoformp26	0.114341794	0.059344264	0.132911873	202
NX_P36888-1	FLT3_Isoform1	0.045654909	-0.062730035	0.093734548	2824
NX_P36888-2	FLT3_Isoform2	0.045654909	-0.062730035	0.093734548	2824
NX_P36980-1	CFHR2_IsoformLong	0.01305275	-0.038792196	0.05093587	17728
NX_P36980-2	CFHR2_IsoformShort	0.037397576	-0.002998232	0.108599464	9840
NX_P37088-1	SCNN1A_Isoform1	0.056387148	0.028697673	0.097440652	9082
NX_P37088-2	SCNN1A_Isoform2	0.056387148	0.028697673	0.097440652	9082
NX_P37088-4	SCNN1A_Isoform4	0.082360695	0.054697906	0.126555276	25994
NX_P37088-5	SCNN1A_Isoform5	0.056387148	0.019500246	0.097210115	8892
NX_P37088-6	SCNN1A_Isoform6	0.056387148	0.028697673	0.097440652	9082
NX_P37802-1	TAGLN2_Isoform1	0.020530161	-0.038727509	0.098919408	590
NX_P37802-2	TAGLN2_Isoform2	0.020530161	-0.038727509	0.098919408	590
NX_P38398-1	BRCA1_Isoform1	0.011834261	-0.025088985	0.042932284	9402
NX_P38398-4	BRCA1_Isoform4	0.011834261	-0.025088985	0.042932284	9402
NX_P38398-7	BRCA1_Isoform7	0.011834261	-0.025088985	0.042932284	9402
NX_P38398-8	BRCA1_Isoform8	0.011834261	-0.025088985	0.042932284	9402
NX_P38435-1	GGCX_Isoform1	0.060690423	0.01486814	0.097239601	14434
NX_P38435-2	GGCX_Isoform2	0.060690423	0.01486814	0.097239601	14434
NX_P38570-1	ITGAE_Isoform1	0.000399558	-0.059682006	0.032529788	1226
NX_P39748-2	FEN1_IsoformFENMIT	0.043065536	-0.192263145	0.088638516	334
NX_P39900-1	MMP12_Isoform1	0.019515939	-0.02254229	0.051211069	684
NX_P40189-1	IL6ST_Isoform1	0.052504538	0.017377551	0.085596875	1624
NX_P40189-3	IL6ST_Isoform3	0.052504538	0.017377551	0.085596875	1624
NX_P40200-1	CD96_Isoform1	0.03047056	-0.101161773	0.07160247	2522
NX_P40200-2	CD96_Isoform2	0.031513838	-0.101161773	0.062245764	2232
NX_P40259-1	CD79B_IsoformLong	0.005294564	-0.048212893	0.033571233	1046
NX_P40259-3	CD79B_Isoform3	0.005294564	-0.048212893	0.033571233	1046
NX_P40426-1	PBX3_IsoformPBX3a	0.054158131	0.016015924	0.122132579	3282
NX_P40426-3	PBX3_IsoformPBX3c	0.054158131	0.016015924	0.122132579	3282
NX_P40426-5	PBX3_Isoform5	0.054158131	0.016015924	0.122132579	3282
NX_P40933-1	IL15_IsoformIL15-S48AA	0.092292092	-1	0.128211296	632
NX_P40933-2	IL15_IsoformIL15-S21AA	0.092292092	-1	0.128211296	632
NX_P41162-2	ETV3_Isoform2	0.032007156	-0.080158184	0.125811082	544
NX_P41587-1	VIPR2_Isoform1	0.05878351	-0.011487734	0.113372511	1390
NX_P41587-2	VIPR2_Isoform2	0.05878351	-0.011487734	0.113372511	1390
NX_P41597-1	CCR2_IsoformA	0.003962804	-0.302978754	0.055879522	592
NX_P41597-2	CCR2_IsoformB	0.003962804	-0.074513228	0.055879522	592
NX_P41732-1	TSPAN7_Isoform1	0.007693191	-1	0.044610959	1162
NX_P41743-1	PRKCI_Isoform1	0.037682306	-0.008432489	0.072553295	866
NX_P42224-1	STAT1_IsoformAlpha	0.041540838	-0.0149526	0.111611677	130
NX_P42229-1	STAT5A_Isoform1	0.021609908	-0.016953831	0.082236052	2438
NX_P42229-2	STAT5A_Isoform2	0.021609908	-0.016953831	0.082236052	2438
NX_P42262-1	GRIA2_IsoformFlop	0.053151225	-0.038923129	0.183504197	502
NX_P42262-2	GRIA2_IsoformFlip	0.053151225	-0.038923129	0.183504197	502
NX_P42262-4	GRIA2_Isoform4	0.053151225	-0.038923129	0.183504197	502
NX_P42263-1	GRIA3_IsoformFlop	0.017808391	-0.009295182	0.079536477	1542
NX_P42263-2	GRIA3_IsoformFlip	0.017808391	-0.009295182	0.079536477	1542
NX_P42356-1	PI4KA_Isoform1	0.096513173	-0.015957708	0.233215257	448
NX_P42356-2	PI4KA_Isoform2	0.096513173	-0.086374698	0.233215257	448
NX_P42568-1	MLLT3_Isoform1	0.017244728	-0.00379214	0.04644808	1048
NX_P42568-2	MLLT3_Isoform2	0.017244728	-0.00379214	0.04644808	1048
NX_P42677-1	RPS27_Isoform1	0.003839816	-0.00450227	0.03533301	130
NX_P42681-1	TXK_Isoform1	0.097900341	-0.010703144	0.218100397	1776
NX_P43004-3	SLC1A2_Isoform3	0.044771416	-0.046326857	0.108467577	914
NX_P43115-5	PTGER3_IsoformEP3E	0.094624268	-0.162182679	0.13946239	1540
NX_P43146-1	DCC_Isoform1	0.044165471	-0.013224385	0.080388601	4390
NX_P43629-1	KIR3DL1_Isoform1	0.01527832	-0.136895381	0.04687028	980
NX_P43630-1	KIR3DL2_Isoform1	7.67E-05	-0.172838513	0.013244663	586
NX_P43630-2	KIR3DL2_Isoform2	7.67E-05	-0.172838513	0.013244663	586
NX_P46100-1	ATRX_Isoform4	0.069005779	0.038580712	0.103999482	2128
NX_P46100-2	ATRX_Isoform1	0.069005779	0.038580712	0.103999482	2128
NX_P46100-3	ATRX_Isoform2	0.069005779	0.038580712	0.103999482	2128
NX_P46100-4	ATRX_Isoform3	0.069005779	0.038580712	0.103999482	2128
NX_P46100-5	ATRX_Isoform5	0.069005779	0.038580712	0.103999482	2128
NX_P46108-1	CRK_IsoformCrk-II	0.027038943	-0.108344872	0.068835317	1248
NX_P46108-2	CRK_IsoformCrk-I	0.027038943	-0.082567621	0.068835317	1248
NX_P46779-1	RPL28_Isoform1	0.065788036	-0.021109589	0.125046472	502
NX_P46779-2	RPL28_Isoform2	0.065788036	-0.021109589	0.125046472	502
NX_P46779-3	RPL28_Isoform3	0.065788036	-0.021109589	0.125046472	502
NX_P46779-4	RPL28_Isoform4	0.065788036	-0.021109589	0.125046472	502
NX_P46779-5	RPL28_Isoform5	0.065788036	-0.021109589	0.125046472	502
NX_P46934-1	NEDD4_Isoform1	0.00273796	-0.000908138	0.037662004	1112
NX_P46934-2	NEDD4_Isoform2	0.00273796	-0.000908138	0.037662004	1112
NX_P46934-3	NEDD4_Isoform3	0.00273796	-0.000908138	0.037662004	1112
NX_P46934-4	NEDD4_Isoform4	0.00273796	-0.079301466	0.037662004	1112
NX_P46940-1	IQGAP1_Isoform1	0.026763296	-0.014852454	0.075753192	4130
NX_P46976-3	GYG1_IsoformGN-1S	0.007995533	-0.039244297	0.053906826	638
NX_P46977-1	STT3A_Isoform1	0.006185632	-0.062816766	0.053542701	1048
NX_P46977-2	STT3A_Isoform2	0.006185632	-0.062816766	0.053542701	1048
NX_P47710-1	CSN1S1_Isoform1	0.085632111	-0.029022783	0.137077374	2728
NX_P47710-2	CSN1S1_Isoform2	0.085632111	-0.029022783	0.137077374	2728
NX_P47710-3	CSN1S1_Isoform3	0.085632111	-0.029022783	0.137077374	2728
NX_P47710-4	CSN1S1_Isoform4	0.085632111	0.025128261	0.137077374	4124
NX_P47712-1	PLA2G4A_Isoform1	0.004395791	-0.039301159	0.068465123	1252
NX_P47755-2	CAPZA2_Isoform2	0.064648443	0.036243159	0.080565109	206
NX_P48023-1	FASLG_Isoform1	0.043151988	-0.005109356	0.11034873	688
NX_P48023-2	FASLG_Isoform2	0.043151988	-0.008627306	0.11034873	688
NX_P48048-1	KCNJ1_Isoform1	0.048082081	-0.141503379	0.133691882	1314
NX_P48048-3	KCNJ1_Isoform3	0.058800507	-0.141503379	0.104721319	1314
NX_P48050-1	KCNJ4_Isoform1	0.007329254	-0.023730766	0.062628666	1240
NX_P48066-2	SLC6A11_Isoform2	0.077648266	-0.023423129	0.135033964	334
NX_P48304-1	REG1B_Isoform1	0.012693972	-0.063118414	0.129893745	4908
NX_P48380-1	RFX3_Isoform1	0.111316971	-0.058812137	0.153534775	1540
NX_P48380-2	RFX3_Isoform2	0.111316971	-0.063215485	0.153534775	1540
NX_P48380-3	RFX3_Isoform3	0.111316971	-0.069350522	0.153534775	1540
NX_P48431-1	SOX2_Isoform1	0.018306145	-0.03039546	0.053084652	1310
NX_P48454-1	PPP3CC_Isoform1	0.006723021	-0.073749182	0.035772634	1246
NX_P48454-2	PPP3CC_Isoform2	0.006723021	-0.073749182	0.035772634	1246
NX_P48454-3	PPP3CC_Isoform3	0.006723021	-0.073749182	0.035772634	1246
NX_P48544-1	KCNJ5_Isoform1	0.035964919	-0.136529497	0.07649382	1394
NX_P48664-1	SLC1A6_Isoform1	0.01951537	-0.232532011	0.076352332	1226
NX_P48664-2	SLC1A6_Isoform2	0.01951537	-1	0.076352332	1226
NX_P48668-1	KRT6C_Isoform1	0.030519422	-0.077402701	0.093147456	2608
NX_P48730-1	CSNK1D_Isoform1	0.012458695	-0.069876137	0.075697048	502
NX_P48740-1	MASP1_Isoform1	0.015285196	-0.002516107	0.05075461	3054
NX_P48740-2	MASP1_Isoform2	0.030538062	-0.002516107	0.090415907	7098
NX_P48740-3	MASP1_Isoform3	0.015285196	-0.002516107	0.05075461	3054
NX_P48740-4	MASP1_Isoform4	0.030538062	-0.016028759	0.090415907	7098
NX_P49354-1	FNTA_Isoform1	0.024428246	-0.002488813	0.069092641	1868
NX_P49354-2	FNTA_Isoform2	0.024428246	-0.002488813	0.069092641	1868
NX_P49638-1	TTPA_Isoform1	0.050308152	-0.012398559	0.124575772	982
NX_P49641-1	MAN2A2_Isoform1	0.064464557	0.062688938	0.071441375	204
NX_P49642-1	PRIM1_Isoform1	0.02637541	0.006465356	0.070037947	644
NX_P49746-1	THBS3_Isoform1	0.035434648	-0.102059094	0.06582705	7778
NX_P49746-2	THBS3_Isoform2	0.035434648	-0.102059094	0.06582705	7778
NX_P49747-1	COMP_Isoform1	0.039432362	-0.056679959	0.076536664	9630
NX_P49747-2	COMP_Isoform2	0.039432362	-0.000954912	0.076536664	9630
NX_P49750-1	YLPM1_Isoform1	0.033311069	0.002950567	0.102526435	6126
NX_P49750-3	YLPM1_Isoform3	0.033311069	0.002950567	0.102526435	6126
NX_P49750-4	YLPM1_Isoform4	0.106574912	0.060345733	0.147394047	10470
NX_P49796-4	RGS3_Isoform4	0.002171687	-0.156068369	0.032857219	372
NX_P49796-9	RGS3_Isoform9	0.002171687	-0.156662955	0.032857219	372
NX_P49910-1	ZNF165_Isoform1	0.005701249	-0.039708537	0.073473479	450
NX_P50135-1	HNMT_Isoform1	0.007833777	-0.126526809	0.098756669	458
NX_P50135-2	HNMT_Isoform2	0.007833777	-1	0.098756669	458
NX_P50135-3	HNMT_Isoform3	0.007833777	-1	0.098756669	458
NX_P50225-1	SULT1A1_Isoform1	0.030689964	-0.129491028	0.060600502	3284
NX_P50225-2	SULT1A1_Isoform2	0.030689964	-0.129491028	0.060600502	3284
NX_P50226-1	SULT1A2_Isoform1	0.033639771	-0.10943965	0.078286176	3272
NX_P50281-1	MMP14_Isoform1	0.031891241	-0.062991798	0.077192271	2518
NX_P50440-1	GATM_Isoform1	0.029308923	-0.134659937	0.080838142	412
NX_P50440-3	GATM_Isoform3	0.029308923	-0.134659937	0.080838142	412
NX_P50549-1	ETV1_Isoform1	0.025867716	-0.041445121	0.105045973	966
NX_P50549-2	ETV1_Isoform2	0.025867716	-0.041445121	0.105045973	966
NX_P50549-3	ETV1_Isoform3	0.025867716	-0.041445121	0.105045973	966
NX_P50549-4	ETV1_Isoform4	0.025867716	-0.076567557	0.105045973	966
NX_P50549-5	ETV1_Isoform5	0.025867716	-0.076567557	0.105045973	966
NX_P50549-6	ETV1_Isoform6	0.025867716	-0.076567557	0.105045973	966
NX_P50552-1	VASP_Isoform1	0.014468767	-0.148860901	0.064128443	1548
NX_P50591-1	TNFSF10_Isoform1	0.025410057	-0.04899528	0.063744817	1872
NX_P50607-1	TUB_Isoform1	0.000985504	-0.052477532	0.05902913	1952
NX_P50607-2	TUB_Isoform2	0.013732693	-0.013858505	0.074152072	6594
NX_P50616-1	TOB1_Isoform1	0.046663531	-0.078034644	0.076614923	88
NX_P50749-1	RASSF2_Isoform1	0.002988963	-0.027068218	0.045553883	2212
NX_P50749-2	RASSF2_Isoform2	0.003191151	-0.026169404	0.046264198	2026
NX_P51157-1	RAB28_IsoformS	0.016219029	-0.186173221	0.057498737	456
NX_P51168-1	SCNN1B_Isoform1	0.051229534	-0.050169842	0.089097624	2412
NX_P51168-2	SCNN1B_Isoform2	0.051229534	-0.050169842	0.089097624	2412
NX_P51170-1	SCNN1G_Isoform1	0.073144081	-0.182085846	0.102563972	2218
NX_P51449-2	RORC_Isoform2	0.010336334	-0.045724927	0.044262187	842
NX_P51512-1	MMP16_IsoformLong	0.026604429	-0.042137257	0.128110452	4112
NX_P51512-2	MMP16_IsoformShort	0.026604429	-0.041522367	0.096430832	4112
NX_P51685-1	CCR8_Isoform1	0.024543672	-0.016519419	0.102118817	644
NX_P51685-2	CCR8_Isoform2	0.024543672	-0.016519419	0.102118817	644
NX_P51692-1	STAT5B_Isoform1	0.060564009	-0.005561788	0.089411679	208
NX_P51790-1	CLCN3_Isoform1	0.031138295	-0.052406706	0.058200646	300
NX_P51790-2	CLCN3_Isoform2	0.031138295	-0.052406706	0.058200646	300
NX_P51790-4	CLCN3_Isoform3	0.031138295	-0.052406706	0.058200646	300
NX_P51795-2	CLCN5_Isoform2	0.054696113	0.0097475	0.067639875	154
NX_P51797-1	CLCN6_Isoform1	0.025725268	-0.032001102	0.095099225	748
NX_P51797-2	CLCN6_Isoform2	0.025725268	-0.04761659	0.095099225	748
NX_P51797-3	CLCN6_Isoform3	0.025725268	-0.04761659	0.095099225	748
NX_P51797-4	CLCN6_Isoform4	0.025725268	-0.04761659	0.095099225	748
NX_P51797-5	CLCN6_Isoform5	0.025725268	-0.032001102	0.095099225	748
NX_P51797-6	CLCN6_Isoform6	0.025725268	-0.032001102	0.095099225	748
NX_P51809-2	VAMP7_Isoform2	0.020109862	-0.082229806	0.068537261	1248
NX_P51857-2	AKR1D1_Isoform2	0.015724451	-0.121738985	0.111878821	802
NX_P51861-1	CDR1_Isoform1	0.070196523	0.021650891	0.113475157	6430
NX_P51991-1	HNRNPA3_Isoform1	0.056653095	0.04137025	0.088299988	3896
NX_P51991-2	HNRNPA3_Isoform2	0.056653095	0.04137025	0.088299988	3896
NX_P52594-1	AGFG1_Isoform1	0.005401212	-0.047463507	0.034082339	454
NX_P52594-2	AGFG1_Isoform2	0.005401212	-0.047463507	0.034082339	454
NX_P52594-3	AGFG1_Isoform3	0.005401212	-0.047463507	0.034082339	454
NX_P52594-4	AGFG1_Isoform4	0.005401212	-0.047463507	0.034082339	454
NX_P52735-1	VAV2_Isoform1	0.019526707	-0.039015065	0.099851437	980
NX_P52735-2	VAV2_Isoform2	0.019526707	-0.039015065	0.099851437	980
NX_P52735-3	VAV2_Isoform3	0.019526707	-0.037552268	0.099851437	980
NX_P52736-3	ZNF133_Isoform3	0.006063883	-0.036900722	0.066902685	208
NX_P52741-2	ZNF134_Isoform2	0.02235606	-0.090151651	0.126766889	406
NX_P52747-1	ZNF143_Isoform1	0.02544284	-0.021720499	0.064139385	1618
NX_P52747-2	ZNF143_Isoform2	0.02544284	-0.021720499	0.064139385	1618
NX_P52747-3	ZNF143_Isoform3	0.02544284	-0.021720499	0.064139385	1618
NX_P52756-1	RBM5_Isoform1	0.01565485	-0.021029018	0.053491105	1878
NX_P52789-1	HK2_Isoform1	0.043072213	0.003053256	0.079088473	10060
NX_P52797-1	EFNA3_Isoform1	0.033484522	-0.014594294	0.079310799	1104
NX_P52797-2	EFNA3_Isoform2	0.033484522	-0.038343458	0.079310799	1104
NX_P52848-1	NDST1_Isoform1	0.01768897	-0.11790796	0.063058991	1248
NX_P52888-2	THOP1_Isoform2	0.008773568	-0.050346195	0.089239141	494
NX_P53671-2	LIMK2_IsoformLIMK2b	0.017165574	-0.071817064	0.069460881	450
NX_P53671-3	LIMK2_Isoform3	0.017165574	-0.071817064	0.069460881	450
NX_P53672-1	CRYBA2_Isoform1	0.003844155	-0.031933248	0.064612399	1784
NX_P53673-1	CRYBA4_Isoform1	0.031393675	-0.011569268	0.087693453	3390
NX_P53674-1	CRYBB1_Isoform1	0.037901972	0.002531365	0.071804938	14186
NX_P53804-1	TTC3_IsoformTPRDI	0.046406708	-0.001084647	0.091726408	2334
NX_P53804-2	TTC3_IsoformTPRDII	0.046406708	-0.001084647	0.091726408	2334
NX_P53804-3	TTC3_IsoformTPRDIII	0.046406708	-0.001084647	0.091726408	2334
NX_P53992-1	SEC24C_Isoform1	0.052696708	-0.149686264	0.134041887	1968
NX_P54098-1	POLG_Isoform1	0.029542945	-0.006790068	0.075905635	2334
NX_P54107-1	CRISP1_IsoformLong	0.038508519	-0.004805185	0.076850299	10440
NX_P54107-2	CRISP1_IsoformShort	0.038508519	-0.011960803	0.076850299	4378
NX_P54252-1	ATXN3_Isoform1	0.020350597	-0.027225736	0.07379199	1538
NX_P54252-2	ATXN3_Isoform2	0.020350597	-0.027225736	0.07379199	1538
NX_P54707-1	ATP12A_Isoform1	0.020335355	-0.117157414	0.063007	2330
NX_P54707-2	ATP12A_Isoform2	0.020335355	-0.115405322	0.063007	2330
NX_P54753-1	EPHB3_Isoform1	0.048462426	0.006510868	0.102447691	8318
NX_P54756-1	EPHA5_Isoform1	0.018827665	-0.105715429	0.07405148	4106
NX_P54756-2	EPHA5_Isoform2	0.018827665	-0.105715429	0.07405148	4106
NX_P54756-3	EPHA5_Isoform3	0.018827665	-0.079989575	0.07405148	4106
NX_P54760-1	EPHB4_Isoform1	0.012896527	-0.14315885	0.053422718	982
NX_P54762-1	EPHB1_Isoform1	0.046230604	-0.020041821	0.093811747	11278
NX_P54762-5	EPHB1_Isoform2	0.044181924	0.016867444	0.084645883	4944
NX_P54762-6	EPHB1_Isoform3	0.046230604	-0.191598346	0.093811747	3736
NX_P54792-1	DVL1P1_IsoformLong	0.050278341	-0.035676998	0.070644081	180
NX_P54792-2	DVL1P1_IsoformShort	0.050278341	-0.035676998	0.070644081	180
NX_P54829-1	PTPN5_Isoform1	0.073762085	-0.002786143	0.125702649	4922
NX_P54829-2	PTPN5_Isoform2	0.073762085	-0.002786143	0.125702649	4922
NX_P54829-3	PTPN5_Isoform3	0.073762085	-0.002786143	0.125702649	4922
NX_P55040-1	GEM_Isoform1	0.044676319	0.000110588	0.125535922	6760
NX_P55196-1	AFDN_Isoform2	0.002977062	-0.091332471	0.048990166	1102
NX_P55196-2	AFDN_Isoform1	0.002977062	-0.065878112	0.048990166	1102
NX_P55196-3	AFDN_Isoform3	0.002977062	-0.091332471	0.048990166	1102
NX_P55196-4	AFDN_Isoform4	0.002977062	-0.091332471	0.048990166	1102
NX_P55196-5	AFDN_Isoform5	0.002977062	-0.091332471	0.048990166	1102
NX_P55196-6	AFDN_Isoform6	0.002977062	-0.091332471	0.048990166	1102
NX_P55265-1	ADAR_Isoform1	0.013066173	-0.04583718	0.027805079	338
NX_P55265-2	ADAR_Isoform2	0.013066173	-0.04583718	0.027805079	338
NX_P55265-3	ADAR_Isoform3	0.013066173	-0.04583718	0.027805079	338
NX_P55268-1	LAMB2_Isoform1	0.050670885	-0.05021687	0.108016193	540
NX_P55285-1	CDH6_Isoform1	0.017731806	-0.026381164	0.095540973	794
NX_P55285-2	CDH6_Isoform2	0.017731806	-0.026381164	0.095540973	794
NX_P55317-1	FOXA1_Isoform1	0.050581748	0.024420927	0.12686661	8278
NX_P55317-2	FOXA1_Isoform2	0.050581748	0.006204819	0.12686661	3356
NX_P55318-1	FOXA3_Isoform1	0.032904829	-0.056429148	0.073330369	2422
NX_P55786-1	NPEPPS_Isoform1	0.012087294	-0.123414677	0.075241905	740
NX_P55786-2	NPEPPS_Isoform2	0.012087294	-0.123414677	0.075241905	740
NX_P55795-1	HNRNPH2_Isoform1	0.076363308	-0.00153	0.104403245	596
NX_P55808-1	XG_Isoform1	0.010537255	-0.118107334	0.048288717	1042
NX_P55808-2	XG_Isoform2	0.010537255	-0.117630291	0.048288717	1042
NX_P55808-3	XG_Isoform3	0.030999883	-0.029712991	0.07876483	1320
NX_P56134-1	ATP5MF_Isoform1	0.089655665	-0.01442505	0.148062257	2050
NX_P56134-2	ATP5MF_Isoform2	0.089655665	-0.01442505	0.148062257	2050
NX_P56180-1	TPTE_Isoform1	0.003417093	-0.043542776	0.059077145	7402
NX_P56180-2	TPTE_Isoform2	0.003417093	-0.043542776	0.059077145	7402
NX_P56180-3	TPTE_Isoform3	0.003417093	-0.043542776	0.059077145	7402
NX_P56180-4	TPTE_Isoform4	0.003417093	-0.043542776	0.059077145	7402
NX_P56381-1	ATP5F1E_Isoform1	0.022509132	-0.342679111	0.093034616	414
NX_P56703-1	WNT3_Isoform1	0.027714461	-0.1245897	0.115193235	582
NX_P56704-1	WNT3A_Isoform1	0.022183477	-0.106934663	0.102415029	692
NX_P56706-1	WNT7B_Isoform1	0.040739203	-0.068316084	0.078388118	1098
NX_P56715-1	RP1_Isoform1	0.079346451	-0.031489023	0.109732209	854
NX_P56817-1	BACE1_IsoformA	0.005587007	-0.032982518	0.039248756	1534
NX_P56817-2	BACE1_IsoformB	0.005587007	-0.032982518	0.039248756	1534
NX_P56817-3	BACE1_IsoformC	0.005587007	-0.032982518	0.039248756	1534
NX_P56817-4	BACE1_IsoformD	0.005587007	-0.032982518	0.039248756	1534
NX_P56851-1	EDDM3B_Isoform1	0.001676545	-0.042771822	0.059370729	2840
NX_P57052-1	RBM11_Isoform1	0.055133521	-0.16322703	0.10192917	5212
NX_P57052-2	RBM11_Isoform2	0.018189749	-0.04083882	0.096425695	1874
NX_P57060-1	RWDD2B_Isoform1	0.057376174	0.00093877	0.087161803	448
NX_P57082-1	TBX4_Isoform1	0.025663983	-0.017205674	0.093538646	550
NX_P57082-2	TBX4_Isoform2	0.025663983	-0.017205674	0.093538646	550
NX_P57105-1	SYNJ2BP_Isoform1	0.011954203	-1	0.073190289	638
NX_P57727-4	TMPRSS3_IsoformT	0.02412325	-0.323057176	0.081792697	740
NX_P57768-1	SNX16_Isoform1	0.091528625	-0.081400552	0.159156553	754
NX_P57768-2	SNX16_Isoform2	0.091528625	-0.081400552	0.159156553	754
NX_P58004-1	SESN2_Isoform1	0.032217558	-0.142387518	0.051146635	858
NX_P58005-3	SESN3_Isoform3	0.003146702	-0.009454622	0.058949039	130
NX_P58107-1	EPPK1_Isoform1	0.001551699	-0.088421815	0.022080749	1702
NX_P58215-1	LOXL3_Isoform1	0.006477042	-0.026231549	0.062187521	298
NX_P58215-2	LOXL3_Isoform2	0.006477042	-0.026231549	0.062187521	298
NX_P58215-3	LOXL3_Isoform3	0.006477042	-0.026231549	0.062187521	298
NX_P58340-3	MLF1_Isoform3	0.038687136	-0.027813347	0.069405186	2046
NX_P58340-4	MLF1_Isoform4	0.038687136	-0.027813347	0.069405186	2046
NX_P58658-1	EVA1C_Isoform1	0.037032169	-0.060523118	0.075847783	1242
NX_P58658-3	EVA1C_Isoform3	0.037032169	-0.060523118	0.075847783	1242
NX_P59045-1	NLRP11_Isoform1	0.021745557	-0.040967895	0.074168652	5958
NX_P59045-2	NLRP11_Isoform2	0.021745557	-0.040967895	0.074168652	5958
NX_P59046-1	NLRP12_Isoform1	0.031850694	-0.122114724	0.05392132	2942
NX_P59046-2	NLRP12_Isoform2	0.031850694	-0.122114724	0.05392132	2942
NX_P59046-3	NLRP12_Isoform3	0.031850694	-0.122114724	0.05392132	2942
NX_P59046-4	NLRP12_Isoform4	0.031850694	-0.122114724	0.05392132	2942
NX_P59046-6	NLRP12_Isoform6	0.031850694	-0.122114724	0.05392132	2942
NX_P59046-7	NLRP12_Isoform7	0.031850694	-0.122114724	0.05392132	2942
NX_P59190-1	RAB15_Isoform1	0.010526295	-0.0308495	0.036152448	366
NX_P59510-1	ADAMTS20_Isoform1	0.059826088	0.006130326	0.101355029	83040
NX_P59510-2	ADAMTS20_Isoform2	0.010129322	0.000775304	0.052660629	43334
NX_P59510-3	ADAMTS20_Isoform3	0.059826088	0.006130326	0.101355029	58644
NX_P59666-1	DEFA3_Isoform1	0.096748193	-1	0.144562804	338
NX_P60484-1	PTEN_Isoform1	0.017618635	-0.094174219	0.081163283	20900
NX_P60484-2	PTEN_Isoformalpha	0.017618635	-0.094174219	0.081163283	20900
NX_P60507-1	ERVFC1_Isoform1	0.021048716	NaN	NaN	0
NX_P60508-1	ERVFRD-1_Isoform1	0.023529595	-0.032117767	0.051421501	1956
NX_P61011-1	SRP54_Isoform1	0.047573957	-0.047340591	0.117145826	176
NX_P61011-2	SRP54_Isoform2	0.047573957	-0.047340591	0.117145826	176
NX_P61081-1	UBE2M_Isoform1	0.014617981	-0.045443367	0.127160176	336
NX_P61328-1	FGF12_Isoform1	0.012675577	-0.111753628	0.051179295	1716
NX_P61328-2	FGF12_Isoform2	0.012675577	-0.128799696	0.051179295	1716
NX_P61565-1	ERVK-21_Isoform1	0.006624583	-0.009544972	0.039941094	88
NX_P61580-1	ERVK-10_Isoform1	0.013091143	-0.074790245	0.094217185	788
NX_P61626-1	LYZ_Isoform1	0.071886345	-0.038692145	0.11657393	910
NX_P61978-1	HNRNPK_Isoform1	0.02793499	-0.061927086	0.041638277	80
NX_P62068-1	USP46_Isoform1	0.003327313	-0.103801664	0.029940432	42
NX_P62068-3	USP46_Isoform3	0.003327313	-0.103801664	0.029940432	42
NX_P62068-4	USP46_Isoform4	0.003327313	-0.103801664	0.029940432	42
NX_P62273-1	RPS29_Isoform1	0.00718767	-0.021096352	0.075436181	414
NX_P62273-2	RPS29_Isoform2	0.00718767	-0.023156776	0.075436181	414
NX_P62304-1	SNRPE_Isoform1	0.091674022	-1	0.176685372	458
NX_P62683-1	ERVK-21_Isoform1	0.022646833	NaN	NaN	0
NX_P62684-1	HERVK_113_Isoform1	0.022646833	NaN	NaN	0
NX_P62993-1	GRB2_Isoform1	0.011697932	-0.04390548	0.055542907	268
NX_P62993-2	GRB2_Isoform2	0.011697932	-0.01331651	0.055542907	268
NX_P63126-1	ERVK-9_Isoform2	0.04879908	NaN	NaN	0
NX_P63130-1	ERVK-7_Isoform1	0.017254512	NaN	NaN	0
NX_P63145-1	ERVK-24_Isoform1	0.019223431	NaN	NaN	0
NX_P63151-1	PPP2R2A_Isoform1	0.006157689	-0.029754458	0.032737097	748
NX_P63151-2	PPP2R2A_Isoform2	0.006157689	-0.029754458	0.032737097	748
NX_P63252-1	KCNJ2_Isoform1	0.032672966	-0.021236066	0.092108537	790
NX_P67870-1	CSNK2B_Isoform1	0.131133043	0.053049401	0.168312689	108
NX_P68371-1	TUBB4B_Isoform1	0.018667887	-0.038109824	0.058702672	180
NX_P69849-1	NOMO3_Isoform1	0.025949348	NaN	NaN	0
NX_P78348-3	ASIC1_Isoform3	0.054846179	0.006220842	0.107598103	42
NX_P78357-1	CNTNAP1_Isoform1	0.062415969	0.002290183	0.109462367	15680
NX_P78364-1	PHC1_Isoform1	0.071261151	0.026856487	0.113309982	1794
NX_P78396-1	CCNA1_Isoform1	0.038249953	-0.055177658	0.097825271	546
NX_P78406-1	RAE1_Isoform1	0.048235233	-0.103259933	0.051397693	152
NX_P78504-1	JAG1_Isoform1	0.01269026	-0.013362713	0.055571782	1044
NX_P78504-2	JAG1_Isoform2	0.036347031	0.001424844	0.114657723	3386
NX_P78509-1	RELN_Isoform1	0.028424473	-0.000879025	0.083960018	7618
NX_P78509-2	RELN_Isoform2	0.028424473	-0.000879025	0.083960018	1870
NX_P78509-3	RELN_Isoform3	0.028424473	-0.000879025	0.083960018	1870
NX_P78552-1	IL13RA1_Isoform1	0.041306547	-0.014105377	0.071658085	2634
NX_P78552-2	IL13RA1_Isoform2	0.210245949	0.099029752	0.22415011	692
NX_P78559-1	MAP1A_Isoform1	0.019810459	-0.164837493	0.058815265	504
NX_P78559-2	MAP1A_Isoform2	0.020183529	-0.146085931	0.058815265	460
NX_P78562-1	PHEX_Isoform1	0.017851039	-0.017589759	0.073498465	3520
NX_P79483-1	HLA-DRB3_Isoform1	0.006405711	-0.02393809	0.013114045	70
NX_P80108-1	GPLD1_Isoform1	0.044449339	-0.006247929	0.114144022	2418
NX_P80188-1	LCN2_Isoform1	0.044182447	-1	0.096335562	3056
NX_P80188-2	LCN2_Isoform2	0.044182447	-0.171340343	0.096335562	3056
NX_P81877-1	SSBP2_Isoform1	0.010031459	-0.047302337	0.056902227	148
NX_P81877-3	SSBP2_Isoform3	0.010031459	-0.047302337	0.056902227	148
NX_P81877-4	SSBP2_Isoform4	0.010031459	-0.047302337	0.056902227	148
NX_P81877-5	SSBP2_Isoform5	0.010031459	-0.047302337	0.056902227	148
NX_P82279-1	CRB1_Isoform1	0.029093663	-0.025772297	0.074894166	7596
NX_P82279-2	CRB1_Isoform2	0.029093663	-0.025772297	0.074894166	7596
NX_P82279-3	CRB1_Isoform3	0.029093663	-0.022561097	0.074894166	7250
NX_P82279-5	CRB1_Isoform5	0.029093663	-0.025772297	0.074894166	7596
NX_P82663-3	MRPS25_Isoform3	0.046611421	-0.013294208	0.1197742	2144
NX_P82912-1	MRPS11_Isoform1	0.01238439	-1	0.074348918	976
NX_P82912-3	MRPS11_Isoform3	0.01238439	-1	0.074348918	976
NX_P83369-1	LSM11_Isoform1	0.020044931	-0.034909254	0.07752733	370
NX_P83876-1	TXNL4A_Isoform1	0.015532959	-0.088295413	0.036957147	130
NX_P85299-1	PRR5_Isoform1	0.004080974	-0.136510961	0.078249685	900
NX_P85299-2	PRR5_Isoform2	0.004080974	-0.136510961	0.078249685	900
NX_P85299-3	PRR5_Isoform3	0.004080974	-0.136510961	0.078249685	900
NX_P85299-4	PRR5_Isoform4	0.004080974	-0.136510961	0.078249685	900
NX_P85299-5	PRR5_Isoform5	0.004080974	-0.136510961	0.078249685	900
NX_P86452-1	ZBED6_Isoform1	0.017781882	-0.048931253	0.056890464	300
NX_P87889-1	ERVK-10_Isoform1	0.026070158	-0.046323595	0.038964485	72
NX_P98073-1	TMPRSS15_Isoform1	0.043120744	0.01078832	0.095770687	18546
NX_P98164-1	LRP2_Isoform1	0.007732847	-0.00320423	0.062655368	2436
NX_P98168-1	ZXDA_Isoform1	0.009961729	-0.082681906	0.082381852	906
NX_P98170-1	XIAP_Isoform1	0.004870397	-0.023810891	0.064525734	800
NX_P98171-1	ARHGAP4_Isoform1	0.064282739	-0.003233352	0.084039634	1238
NX_P98171-2	ARHGAP4_Isoform2	0.064282739	-0.003233352	0.084039634	1238
NX_P98172-1	EFNB1_Isoform1	0.006896542	-0.071709597	0.069598142	234
NX_P98196-1	ATP11A_Isoform1	0.103235797	-0.007586644	0.145497156	4662
NX_P98198-1	ATP8B2_Isoform1	0.019342482	-0.023281683	0.054531553	806
NX_P98198-2	ATP8B2_Isoform2	0.019342482	-0.031910596	0.054531553	806
NX_P98198-3	ATP8B2_Isoform3	0.019342482	-0.023281683	0.054531553	806
NX_P98198-4	ATP8B2_Isoform4	0.019342482	-0.188516316	0.054531553	806
NX_Q00005-1	PPP2R2B_Isoform1	0.008294846	-0.042843597	0.069545978	1796
NX_Q00005-2	PPP2R2B_Isoform2	0.008294846	-0.042843597	0.069545978	1796
NX_Q00005-3	PPP2R2B_Isoform3	0.008294846	-0.042843597	0.069545978	1796
NX_Q00005-4	PPP2R2B_Isoform4	0.008294846	-0.042843597	0.069545978	1796
NX_Q00005-5	PPP2R2B_Isoform5	0.008294846	-0.042843597	0.069545978	1796
NX_Q00005-6	PPP2R2B_Isoform6	0.008294846	-0.042843597	0.069545978	1796
NX_Q00005-7	PPP2R2B_Isoform7	0.008294846	-0.042843597	0.069545978	1796
NX_Q00056-1	HOXA4_Isoform1	0.04959873	-0.109087672	0.141912046	1532
NX_Q00722-1	PLCB2_Isoform1	0.067319569	-0.02077754	0.105898298	2524
NX_Q00722-2	PLCB2_Isoform2	0.067319569	-0.02077754	0.105898298	2524
NX_Q00722-3	PLCB2_Isoform3	0.067319569	-0.02077754	0.105898298	2524
NX_Q00839-1	HNRNPU_Isoform1	0.093790303	0.039595742	0.122909835	1792
NX_Q00839-2	HNRNPU_Isoform2	0.093790303	0.039595742	0.122909835	1792
NX_Q008S8-1	ECT2L_Isoform1	0.017419515	-0.050394508	0.099878881	454
NX_Q00987-1	MDM2_IsoformMdm2	0.013483076	-0.008301419	0.053570401	696
NX_Q00987-11	MDM2_Isoform11	0.013483076	-0.008301419	0.053570401	696
NX_Q00987-8	MDM2_IsoformMdm2-alpha	0.013483076	-0.008301419	0.053570401	696
NX_Q01085-1	TIAL1_Isoform1	0.10977826	0.079179828	0.149945209	752
NX_Q01085-2	TIAL1_Isoform2	0.10977826	0.079179828	0.149945209	752
NX_Q01432-1	AMPD3_Isoform1B	0.055766145	-0.011822405	0.086609306	2144
NX_Q01432-3	AMPD3_Isoform1C	0.055766145	-0.011822405	0.086609306	2144
NX_Q01432-4	AMPD3_Isoform2	0.055766145	-0.011822405	0.086609306	2144
NX_Q01432-5	AMPD3_Isoform3	0.055766145	-0.011822405	0.086609306	2144
NX_Q01432-6	AMPD3_Isoform4	0.055766145	-0.011822405	0.086609306	2144
NX_Q01484-4	ANK2_Isoform3	0.007295795	-0.032728854	0.047867695	2056
NX_Q01523-1	DEFA5_Isoform1	0.034948948	-1	0.096185034	2206
NX_Q01543-1	FLI1_Isoform1	0.02151568	-0.074082891	0.063826981	2834
NX_Q01543-2	FLI1_Isoform2	0.02151568	-0.074082891	0.063826981	2834
NX_Q01543-3	FLI1_Isoform3	0.02151568	-0.074082891	0.063826981	2834
NX_Q01543-4	FLI1_Isoform4	0.02151568	-0.074082891	0.063826981	2834
NX_Q01546-1	KRT76_Isoform1	0.090352816	0.021475429	0.119643498	11076
NX_Q01628-1	IFITM3_Isoform1	0.025621105	-1	0.081799022	798
NX_Q01664-1	TFAP4_Isoform1	0.045915249	-0.099973396	0.098815886	2936
NX_Q01668-1	CACNA1D_IsoformNeuronal-type	0.059214157	-0.003036691	0.089339728	3272
NX_Q01668-2	CACNA1D_IsoformBeta-cell-type	0.076259787	0.029436424	0.106061139	2140
NX_Q01668-3	CACNA1D_Isoform3	0.059214157	-0.003036691	0.089339728	3272
NX_Q01668-4	CACNA1D_Isoform4	0.059214157	-0.003036691	0.089339728	3272
NX_Q01814-2	ATP2B2_IsoformWA	0.006910481	-0.029046077	0.039306951	500
NX_Q01814-3	ATP2B2_IsoformYA	0.006910481	-0.029046077	0.039306951	500
NX_Q01814-4	ATP2B2_IsoformZA	0.006910481	-0.029046077	0.039306951	500
NX_Q01814-7	ATP2B2_IsoformXA	0.006910481	-0.029046077	0.039306951	500
NX_Q01844-1	EWSR1_IsoformEWS	0.056941555	0.010293327	0.089708292	9094
NX_Q01844-2	EWSR1_IsoformEWS-B	0.054372138	0.010243111	0.087386911	6144
NX_Q01844-3	EWSR1_Isoform3	0.056941555	0.010293327	0.089708292	9094
NX_Q01844-4	EWSR1_Isoform4	0.056941555	0.010293327	0.089708292	9094
NX_Q01844-5	EWSR1_Isoform5	0.056941555	0.010293327	0.089708292	9094
NX_Q01844-6	EWSR1_Isoform6	0.054451037	0.010243111	0.086922342	9094
NX_Q01973-1	ROR1_IsoformLong	0.000114224	-0.005997393	0.052386535	1698
NX_Q01973-2	ROR1_IsoformShort	0.008366164	-0.005997393	0.061879085	334
NX_Q01995-1	TAGLN_Isoform1	0.026565267	-0.057821989	0.064328962	544
NX_Q02086-1	SP2_Isoform1	0.005290389	-0.071801302	0.039782196	1708
NX_Q02086-2	SP2_Isoform2	0.005290389	-0.071801302	0.039782196	1708
NX_Q02108-1	GUCY1A1_Isoform1	0.006430841	-0.164232107	0.047201254	1880
NX_Q02108-2	GUCY1A1_Isoform2	0.006430841	-0.164232107	0.047201254	1880
NX_Q02156-1	PRKCE_Isoform1	0.041728468	-0.013452394	0.099261298	1786
NX_Q02161-4	RHD_Isoform4	0.093271646	-1	0.11134496	548
NX_Q02241-1	KIF23_Isoform1	0.032899254	-0.011022575	0.068286799	2718
NX_Q02297-1	NRG1_Isoform1	0.024104952	-0.016885665	0.08416555	11068
NX_Q02297-11	NRG1_Isoform11	0.024104952	-0.016885665	0.08416555	11068
NX_Q02297-12	NRG1_Isoform12	0.024104952	0.007427646	0.08416555	21094
NX_Q02297-2	NRG1_Isoform2	0.024104952	-0.016885665	0.08416555	11068
NX_Q02297-3	NRG1_Isoform3	0.024104952	-0.016885665	0.08416555	11068
NX_Q02297-6	NRG1_Isoform6	0.024104952	-0.016885665	0.08416555	11068
NX_Q02297-7	NRG1_Isoform7	0.024104952	0.007427646	0.08416555	21094
NX_Q02413-1	DSG1_Isoform1	0.052672707	-0.03493033	0.101644528	2222
NX_Q02446-1	SP4_Isoform1	0.100434241	0.04003269	0.144342158	10250
NX_Q02447-1	SP3_Isoform1	0.023904614	0.00381484	0.063725151	2532
NX_Q02447-2	SP3_Isoform2	0.023904614	0.00381484	0.063725151	2532
NX_Q02447-3	SP3_Isoform3	0.023904614	0.00381484	0.063725151	2532
NX_Q02447-4	SP3_Isoform4	0.023904614	0.00381484	0.063725151	2532
NX_Q02447-5	SP3_Isoform5	0.023904614	0.00381484	0.063725151	2532
NX_Q02447-6	SP3_Isoform6	0.023904614	0.00381484	0.063725151	2532
NX_Q02487-1	DSC2_Isoform2A	0.003586403	-0.046497111	0.047060546	1862
NX_Q02487-2	DSC2_Isoform2B	0.003586403	-0.046497111	0.047060546	1862
NX_Q02505-1	MUC3A_Isoform1	0.017882876	-0.013862829	0.039204027	21554
NX_Q02505-2	MUC3A_Isoform2	0.017882876	-0.013862829	0.039204027	21554
NX_Q02505-3	MUC3A_Isoform3	0.017882876	-0.013862829	0.039204027	21554
NX_Q02505-4	MUC3A_Isoform4	0.017882876	-0.013862829	0.039204027	21554
NX_Q02505-5	MUC3A_Isoform5	0.017882876	-0.013862829	0.039204027	21554
NX_Q02556-1	IRF8_Isoform1	0.010606066	-0.013575419	0.079915438	488
NX_Q02817-1	MUC2_Isoform1	0.065539848	NaN	NaN	0
NX_Q02928-1	CYP4A11_Isoform1	0.021137426	-0.059737231	0.082455899	3252
NX_Q02928-2	CYP4A11_Isoform2	0.021137426	-0.059737231	0.082455899	3252
NX_Q02985-1	CFHR3_Isoform1	0.030619208	-0.001838054	0.078739024	14946
NX_Q02985-2	CFHR3_Isoform2	0.030725786	-0.001838054	0.087750125	13980
NX_Q03001-13	DST_Isoform8	0.024178414	-0.085047313	0.055151328	460
NX_Q03001-14	DST_Isoform9	0.033236306	0.012703149	0.076889912	10476
NX_Q03001-3	DST_Isoform3	0.033236306	-0.023483493	0.076889912	2432
NX_Q03001-7	DST_Isoform1	0.033236306	0.012703149	0.076889912	10476
NX_Q03001-8	DST_Isoform2	0.033236306	-0.000592293	0.076889912	2432
NX_Q03001-9	DST_Isoform4	0.033236306	-0.023483493	0.076889912	2432
NX_Q03167-1	TGFBR3_Isoform1	0.011271396	-0.038050157	0.074193268	974
NX_Q03167-2	TGFBR3_Isoform2	0.011271396	-0.038050157	0.074193268	974
NX_Q03405-1	PLAUR_Isoform1	0.005250095	-0.052908819	0.0366202	2224
NX_Q03405-2	PLAUR_Isoform2	0.005250095	-0.052908819	0.0366202	2224
NX_Q03405-3	PLAUR_Isoform3	0.005250095	-0.052908819	0.0366202	2224
NX_Q03591-1	CFHR1_Isoform1	0.014695884	-0.034916465	0.073129232	5358
NX_Q04656-1	ATP7A_Isoform4	0.041020326	-0.148550935	0.096230794	2142
NX_Q04656-2	ATP7A_Isoform1	0.041020326	-0.148550935	0.096230794	2142
NX_Q04656-3	ATP7A_Isoform2	0.041020326	-0.148550935	0.096230794	2142
NX_Q04656-4	ATP7A_Isoform3	0.041020326	-0.148550935	0.096230794	2142
NX_Q04656-5	ATP7A_Isoform5	0.041020326	-0.148550935	0.096230794	2142
NX_Q04721-1	NOTCH2_Isoform1	0.00523846	-0.003115227	0.042019811	2050
NX_Q04771-1	ACVR1_Isoform1	0.004428782	-0.174301981	0.056496091	1858
NX_Q04864-1	REL_Isoform1	0.111972799	0.065844613	0.166905262	2050
NX_Q04864-2	REL_Isoform2	0.111972799	0.065844613	0.166905262	2050
NX_Q05315-1	CLC_Isoform1	0.000484318	-0.0571707	0.066388353	2826
NX_Q05823-1	RNASEL_Isoform1	0.001029623	-0.054201762	0.040807324	1776
NX_Q05823-2	RNASEL_Isoform2	0.001029623	-0.054201762	0.040807324	1776
NX_Q05BV3-1	EML5_Isoform1	0.106739696	0.052395822	0.137740429	3402
NX_Q05BV3-2	EML5_Isoform2	0.106739696	0.052395822	0.137740429	3402
NX_Q05BV3-4	EML5_Isoform4	0.052395822	-0.029312409	0.085924191	130
NX_Q05BV3-5	EML5_Isoform5	0.106739696	0.052395822	0.137740429	3402
NX_Q06481-1	APLP2_Isoform1	0.01119886	-0.021726933	0.051370319	2052
NX_Q06481-2	APLP2_Isoform2	0.01119886	-0.021726933	0.051370319	2052
NX_Q06481-3	APLP2_Isoform3	0.01119886	-0.021726933	0.051370319	2052
NX_Q06481-4	APLP2_Isoform4	0.01119886	-0.021726933	0.051370319	2052
NX_Q06481-6	APLP2_Isoform6	0.01119886	-0.021726933	0.051370319	2052
NX_Q06828-1	FMOD_Isoform1	0.024389748	-0.067039385	0.083266183	1176
NX_Q06945-1	SOX4_Isoform1	0.105142145	0.025170494	0.138680425	306
NX_Q07020-2	RPL18_Isoform2	0.066107006	0.044832561	0.106124445	410
NX_Q07075-1	ENPEP_Isoform1	0.05375066	0.009512614	0.091099456	12144
NX_Q07507-1	DPT_Isoform1	0.077950413	0.042342513	0.12574299	17216
NX_Q07699-1	SCN1B_Isoform1	0.025814786	-0.020201771	0.103096131	3264
NX_Q07699-2	SCN1B_Isoform2	0.021730707	-0.020184388	0.104101746	2718
NX_Q07817-1	BCL2L1_IsoformBcl-X(L)	0.010039451	-0.053700146	0.064917584	170
NX_Q07817-2	BCL2L1_IsoformBcl-X(S)	0.010039451	-0.053700146	0.064917584	170
NX_Q07817-3	BCL2L1_IsoformBcl-X(beta)	0.010039451	-0.053700146	0.064917584	170
NX_Q07837-1	SLC3A1_IsoformA	0.058421611	-0.002556006	0.11487148	15654
NX_Q07837-2	SLC3A1_IsoformB	0.058421611	-0.006977618	0.11487148	15654
NX_Q07837-5	SLC3A1_IsoformE	0.058421611	-0.002556006	0.11487148	15654
NX_Q07837-6	SLC3A1_IsoformF	0.058421611	-0.002556006	0.11487148	15654
NX_Q07837-7	SLC3A1_IsoformG	0.058421611	-0.002556006	0.11487148	15654
NX_Q07864-1	POLE_Isoform1	0.055701388	0.018062096	0.099169388	4252
NX_Q07912-1	TNK2_Isoform1	0.026186648	-0.035746101	0.058659233	1246
NX_Q07912-2	TNK2_Isoform2	0.026186648	-0.035746101	0.058659233	1246
NX_Q07912-3	TNK2_Isoform3	0.026186648	-0.035746101	0.058659233	1246
NX_Q07954-1	LRP1_Isoform1	0.025445512	0.007746405	0.067586016	3270
NX_Q07955-3	SRSF1_IsoformASF-3	0.076207635	-0.123665619	0.117218642	180
NX_Q08211-1	DHX9_Isoform1	0.090202758	0.061657085	0.119158266	2842
NX_Q08211-2	DHX9_Isoform2	0.090202758	0.061657085	0.119158266	2842
NX_Q08289-2	CACNB2_Isoform2a	0.018234077	-0.035938834	0.070403406	302
NX_Q08289-6	CACNB2_Isoform2f	0.018234077	-0.035938834	0.070403406	302
NX_Q08431-1	MFGE8_Isoform1	0.031986951	-1	0.075529748	2322
NX_Q08431-2	MFGE8_Isoform2	0.031986951	-1	0.075529748	2322
NX_Q08431-4	MFGE8_Isoform4	0.031986951	-1	0.075529748	2322
NX_Q08830-1	FGL1_Isoform1	0.051811861	0.00581358	0.105515508	4912
NX_Q08AH1-1	ACSM1_Isoform1	0.072831086	-0.094562071	0.129675228	1038
NX_Q08AH1-2	ACSM1_Isoform2	0.072831086	-0.094562071	0.129675228	1038
NX_Q08AI6-1	SLC38A11_Isoform1	0.135148746	-1	0.153192415	332
NX_Q08AI6-2	SLC38A11_Isoform2	0.135148746	-1	0.153192415	332
NX_Q09028-3	RBBP4_Isoform3	0.043665392	-0.020953026	0.124323745	180
NX_Q09161-1	NCBP1_Isoform1	0.000705385	-0.06980518	0.052255358	500
NX_Q09327-1	MGAT3_Isoform1	0.038338383	-0.083524643	0.063259066	1390
NX_Q09472-1	EP300_Isoform1	0.015661864	-0.019615154	0.064226468	5070
NX_Q09MP3-1	RAD51AP2_Isoform1	0.071799263	0.017152375	0.11114907	5516
NX_Q0JRZ9-2	FCHO2_Isoform2	0.059253356	-0.027985287	0.132365679	202
NX_Q0VF96-1	CGNL1_Isoform1	0.016642482	-0.019188841	0.058432835	638
NX_Q0WX57-1	USP17L24_Isoform1	0.001076234	-0.042405984	0.024178015	338
NX_Q10570-1	CPSF1_Isoform1	0.0525249	-0.040980903	0.089839079	498
NX_Q11128-1	FUT5_Isoform1	0.037065246	-0.031024246	0.142482328	2404
NX_Q12756-1	KIF1A_Isoform1	0.003749436	-0.021527909	0.036882817	750
NX_Q12756-2	KIF1A_Isoform2	0.003749436	-0.021527909	0.036882817	750
NX_Q12756-3	KIF1A_Isoform3	0.003749436	-0.021527909	0.036882817	750
NX_Q12766-1	HMGXB3_Isoform1	0.010469174	-0.062973163	0.064681418	1320
NX_Q12766-2	HMGXB3_Isoform2	0.010469174	-0.086290163	0.064681418	1320
NX_Q12774-1	ARHGEF5_Isoform1	0.045725129	-0.090087934	0.059260346	268
NX_Q12774-2	ARHGEF5_Isoform2	0.045725129	-0.035330432	0.059260346	338
NX_Q12789-2	GTF3C1_Isoform1	0.005120639	-0.01832218	0.051848917	1792
NX_Q12789-3	GTF3C1_Isoform2	0.005120639	-0.01832218	0.051848917	1792
NX_Q12805-1	EFEMP1_Isoform1	0.0184741	-0.023596858	0.07315929	1618
NX_Q12805-2	EFEMP1_Isoform2	0.0184741	-0.023596858	0.07315929	1618
NX_Q12805-3	EFEMP1_Isoform3	0.0184741	-0.023596858	0.07315929	1618
NX_Q12805-4	EFEMP1_Isoform4	0.0184741	-0.023596858	0.07315929	1618
NX_Q12805-5	EFEMP1_Isoform5	0.010720425	-0.030339544	0.062620002	2424
NX_Q12830-1	BPTF_Isoform1	0.085343022	0.044018748	0.113316812	5668
NX_Q12830-2	BPTF_Isoform2	0.085343022	0.044018748	0.113316812	5668
NX_Q12830-4	BPTF_Isoform4	0.044018748	-0.041082473	0.065684514	1464
NX_Q12840-1	KIF5A_Isoform1	0.003718929	-0.054979026	0.068503262	2940
NX_Q12857-4	NFIA_Isoform4	0.025087587	-0.089679619	0.059099073	152
NX_Q12884-1	FAP_Isoform1	0.037579572	0.018353872	0.101873595	14954
NX_Q12887-2	COX10_Isoform2	0.013205021	-1	0.079015432	152
NX_Q12906-1	ILF3_Isoform1	0.091783103	0.069521219	0.13827435	27316
NX_Q12906-2	ILF3_Isoform2	0.065592828	0.040883167	0.135255891	3058
NX_Q12906-3	ILF3_Isoform3	0.037407322	0.008937537	0.086361987	2236
NX_Q12906-4	ILF3_Isoform4	0.069025907	0.028921287	0.131814368	2428
NX_Q12906-5	ILF3_Isoform5	0.143430588	0.088339372	0.212459525	2530
NX_Q12906-6	ILF3_Isoform6	0.065592828	0.040883167	0.135255891	3058
NX_Q12906-7	ILF3_Isoform7	0.091783103	0.069521219	0.13827435	27316
NX_Q12929-1	EPS8_Isoform1	0.060701424	-0.051031757	0.111267084	538
NX_Q12946-1	FOXF1_Isoform1	0.018464941	-0.069201015	0.062408372	3752
NX_Q12952-1	FOXL1_Isoform1	0.001673712	-0.090336665	0.05708305	2416
NX_Q12959-8	DLG1_Isoform8	0.076438476	0.026112564	0.083841321	42
NX_Q12959-9	DLG1_Isoform9	0.076438476	0.026112564	0.083841321	42
NX_Q12965-1	MYO1E_Isoform1	0.045111231	-0.022231327	0.0718176	4396
NX_Q12996-1	CSTF3_Isoform1	0.021678846	-0.068243952	0.030802283	340
NX_Q13007-4	IL24_Isoform4	0.021525664	-0.014767122	0.09900906	1246
NX_Q13018-1	PLA2R1_Isoform1	0.011641483	-0.011486932	0.052692213	10662
NX_Q13018-2	PLA2R1_Isoform2	0.011641483	-0.011486932	0.052692213	10662
NX_Q13029-1	PRDM2_Isoform1	0.012554936	-0.024540252	0.06464616	1544
NX_Q13029-2	PRDM2_Isoform2	0.012554936	-0.024540252	0.06464616	1544
NX_Q13029-3	PRDM2_Isoform3	0.012554936	-0.024540252	0.06464616	1544
NX_Q13029-5	PRDM2_Isoform5	0.012554936	-0.024540252	0.06464616	1544
NX_Q13065-1	GAGE1_Isoform1	0.014029888	0.015908157	0.015908157	2
NX_Q13068-1	GAGE4_Isoform1	0.014029888	0.015908157	0.015908157	2
NX_Q13069-1	GAGE5_Isoform1	0.017118629	0.015908157	0.015908157	2
NX_Q13070-1	GAGE6_Isoform1	0.017118629	0.015908157	0.015908157	2
NX_Q13103-1	SPP2_Isoform1	0.033169558	-0.00473552	0.095613	3856
NX_Q13111-2	CHAF1A_Isoform2	0.017009621	NaN	NaN	0
NX_Q13117-1	DAZ2_Isoform1	0.049479196	0.049479196	0.074322496	30
NX_Q13117-2	DAZ2_Isoform2	0.049479196	0.049479196	0.06669887	30
NX_Q13117-3	DAZ2_Isoform3	0.049479196	0.049479196	0.074322496	30
NX_Q13148-1	TARDBP_Isoform1	0.057596812	0.024564299	0.090899605	3394
NX_Q13148-4	TARDBP_Isoform2	0.057596812	0.024564299	0.090899605	3394
NX_Q13151-1	HNRNPA0_Isoform1	0.078966821	0.069374269	0.126429965	1706
NX_Q13217-1	DNAJC3_Isoform1	0.040570481	-0.032572089	0.098514706	372
NX_Q13219-1	PAPPA_Isoform1	0.022071143	-0.036499109	0.04815124	1874
NX_Q13224-1	GRIN2B_Isoform1	0.004777655	-0.05018584	0.065144023	1038
NX_Q13241-1	KLRD1_Isoform1	0.044934834	-0.002887258	0.080874956	3378
NX_Q13241-2	KLRD1_Isoform2	0.048518286	-0.000318374	0.086080081	3496
NX_Q13241-3	KLRD1_Isoform3	0.044934834	-0.002887258	0.080874956	3378
NX_Q13247-1	SRSF6_IsoformSRP55-1	0.004946706	-0.102769401	0.055492643	266
NX_Q13247-2	SRSF6_IsoformSRP55-2	0.004946706	-0.13730596	0.055492643	266
NX_Q13247-3	SRSF6_IsoformSRP55-3	0.004946706	-0.020130405	0.055492643	266
NX_Q13253-1	NOG_Isoform1	0.042506343	-0.035153114	0.143664691	746
NX_Q13275-1	SEMA3F_Isoform1	0.021221825	-0.075638458	0.062915996	2726
NX_Q13283-1	G3BP1_Isoform1	0.031040577	-0.039264947	0.086563501	1964
NX_Q13296-1	SCGB2A2_Isoform1	0.020115736	-1	0.065525481	676
NX_Q13322-1	GRB10_Isoform3	0.011190879	-0.048330027	0.058831047	980
NX_Q13322-3	GRB10_Isoform2	0.011190879	-0.034990169	0.058831047	980
NX_Q13322-4	GRB10_Isoform4	0.011190879	-0.048330027	0.058831047	980
NX_Q13330-1	MTA1_IsoformLong	0.072562299	-0.00277131	0.087804932	2942
NX_Q13330-2	MTA1_IsoformShort	0.072562299	-0.107690947	0.087804932	56
NX_Q13330-3	MTA1_Isoform3	0.072562299	-0.00277131	0.087804932	2942
NX_Q13332-1	PTPRS_Isoform1	0.026588186	-0.01896347	0.061062694	1614
NX_Q13332-2	PTPRS_IsoformPTPS-MEA	0.026588186	-0.01896347	0.061062694	1614
NX_Q13332-3	PTPRS_IsoformPTPS-MEB	0.026588186	-0.01896347	0.061062694	1614
NX_Q13332-4	PTPRS_IsoformPTPS-MEC	0.026588186	-0.01896347	0.061062694	1614
NX_Q13332-5	PTPRS_IsoformPTPS-F4-7	0.026588186	-0.01896347	0.061062694	1614
NX_Q13332-6	PTPRS_Isoform2	0.026588186	-0.01896347	0.061062694	1614
NX_Q13332-7	PTPRS_Isoform3	0.026588186	-0.01896347	0.061062694	1614
NX_Q13342-1	SP140_IsoformLYSp100-B	0.053042863	-0.019579232	0.133937841	748
NX_Q13342-2	SP140_IsoformLYSp100-A	0.053042863	-0.019579232	0.133937841	748
NX_Q13342-3	SP140_IsoformSp140	0.053042863	-0.019579232	0.133937841	748
NX_Q13342-4	SP140_Isoform4	0.053042863	-0.019579232	0.133937841	748
NX_Q13342-5	SP140_Isoform5	0.053042863	-0.019579232	0.133937841	748
NX_Q13342-6	SP140_Isoform6	0.053042863	-0.019579232	0.133937841	748
NX_Q13398-1	ZNF211_Isoform1	0.0024655	-0.026229675	0.046834969	2040
NX_Q13398-2	ZNF211_Isoform2	0.0024655	-0.026229675	0.046834969	2040
NX_Q13398-3	ZNF211_Isoform3	0.0024655	-0.026229675	0.046834969	2040
NX_Q13398-4	ZNF211_Isoform4	0.0024655	-0.026229675	0.046834969	2040
NX_Q13398-5	ZNF211_Isoform5	0.0024655	-0.001171822	0.046834969	2040
NX_Q13398-6	ZNF211_Isoform6	0.0024655	-0.026229675	0.046834969	2040
NX_Q13398-7	ZNF211_Isoform7	0.0024655	-0.026229675	0.046834969	2040
NX_Q13398-8	ZNF211_Isoform8	0.0024655	-0.026229675	0.046834969	2040
NX_Q13401-1	PMS2P3_Isoform1	0.015979431	0.010924908	0.010924908	2
NX_Q13422-1	IKZF1_IsoformIk1	0.026017437	-0.089604655	0.088801283	690
NX_Q13422-2	IKZF1_IsoformIk2	0.026017437	-0.089604655	0.088801283	690
NX_Q13422-3	IKZF1_IsoformIk3	0.026017437	-0.089604655	0.088801283	690
NX_Q13422-4	IKZF1_IsoformIk4	0.026017437	-0.089604655	0.088801283	690
NX_Q13422-5	IKZF1_IsoformIk5	0.026017437	-0.089604655	0.088801283	690
NX_Q13422-6	IKZF1_IsoformIk6	0.026017437	-0.089604655	0.088801283	690
NX_Q13422-7	IKZF1_IsoformIk7	0.026017437	-0.089604655	0.088801283	690
NX_Q13438-8	OS9_Isoform8	0.021890058	-0.023948931	0.074968826	1250
NX_Q13454-1	TUSC3_Isoform1	0.025593845	-0.037046074	0.071664519	3850
NX_Q13454-2	TUSC3_Isoform2	0.025593845	-0.037046074	0.071664519	3850
NX_Q13459-1	MYO9B_IsoformLong	0.100370695	0.035340922	0.122788482	6926
NX_Q13459-2	MYO9B_IsoformShort	0.100370695	0.035340922	0.122788482	6926
NX_Q13485-1	SMAD4_Isoform1	0.012357145	-0.058974859	0.058195765	10944
NX_Q13509-1	TUBB3_Isoform1	0.063895963	-0.033692431	0.131066662	206
NX_Q13519-1	PNOC_Isoform1	0.033430054	-0.045883636	0.117498764	678
NX_Q13519-2	PNOC_Isoform2	0.033430054	-0.045883636	0.117498764	678
NX_Q13523-1	PRPF4B_Isoform1	0.005984076	-0.020544884	0.050164108	268
NX_Q13535-1	ATR_Isoform1	0.005130003	-0.055168217	0.045929557	1108
NX_Q13535-2	ATR_Isoform2	0.005130003	-0.055168217	0.045929557	1108
NX_Q13535-3	ATR_Isoform3	0.005130003	-0.055168217	0.045929557	1108
NX_Q13569-1	TDG_Isoform1	0.009662262	-0.023144599	0.057904883	5812
NX_Q13574-1	DGKZ_Isoform1	0.011481945	-0.031321328	0.044177535	750
NX_Q13574-2	DGKZ_Isoform2	0.011481945	-0.031321328	0.044177535	750
NX_Q13574-3	DGKZ_Isoform3	0.011481945	-0.022048406	0.044177535	750
NX_Q13574-4	DGKZ_Isoform4	0.011481945	-0.031321328	0.044177535	750
NX_Q13574-5	DGKZ_Isoform5	0.011481945	-0.031321328	0.044177535	750
NX_Q13574-6	DGKZ_Isoform6	0.016882164	-0.05305869	0.043874	644
NX_Q13574-7	DGKZ_Isoform7	0.011481945	-0.031321328	0.044177535	750
NX_Q13588-1	GRAP_Isoform1	0.017569146	-0.039033775	0.104464115	638
NX_Q13591-1	SEMA5A_Isoform1	0.034065825	0.005259825	0.06947431	17742
NX_Q13614-1	MTMR2_Isoform1	0.016510048	-0.019674378	0.058885755	1788
NX_Q13614-2	MTMR2_Isoform2	0.016510048	-0.019674378	0.058885755	1788
NX_Q13616-1	CUL1_Isoform1	0.001588913	-0.053258988	0.047342768	748
NX_Q13621-1	SLC12A1_IsoformA	0.096135682	0.010396455	0.151305971	454
NX_Q13621-3	SLC12A1_IsoformF	0.096135682	0.010396455	0.151305971	454
NX_Q13627-1	DYRK1A_IsoformLong	0.006072718	-0.042194971	0.044974016	2630
NX_Q13627-2	DYRK1A_Isoform1	0.006072718	-0.042194971	0.044974016	2630
NX_Q13740-1	ALCAM_Isoform1	0.00816392	-0.05017764	0.06202024	1326
NX_Q13740-4	ALCAM_Isoform4	0.00816392	-0.05017764	0.06202024	1326
NX_Q13873-1	BMPR2_Isoform1	0.012250572	-0.015331444	0.047980657	11500
NX_Q13873-2	BMPR2_Isoform2	0.006526434	-0.080986953	0.047980657	4790
NX_Q13885-1	TUBB2A_Isoform1	0.055391454	0.003385694	0.103270342	24
NX_Q13936-1	CACNA1C_Isoform1	0.053116533	-0.006812994	0.100744699	2218
NX_Q13936-10	CACNA1C_Isoform10	0.053116533	-0.006812994	0.100744699	2218
NX_Q13936-11	CACNA1C_Isoform11	0.053116533	-0.006812994	0.100744699	2218
NX_Q13936-12	CACNA1C_Isoform12	0.053116533	-0.006812994	0.100744699	2218
NX_Q13936-13	CACNA1C_Isoform13	0.053116533	-0.006812994	0.100744699	2218
NX_Q13936-14	CACNA1C_Isoform14	0.053116533	-0.006812994	0.100744699	2218
NX_Q13936-15	CACNA1C_Isoform15	0.053116533	-0.006812994	0.100744699	2218
NX_Q13936-16	CACNA1C_Isoform16	0.053116533	-0.074991254	0.100744699	2218
NX_Q13936-17	CACNA1C_Isoform17	0.053116533	-0.074991254	0.100744699	2218
NX_Q13936-18	CACNA1C_Isoform18	0.053116533	-0.074991254	0.100744699	2218
NX_Q13936-19	CACNA1C_Isoform19	0.053116533	-0.006812994	0.100744699	2218
NX_Q13936-2	CACNA1C_Isoform2	0.053116533	-0.006812994	0.100744699	2218
NX_Q13936-20	CACNA1C_Isoform20	0.053116533	-0.006812994	0.100744699	2218
NX_Q13936-21	CACNA1C_Isoform21	0.053116533	-0.006812994	0.100744699	2218
NX_Q13936-22	CACNA1C_Isoform22	0.053116533	-0.006812994	0.100744699	2218
NX_Q13936-23	CACNA1C_Isoform23	0.053116533	-0.006812994	0.100744699	2218
NX_Q13936-24	CACNA1C_Isoform24	0.053116533	-0.006812994	0.100744699	2218
NX_Q13936-25	CACNA1C_Isoform25	0.053116533	-0.006812994	0.100744699	2218
NX_Q13936-26	CACNA1C_Isoform26	0.053116533	-0.006812994	0.100744699	2218
NX_Q13936-27	CACNA1C_Isoform27	0.053116533	-0.006812994	0.100744699	2218
NX_Q13936-28	CACNA1C_Isoform28	0.053116533	-0.074991254	0.100744699	2218
NX_Q13936-29	CACNA1C_Isoform29	0.053116533	-0.006812994	0.100744699	2218
NX_Q13936-3	CACNA1C_Isoform3	0.053116533	-0.006812994	0.100744699	2218
NX_Q13936-30	CACNA1C_Isoform30	0.053116533	-0.006812994	0.100744699	2218
NX_Q13936-31	CACNA1C_Isoform31	0.053116533	-0.006812994	0.100744699	2218
NX_Q13936-32	CACNA1C_Isoform32	0.053116533	-0.006812994	0.100744699	2218
NX_Q13936-33	CACNA1C_Isoform33	0.053116533	-0.006812994	0.100744699	2218
NX_Q13936-34	CACNA1C_Isoform34	0.053116533	-0.074991254	0.100744699	2218
NX_Q13936-35	CACNA1C_Isoform35	0.053116533	-0.006812994	0.100744699	2218
NX_Q13936-36	CACNA1C_Isoform36	0.053116533	-0.006812994	0.100744699	2218
NX_Q13936-37	CACNA1C_Isoform37	0.053116533	-0.006812994	0.100744699	2218
NX_Q13936-4	CACNA1C_Isoform4	0.053116533	-0.006812994	0.100744699	2218
NX_Q13936-5	CACNA1C_Isoform5	0.053116533	-0.006812994	0.100744699	2218
NX_Q13936-6	CACNA1C_Isoform6	0.053116533	-0.006812994	0.100744699	2218
NX_Q13936-7	CACNA1C_Isoform7	0.053116533	-0.006812994	0.100744699	2218
NX_Q13936-8	CACNA1C_Isoform8	0.053116533	-0.006812994	0.100744699	2218
NX_Q13936-9	CACNA1C_Isoform9	0.053116533	-0.006812994	0.100744699	2218
NX_Q13938-1	CAPS_Isoform1	0.061589927	-0.021177971	0.109719296	1248
NX_Q13938-4	CAPS_Isoform3	0.061589927	-0.021177971	0.109719296	1248
NX_Q13946-1	PDE7A_IsoformPDE7A1	0.052395793	-0.005425533	0.078821443	1386
NX_Q13946-2	PDE7A_IsoformPDE7A2	0.052395793	-0.001230131	0.078821443	1386
NX_Q13946-3	PDE7A_IsoformPDE7A3	0.052395793	-0.005425533	0.078821443	1386
NX_Q13950-1	RUNX2_Isoform1	0.043300033	-0.01398617	0.074396201	2044
NX_Q13950-2	RUNX2_Isoform2	0.043300033	-0.032426372	0.074396201	2044
NX_Q13950-3	RUNX2_Isoform3	0.043300033	-0.01398617	0.074396201	2044
NX_Q13952-1	NFYC_Isoform3	0.085507064	0.046732417	0.115448184	5236
NX_Q13952-2	NFYC_Isoform1	0.061318995	0.038503228	0.115448184	6786
NX_Q13952-3	NFYC_Isoform2	0.061318995	0.038949382	0.115448184	5680
NX_Q13952-4	NFYC_Isoform4	0.061318995	0.038503228	0.115448184	6786
NX_Q13952-5	NFYC_Isoform5	0.085507064	0.046732417	0.115448184	5236
NX_Q13952-6	NFYC_Isoform6	0.04535311	0.026651784	0.092081388	4540
NX_Q13952-7	NFYC_Isoform7	0.061318995	0.038523802	0.115448184	6786
NX_Q14002-1	CEACAM7_Isoform2a	0.000785312	-1	0.045077836	3276
NX_Q14003-1	KCNC3_Isoform1	0.03265059	-0.01269811	0.080705216	204
NX_Q14103-1	HNRNPD_Isoform1	0.16396614	0.124890778	0.184448951	1048
NX_Q14103-2	HNRNPD_Isoform2	0.16396614	0.124890778	0.184448951	1048
NX_Q14112-1	NID2_Isoform1	0.040694214	-0.047659879	0.125421242	5948
NX_Q14112-2	NID2_Isoform2	0.040694214	-0.038310931	0.125421242	5948
NX_Q14139-1	UBE4A_Isoform1	0.015526656	-0.037371084	0.04982482	1242
NX_Q14139-2	UBE4A_Isoform2	0.015526656	-0.037371084	0.04982482	1242
NX_Q14149-1	MORC3_Isoform1	0.001986307	-0.044431037	0.02515709	378
NX_Q14153-1	FAM53B_Isoform1	0.004042746	-0.041910127	0.045696464	2228
NX_Q14153-2	FAM53B_Isoform2	0.004042746	-0.041910127	0.045696464	2228
NX_Q14155-2	ARHGEF7_Isoform2	0.020445121	-0.039118065	0.080159239	450
NX_Q14155-3	ARHGEF7_Isoform3	0.020445121	-0.039118065	0.080159239	450
NX_Q14155-4	ARHGEF7_Isoform4	0.020445121	-0.039118065	0.080159239	450
NX_Q14155-6	ARHGEF7_Isoform6	0.020445121	-0.035315065	0.080159239	450
NX_Q14157-1	UBAP2L_Isoform2	0.004424849	-0.025940902	0.039911801	2052
NX_Q14157-2	UBAP2L_Isoform1	0.004424849	-0.025940902	0.039911801	2052
NX_Q14157-3	UBAP2L_Isoform3	0.004424849	-0.025940902	0.039911801	2052
NX_Q14157-4	UBAP2L_Isoform4	0.004424849	-0.025940902	0.039911801	2052
NX_Q14157-5	UBAP2L_Isoform5	0.004424849	-0.025940902	0.039911801	2052
NX_Q14159-2	SPIDR_Isoform2	0.018278618	NaN	NaN	0
NX_Q14190-1	SIM2_IsoformSIM2	0.053098025	-0.060353594	0.082400112	2230
NX_Q14190-2	SIM2_IsoformSIM2S	0.053098025	-0.060353594	0.082400112	2230
NX_Q14204-1	DYNC1H1_Isoform1	0.025652161	0.005845841	0.070213153	2244
NX_Q14246-1	ADGRE1_Isoform1	0.071206002	-0.027544929	0.119592169	8314
NX_Q14246-2	ADGRE1_Isoform2	0.071206002	-0.027544929	0.119592169	8314
[truncated: 3,174 more rows]
