# Supplementary material for: Natural and pathogenic protein sequence variation affecting prion-like domains within and across human proteomes
Source: BMC Genomics. 2020 Jan 8;21:23. doi: 10.1186/s12864-019-6425-3 (PMC6947906; doi:10.1186/s12864-019-6425-3)
Supplement: Supplementary file 2 — Additional file 2. Aggregation propensity scores and inter-isoform score comparison for all human protein isoforms. Predicted aggregation propensity for all “high-confidence” human protein isoforms (derived from ActiveDriverDB) was calculated using the modified PAPA algorithm (see Methods section for details). Scores and corresponding full protein sequences are indicated for all isoforms, along with the maximum PAPA score among all isoforms mapping to the same gene, the difference between the PAPA score for the indicated isoform and the maximum PAPA score among related isoforms, and the protein sequence corresponding to the highest-scoring related isoform. Additionally, the PLAAC algorithm was used to analyze the same sequences. A binary variable indicates if the protein contains a PLAAC-predicted PrLD that overlaps with the PAPA-predicted PrLD for high-scoring proteins only and, if so, the position of the PLAAC-predicted PrLD [file 12864_2019_6425_MOESM2_ESM.csv]

Accession	Common Protein Name	Length of CURRENT Isoform	PAPA score of CURRENT isoform	Position of Highest Scoring Window	Longest Isoform Length	Highest-Scoring Isoform PAPA score	Highest-scoring Isoform PAPAscore - CURRENT Isoform PAPAscore	Overlapping PLAAC PrLD?	PLAAC PrLD Indices
NM_002749	NM_002749	817	-0.11798	730	817	-0.11798	0	0	-
NM_021806	FAM3A	231	-0.1865	186	245	-0.1865	0	0	-
NM_001171134	FAM3A	214	-0.1865	169	245	-0.1865	0	0	-
NM_001282312	FAM3A	231	-0.1865	186	245	-0.1865	0	0	-
NM_001282311	FAM3A	245	-0.1865	200	245	-0.1865	0	0	-
NM_001171132	FAM3A	231	-0.1865	186	245	-0.1865	0	0	-
NM_001171133	FAM3A	193	-0.1865	148	245	-0.1865	0	0	-
NM_001204289	MUC1	239	-0.0992	226	485	0.00418	0.10338	0	-
NM_001204292	MUC1	240	-0.0992	227	485	0.00418	0.10338	0	-
NM_001044391	MUC1	151	-0.0992	138	485	0.00418	0.10338	0	-
NM_001204297	MUC1	178	0.00418	77	485	0.00418	0	0	-
NM_001204294	MUC1	231	-0.0992	218	485	0.00418	0.10338	0	-
NM_001204285	MUC1	476	-0.00012	257	485	0.00418	0.0043	0	-
NM_001204293	MUC1	199	-1	1	485	0.00418	1.00418	0	-
NM_001204295	MUC1	190	-0.0992	177	485	0.00418	0.10338	0	-
NM_001044393	MUC1	159	-1	1	485	0.00418	1.00418	0	-
NM_001044392	MUC1	160	-0.0992	147	485	0.00418	0.10338	0	-
NM_001018016	MUC1	265	-0.0992	252	485	0.00418	0.10338	0	-
NM_001018017	MUC1	256	-0.0992	243	485	0.00418	0.10338	0	-
NM_001204296	MUC1	213	-0.0992	200	485	0.00418	0.10338	0	-
NM_001204288	MUC1	220	-0.14919	66	485	0.00418	0.15337	0	-
NM_001044390	MUC1	204	-0.0992	191	485	0.00418	0.10338	0	-
NM_001204287	MUC1	283	-0.0992	270	485	0.00418	0.10338	0	-
NM_001204286	MUC1	485	-0.00012	266	485	0.00418	0.0043	0	-
NM_002456	MUC1	274	-0.0992	261	485	0.00418	0.10338	0	-
NM_001204291	MUC1	242	-0.0992	229	485	0.00418	0.10338	0	-
NM_001204290	MUC1	218	-0.0992	205	485	0.00418	0.10338	0	-
NM_000600	IL6	213	-0.09039	108	213	-0.09039	0	0	-
NM_182962	BIRC3	605	-0.01906	132	605	-0.01906	0	0	-
NM_001165	BIRC3	605	-0.01906	132	605	-0.01906	0	0	-
NM_182948	PRKACB	399	-0.10564	1	399	-0.10564	0	0	-
NM_001242862	PRKACB	339	-0.15822	26	399	-0.10564	0.05258	0	-
NM_001242859	PRKACB	356	-0.18482	319	399	-0.10564	0.07918	0	-
NM_001300915	PRKACB	265	-0.20543	78	399	-0.10564	0.09979	0	-
NM_001300916	PRKACB	305	-0.10564	1	399	-0.10564	0	0	-
NM_001300917	PRKACB	246	-0.20543	60	399	-0.10564	0.09979	0	-
NM_002731	PRKACB	352	-0.18482	315	399	-0.10564	0.07918	0	-
NM_001242861	PRKACB	322	-0.12723	80	399	-0.10564	0.02159	0	-
NM_001242860	PRKACB	358	-0.18482	321	399	-0.10564	0.07918	0	-
NM_207578	PRKACB	258	-0.20543	72	399	-0.10564	0.09979	0	-
NM_001242858	PRKACB	340	-0.18482	303	399	-0.10564	0.07918	0	-
NM_001242857	PRKACB	359	-0.18482	322	399	-0.10564	0.07918	0	-
NM_182958	KAT8	468	-0.06527	76	468	-0.06527	0	0	-
NM_032188	KAT8	459	-0.06527	76	468	-0.06527	0	0	-
NM_183058	LYZL2	195	-0.20933	162	195	-0.20933	0	0	-
NM_183057	VPS28	234	-0.22136	1	234	-0.0429	0.17846	0	-
NM_016208	VPS28	222	-0.0429	215	234	-0.0429	0	0	-
NM_183050	BCKDHB	393	-1	1	393	-1	0	0	-
NM_000056	BCKDHB	393	-1	1	393	-1	0	0	-
NM_183048	ZMYND8	1136	0.00431	345	1235	0.00431	0	0	-
NM_183047	ZMYND8	1189	0.00431	370	1235	0.00431	0	0	-
NM_001281780	ZMYND8	893	0.00431	102	1235	0.00431	0	0	-
NM_001281779	ZMYND8	921	0.00431	102	1235	0.00431	0	0	-
NM_001281778	ZMYND8	1182	0.00431	345	1235	0.00431	0	0	-
NM_001281777	ZMYND8	1164	0.00431	345	1235	0.00431	0	0	-
NM_001281776	ZMYND8	1108	0.00431	370	1235	0.00431	0	0	-
NM_001281775	ZMYND8	1235	0.00431	370	1235	0.00431	0	0	-
NM_001281774	ZMYND8	1169	0.00431	350	1235	0.00431	0	0	-
NM_001281773	ZMYND8	1215	0.00431	350	1235	0.00431	0	0	-
NM_012408	ZMYND8	1161	0.00431	370	1235	0.00431	0	0	-
NM_001281783	ZMYND8	1207	0.00431	370	1235	0.00431	0	0	-
NM_001281782	ZMYND8	1137	0.00431	345	1235	0.00431	0	0	-
NM_001281781	ZMYND8	1089	0.00431	345	1235	0.00431	0	0	-
NM_001281772	ZMYND8	1187	0.00431	350	1235	0.00431	0	0	-
NM_001281771	ZMYND8	1055	0.00431	345	1235	0.00431	0	0	-
NM_001281769	ZMYND8	155	-0.08303	117	1235	0.00431	0.08734	0	-
NM_001281784	ZMYND8	1135	0.00431	345	1235	0.00431	0	0	-
NM_182947	ARHGEF25	581	-0.02467	188	620	-0.02467	0	0	-
NM_001111270	ARHGEF25	620	-0.02467	227	620	-0.02467	0	0	-
NM_182925	FLT4	1364	-0.01875	305	1364	-0.01875	0	0	-
NM_002020	FLT4	1299	-0.01875	305	1364	-0.01875	0	0	-
NM_001142401	CD164	185	-1	1	198	-0.18283	0.81717	0	-
NM_006016	CD164	198	-1	1	198	-0.18283	0.81717	0	-
NM_001142404	CD164	158	-0.18283	141	198	-0.18283	0	0	-
NM_001142403	CD164	190	-1	1	198	-0.18283	0.81717	0	-
NM_001142402	CD164	179	-1	1	198	-0.18283	0.81717	0	-
NM_016530	RAB8B	208	-0.03376	93	208	-0.03376	0	0	-
NM_016527	HAO2	352	-0.22127	28	365	-0.16884	0.05243	0	-
NM_001005783	HAO2	365	-0.16884	1	365	-0.16884	0	0	-
NM_017951	SMPD4	867	-0.14552	638	867	-0.14552	0	0	-
NM_001171083	SMPD4	765	-0.14552	536	867	-0.14552	0	0	-
NM_017751	SMPD4	838	-0.14552	609	867	-0.14552	0	0	-
NM_006367	CAP1	476	-0.11298	264	476	-0.11298	0	0	-
NM_001105530	CAP1	476	-0.11298	264	476	-0.11298	0	0	-
NM_006366	CAP2	478	-0.07796	148	478	-0.07796	0	0	-
NM_006365	C1orf61	157	-1	1	157	-1	0	0	-
NM_018317	TBC1D19	527	-0.21905	70	527	-0.21905	0	0	-
NM_001292054	TBC1D19	462	-0.22079	53	527	-0.21905	0.00174	0	-
NM_001089591	UQCRHL	92	-0.25656	61	92	-0.25656	0	0	-
NM_001007259	SETD4	308	0.07771	288	441	0.07771	0	0	-
NM_001286752	SETD4	417	-0.0142	253	441	0.07771	0.09191	0	-
NM_017438	SETD4	441	-0.0142	277	441	0.07771	0.09191	0	-
NM_001007261	SETD4	284	0.07771	264	441	0.07771	0	0	-
NM_001007257	PRDM2	1482	0.01255	384	1719	0.01255	0	0	-
NM_012231	PRDM2	1719	0.01255	585	1719	0.01255	0	0	-
NM_001135610	PRDM2	227	-0.06813	107	1719	0.01255	0.08068	0	-
NM_015866	PRDM2	1683	0.01255	585	1719	0.01255	0	0	-
NM_001007255	KLHDC9	289	-0.08774	163	350	-0.08774	0	0	-
NM_152366	KLHDC9	350	-0.08774	163	350	-0.08774	0	0	-
NM_001039717	ABHD18	415	-0.0865	342	415	-0.0865	0	0	-
NM_001197181	TUBB3	379	-0.03369	320	451	0.0639	0.09759	0	-
NM_006086	TUBB3	451	0.0639	1	451	0.0639	0	0	-
NM_033089	ZCCHC3	405	-0.0875	346	405	-0.0875	0	0	-
NM_001054	SULT1A2	296	0.03364	169	296	0.03364	0	0	-
NM_177528	SULT1A2	296	0.03364	169	296	0.03364	0	0	-
NM_001024957	BRMS1	291	-0.13121	130	291	-0.13121	0	0	-
NM_015399	BRMS1	247	-0.13121	130	291	-0.13121	0	0	-
NM_013448	BAZ1A	1557	-0.00946	142	1557	-0.00946	0	0	-
NM_182648	BAZ1A	1525	-0.00946	142	1557	-0.00946	0	0	-
NM_001158261	CCDC42	243	-0.05165	1	317	-0.05165	0	0	-
NM_144681	CCDC42	317	-0.05165	1	317	-0.05165	0	0	-
NM_001156474	CCDC81	653	-0.11021	652	653	-0.11021	0	0	-
NM_021827	CCDC81	563	-0.11021	562	653	-0.11021	0	0	-
NM_052916	RNF157	680	-0.02954	146	680	-0.02954	0	0	-
NM_053013	ENO3	435	-0.15675	293	435	-0.15675	0	0	-
NM_001976	ENO3	435	-0.15675	293	435	-0.15675	0	0	-
NM_001193503	ENO3	392	-0.15675	250	435	-0.15675	0	0	-
NM_001174128	SLC11A2	562	-0.04999	57	591	-0.01107	0.03892	0	-
NM_001174126	SLC11A2	569	-0.04999	57	591	-0.01107	0.03892	0	-
NM_001174127	SLC11A2	569	-0.04999	57	591	-0.01107	0.03892	0	-
NM_001174125	SLC11A2	591	-0.04999	86	591	-0.01107	0.03892	0	-
NM_001174130	SLC11A2	558	-0.01107	1	591	-0.01107	0	0	-
NM_001174129	SLC11A2	562	-0.04999	57	591	-0.01107	0.03892	0	-
NM_000617	SLC11A2	562	-0.04999	57	591	-0.01107	0.03892	0	-
NM_021620	PRDM13	708	-0.09208	112	708	-0.09208	0	0	-
NM_001779	CD58	251	0.03152	140	251	0.03152	0	0	-
NM_001144822	CD58	249	0.03152	140	251	0.03152	0	0	-
NM_001256240	PGAP2	255	-1	1	373	-0.01811	0.98189	0	-
NM_001256238	PGAP2	233	-1	1	373	-0.01811	0.98189	0	-
NM_001256235	PGAP2	273	-0.01811	1	373	-0.01811	0	0	-
NM_014489	PGAP2	316	-1	1	373	-0.01811	0.98189	0	-
NM_001256237	PGAP2	292	-0.13066	17	373	-0.01811	0.11255	0	-
NM_001256236	PGAP2	373	-0.13066	17	373	-0.01811	0.11255	0	-
NM_001256239	PGAP2	251	-1	1	373	-0.01811	0.98189	0	-
NM_001145438	PGAP2	308	-0.13066	17	373	-0.01811	0.11255	0	-
NM_001283040	PGAP2	123	-0.12903	17	373	-0.01811	0.11092	0	-
NM_001283039	PGAP2	250	-0.11489	15	373	-0.01811	0.09678	0	-
NM_001283038	PGAP2	312	-0.13066	17	373	-0.01811	0.11255	0	-
NM_001042535	AGAP3	397	-0.05755	381	912	-0.05755	0	0	-
NM_031946	AGAP3	912	-0.05793	622	912	-0.05755	0.00038	0	-
NM_001281300	AGAP3	581	-0.0605	111	912	-0.05755	0.00295	0	-
NM_001308305	AGAP3	577	-0.05755	561	912	-0.05755	0	0	-
NM_001308304	AGAP3	344	-1	1	912	-0.05755	0.94245	0	-
NM_001105579	SYNDIG1L	239	-0.07855	167	239	-0.07855	0	0	-
NM_001105578	SYCE2	219	-0.10434	218	219	-0.10434	0	0	-
NM_001118885	GLRA2	453	0.01612	73	453	0.01612	0	0	-
NM_001118886	GLRA2	453	-0.04335	68	453	0.01612	0.05947	0	-
NM_001171942	GLRA2	364	-0.04731	1	453	0.01612	0.06343	0	-
NM_002063	GLRA2	453	0.01612	73	453	0.01612	0	0	-
NM_001286709	GTF3C5	346	-0.07244	1	527	-0.07244	0	0	-
NM_001122823	GTF3C5	527	-0.07828	413	527	-0.07244	0.00584	0	-
NM_012087	GTF3C5	520	-0.10811	194	527	-0.07244	0.03567	0	-
NM_001105513	TTC21A	1273	-0.06012	1020	1321	-0.06012	0	0	-
NM_145755	TTC21A	1321	-0.06012	1068	1321	-0.06012	0	0	-
NM_001039141	TRIOBP	2366	-0.07303	2265	2366	-0.07303	0	0	-
NM_138632	TRIOBP	432	-0.079	143	2366	-0.07303	0.00597	0	-
NM_007032	TRIOBP	653	-0.07303	552	2366	-0.07303	0	0	-
NM_001042486	DLGAP4	286	-0.11871	147	990	-0.07111	0.0476	0	-
NM_014902	DLGAP4	990	-0.07111	458	990	-0.07111	0	0	-
NM_183006	DLGAP4	454	-0.11871	315	990	-0.07111	0.0476	0	-
NM_001098515	MRGPRF	344	-1	1	344	-1	0	0	-
NM_145015	MRGPRF	344	-1	1	344	-1	0	0	-
NM_001130157	MLF1	244	-0.00842	68	300	0.03869	0.04711	0	-
NM_001130156	MLF1	244	-0.00842	68	300	0.03869	0.04711	0	-
NM_001195434	MLF1	259	0.03869	71	300	0.03869	0	0	-
NM_001195433	MLF1	201	-0.056	1	300	0.03869	0.09469	0	-
NM_001195432	MLF1	300	0.03869	112	300	0.03869	0	0	-
NM_022443	MLF1	269	-0.00842	93	300	0.03869	0.04711	0	-
NM_001130148	CCDC77	457	-0.14799	211	489	-0.12869	0.0193	0	-
NM_032358	CCDC77	489	-0.12869	1	489	-0.12869	0	0	-
NM_001130147	CCDC77	457	-0.14799	211	489	-0.12869	0.0193	0	-
NM_001130146	CCDC77	457	-0.14799	211	489	-0.12869	0.0193	0	-
NM_001012993	C9orf152	240	-0.11672	14	240	-0.11672	0	0	-
NM_001012991	KNOP1	459	-0.17582	444	459	-0.17582	0	0	-
NM_001012985	COA6	126	-0.21158	70	156	-0.13985	0.07173	0	-
NM_001301733	COA6	80	-0.2181	12	156	-0.13985	0.07825	0	-
NM_001206641	COA6	156	-0.13985	72	156	-0.13985	0	0	-
NM_001012984	C16orf86	318	-0.13659	1	318	-0.13659	0	0	-
NM_001012981	ZKSCAN2	968	-0.07722	847	968	-0.07722	0	0	-
NM_001012979	TCEAL5	207	-0.19711	205	207	-0.19711	0	0	-
NM_001012980	SATL1	633	0.03933	626	633	0.03933	0	1	(1, 65)
NM_001037729	DEFB113	83	-0.01681	64	83	-0.01681	0	0	-
NM_001079536	ART5	292	-0.14826	84	292	-0.14826	0	0	-
NM_053017	ART5	292	-0.14826	84	292	-0.14826	0	0	-
NM_001297668	ART5	240	-0.14826	84	292	-0.14826	0	0	-
NM_001159295	ADAD1	559	-0.04721	545	577	-0.04085	0.00636	0	-
NM_001159285	ADAD1	566	-0.04085	8	577	-0.04085	0	0	-
NM_139243	ADAD1	577	-0.04085	8	577	-0.04085	0	0	-
NM_001114101	C1QC	246	-0.09892	126	246	-0.09892	0	0	-
NM_172369	C1QC	246	-0.09892	126	246	-0.09892	0	0	-
NM_001114091	CDC27	831	-0.0728	351	831	-0.0728	0	0	-
NM_001256	CDC27	825	-0.09656	339	831	-0.0728	0.02376	0	-
NM_001293089	CDC27	824	-0.09656	339	831	-0.0728	0.02376	0	-
NM_001293091	CDC27	764	-0.09656	278	831	-0.0728	0.02376	0	-
NM_001282611	OLFM1	486	0.07096	307	486	0.07096	0	0	-
NM_006334	OLFM1	136	-0.0896	66	486	0.07096	0.16056	0	-
NM_014279	OLFM1	468	0.07096	289	486	0.07096	0	0	-
NM_001282612	OLFM1	459	0.07096	280	486	0.07096	0	0	-
NM_001286692	RGS22	1253	-0.02376	298	1265	-0.02376	0	0	-
NM_015668	RGS22	1265	-0.02376	310	1265	-0.02376	0	0	-
NM_001286693	RGS22	1084	-0.02376	129	1265	-0.02376	0	0	-
NM_145699	APOBEC3A	200	-0.08527	34	200	-0.08527	0	0	-
NM_001270406	APOBEC3A	182	-0.11052	181	200	-0.08527	0.02525	0	-
NM_145698	ACBD5	526	-0.00043	328	526	0.05111	0.05154	0	-
NM_001042473	ACBD5	491	-0.00043	293	526	0.05111	0.05154	0	-
NM_001301253	ACBD5	417	-0.00043	219	526	0.05111	0.05154	0	-
NM_001301252	ACBD5	417	-0.00043	219	526	0.05111	0.05154	0	-
NM_001301251	ACBD5	417	-0.00043	219	526	0.05111	0.05154	0	-
NM_001301254	ACBD5	349	-0.00043	151	526	0.05111	0.05154	0	-
NM_001271512	ACBD5	524	0.05111	2	526	0.05111	0	0	-
NM_145697	NUF2	465	-0.13556	152	465	-0.13556	0	0	-
NM_031423	NUF2	465	-0.13556	152	465	-0.13556	0	0	-
NM_145695	DGKB	774	-0.0301	280	805	-0.0301	0	0	-
NM_004080	DGKB	805	-0.0301	280	805	-0.0301	0	0	-
NM_152605	ZNF781	328	0.02289	1	328	0.02289	0	0	-
NM_152594	SPRED1	445	-0.00182	190	445	-0.00182	0	0	-
NM_152604	ZNF383	476	7.00E-05	1	476	7.00E-05	0	0	-
NM_152603	ZNF567	617	-0.08241	616	648	0.01451	0.09692	0	-
NM_001300979	ZNF567	648	0.01451	1	648	0.01451	0	0	-
NM_152592	SYNE3	976	-0.09696	651	976	-0.09696	0	0	-
NM_170686	ZNF398	643	0.02895	640	643	0.02895	0	0	-
NM_020781	ZNF398	472	0.02895	469	643	0.02895	0	0	-
NM_145283	NXNL2	136	-1	1	157	-0.05541	0.94459	0	-
NM_001161625	NXNL2	157	-0.05541	140	157	-0.05541	0	0	-
NM_022552	DNMT3A	913	-0.04371	495	913	-0.04371	0	0	-
NM_153759	DNMT3A	724	-0.04371	306	913	-0.04371	0	0	-
NM_175629	DNMT3A	913	-0.04371	495	913	-0.04371	0	0	-
NM_175630	DNMT3A	167	-0.30556	159	913	-0.04371	0.26185	0	-
NM_022551	RPS18	34	-1	1	34	-1	0	0	-
NM_022550	XRCC4	335	-0.10798	117	337	-0.10798	0	0	-
NM_003401	XRCC4	335	-0.10798	117	337	-0.10798	0	0	-
NM_022406	XRCC4	337	-0.10798	117	337	-0.10798	0	0	-
NM_054032	MRGPRX4	323	-0.28818	304	323	-0.28818	0	0	-
NM_003653	COPS3	424	-0.08555	272	424	-0.08555	0	0	-
NM_001199125	COPS3	404	-0.08555	252	424	-0.08555	0	0	-
NM_001316355	COPS3	366	-0.13925	296	424	-0.08555	0.0537	0	-
NM_001316356	COPS3	357	-0.08555	205	424	-0.08555	0	0	-
NM_001316358	COPS3	319	-0.08555	167	424	-0.08555	0	0	-
NM_001316357	COPS3	319	-0.08555	167	424	-0.08555	0	0	-
NM_001316354	COPS3	294	-0.08555	142	424	-0.08555	0	0	-
NM_003818	CDS2	446	-0.28172	43	446	-0.28172	0	0	-
NM_004120	GBP2	592	0.00668	128	592	0.00668	0	0	-
NM_001278074	COL5A1	1839	0.009	1725	1839	0.009	0	0	-
NM_000093	COL5A1	1839	-0.09754	218	1839	0.009	0.10654	0	-
NM_003030	SHOX2	356	-0.12509	206	356	-0.12509	0	0	-
NM_001163678	SHOX2	320	-0.12509	182	356	-0.12509	0	0	-
NM_006884	SHOX2	332	-0.12509	182	356	-0.12509	0	0	-
NM_003028	SHB	510	-0.12428	434	510	-0.12428	0	0	-
NM_002928	RGS16	203	-0.16829	124	203	-0.16829	0	0	-
NM_006210	PEG3	1589	-0.04432	1165	1589	-0.04432	0	0	-
NM_001146187	PEG3	1465	-0.04432	1041	1589	-0.04432	0	0	-
NM_001146185	PEG3	1463	-0.04432	1039	1589	-0.04432	0	0	-
NM_001146184	PEG3	1589	-0.04432	1165	1589	-0.04432	0	0	-
NM_001146186	PEG3	1589	-0.04432	1165	1589	-0.04432	0	0	-
NM_130392	PTPRD	1507	-0.04173	451	1913	-0.04173	0	0	-
NM_002839	PTPRD	1913	-0.04173	451	1913	-0.04173	0	0	-
NM_130391	PTPRD	1506	-0.04173	451	1913	-0.04173	0	0	-
NM_130393	PTPRD	1497	-0.04173	445	1913	-0.04173	0	0	-
NM_001040712	PTPRD	1503	-0.04173	448	1913	-0.04173	0	0	-
NM_001171025	PTPRD	1506	-0.04173	441	1913	-0.04173	0	0	-
NM_002535	OAS2	688	-0.04678	9	720	0.00242	0.0492	0	-
NM_016817	OAS2	720	0.00242	719	720	0.00242	0	0	-
NM_001032731	OAS2	173	-0.04678	9	720	0.00242	0.0492	0	-
NM_139009	HFE	326	0.01196	66	349	0.01591	0.00395	0	-
NM_000410	HFE	349	0.01319	88	349	0.01591	0.00272	0	-
NM_139010	HFE	169	-0.20849	86	349	0.01591	0.2244	0	-
NM_139011	HFE	77	-1	1	349	0.01591	1.01591	0	-
NM_001300749	HFE	338	0.01319	88	349	0.01591	0.00272	0	-
NM_139003	HFE	243	0.01591	97	349	0.01591	0	0	-
NM_139008	HFE	247	-0.16559	112	349	0.01591	0.1815	0	-
NM_139007	HFE	261	-0.09243	124	349	0.01591	0.10834	0	-
NM_139006	HFE	335	0.01319	88	349	0.01591	0.00272	0	-
NM_139004	HFE	257	-0.20849	174	349	0.01591	0.2244	0	-
NM_003306	TRPC4	983	-0.06572	1	983	-0.06572	0	0	-
NM_001135956	TRPC4	829	-0.06572	1	983	-0.06572	0	0	-
NM_001135955	TRPC4	894	-0.06572	1	983	-0.06572	0	0	-
NM_001135958	TRPC4	805	-0.06572	1	983	-0.06572	0	0	-
NM_016179	TRPC4	978	-0.06572	1	983	-0.06572	0	0	-
NM_001135957	TRPC4	837	-0.06572	1	983	-0.06572	0	0	-
NM_005783	TXNDC9	227	-0.14372	92	227	-0.14372	0	0	-
NM_005801	EIF1	114	-0.18143	1	114	-0.18143	0	0	-
NM_005791	MPHOSPH10	682	-0.08187	77	682	-0.08187	0	0	-
NM_007037	ADAMTS8	890	-0.09961	222	890	-0.09961	0	0	-
NM_005800	USPL1	1093	-0.07083	981	1093	-0.07083	0	0	-
NM_005788	PRMT3	532	-0.03026	97	532	-0.03026	0	0	-
NM_001145166	PRMT3	470	-0.06368	159	532	-0.03026	0.03342	0	-
NM_001145167	PRMT3	455	-0.06368	144	532	-0.03026	0.03342	0	-
NM_006351	TIMM44	453	-0.04052	1	453	-0.04052	0	0	-
NM_005785	RNF41	318	-0.11723	183	318	-0.11723	0	0	-
NM_001242826	RNF41	318	-0.11723	183	318	-0.11723	0	0	-
NM_194358	RNF41	247	-0.11723	112	318	-0.11723	0	0	-
NM_194359	RNF41	318	-0.11723	183	318	-0.11723	0	0	-
NM_001198569	ATP6V0C	156	-1	1	156	-1	0	0	-
NM_001694	ATP6V0C	156	-1	1	156	-1	0	0	-
NM_001083914	CTBP2	446	-0.17092	412	986	-0.02092	0.15	0	-
NM_001329	CTBP2	446	-0.17092	412	986	-0.02092	0.15	0	-
NM_001290215	CTBP2	446	-0.17092	412	986	-0.02092	0.15	0	-
NM_001290214	CTBP2	446	-0.17092	412	986	-0.02092	0.15	0	-
NM_022802	CTBP2	986	-0.02092	1	986	-0.02092	0	0	-
NM_001166348	SLC26A11	607	-0.2902	600	607	-0.2902	0	0	-
NM_001166347	SLC26A11	607	-0.2902	600	607	-0.2902	0	0	-
NM_173626	SLC26A11	607	-0.2902	600	607	-0.2902	0	0	-
NM_001166349	SLC26A11	607	-0.2902	600	607	-0.2902	0	0	-
NM_001184837	ADGRG2	988	0.02521	921	1018	0.02521	0	0	-
NM_001184833	ADGRG2	1002	0.02521	935	1018	0.02521	0	0	-
NM_001184835	ADGRG2	980	0.02521	913	1018	0.02521	0	0	-
NM_001079858	ADGRG2	1018	0.02521	951	1018	0.02521	0	0	-
NM_001184834	ADGRG2	967	-0.04876	908	1018	0.02521	0.07397	0	-
NM_005756	ADGRG2	1015	0.02521	948	1018	0.02521	0	0	-
NM_001184836	ADGRG2	994	0.02521	927	1018	0.02521	0	0	-
NM_001079859	ADGRG2	1004	0.02521	937	1018	0.02521	0	0	-
NM_001079860	ADGRG2	996	0.02521	929	1018	0.02521	0	0	-
NM_001142933	CHAT	667	-0.1049	71	749	-0.1049	0	0	-
NM_020549	CHAT	749	-0.1049	153	749	-0.1049	0	0	-
NM_020986	CHAT	631	-0.14214	402	749	-0.1049	0.03724	0	-
NM_001142934	CHAT	631	-0.14214	402	749	-0.1049	0.03724	0	-
NM_020984	CHAT	631	-0.14214	402	749	-0.1049	0.03724	0	-
NM_020985	CHAT	631	-0.14214	402	749	-0.1049	0.03724	0	-
NM_001142929	CHAT	631	-0.14214	402	749	-0.1049	0.03724	0	-
NM_001172509	SATB2	734	-0.0474	207	734	-0.0474	0	0	-
NM_001172517	SATB2	734	-0.0474	207	734	-0.0474	0	0	-
NM_015265	SATB2	734	-0.0474	207	734	-0.0474	0	0	-
NM_001172504	SLC6A2	629	-0.03092	628	629	-0.03092	0	0	-
NM_001043	SLC6A2	618	-0.22417	1	629	-0.03092	0.19325	0	-
NM_001172502	SLC6A2	513	-1	1	629	-0.03092	0.96908	0	-
NM_001172501	SLC6A2	618	-0.22417	1	629	-0.03092	0.19325	0	-
NM_001201459	ZNF513	480	-0.09505	102	542	-0.09505	0	0	-
NM_144631	ZNF513	542	-0.09505	164	542	-0.09505	0	0	-
NM_001201457	TEX14	1498	-0.04518	156	1498	-0.04518	0	0	-
NM_031272	TEX14	1452	-0.04518	156	1498	-0.04518	0	0	-
NM_198393	TEX14	1492	-0.04518	156	1498	-0.04518	0	0	-
NM_001201451	C7orf76	119	0.01839	1	129	0.01839	0	0	-
NM_001201450	C7orf76	129	0.01839	1	129	0.01839	0	0	-
NM_006443	DNPH1	175	-0.11202	46	175	-0.11202	0	0	-
NM_199184	DNPH1	149	-0.11202	46	175	-0.11202	0	0	-
NM_014155	ZBTB44	454	-0.0746	169	571	-0.02092	0.05368	0	-
NM_001301098	ZBTB44	571	-0.02092	485	571	-0.02092	0	0	-
NM_001301099	ZBTB44	475	-0.0746	169	571	-0.02092	0.05368	0	-
NM_014154	ARMC8	386	-0.17702	378	660	-0.17702	0	0	-
NM_213654	ARMC8	386	-0.17702	378	660	-0.17702	0	0	-
NM_015396	ARMC8	660	-0.25157	657	660	-0.17702	0.07455	0	-
NM_001267042	ARMC8	607	-0.25157	604	660	-0.17702	0.07455	0	-
NM_001267041	ARMC8	643	-0.25157	640	660	-0.17702	0.07455	0	-
NM_001282342	ARMC8	601	-0.25157	598	660	-0.17702	0.07455	0	-
NM_014153	ZC3H7A	972	-0.01767	38	972	-0.01767	0	0	-
NM_014149	WDR91	748	-0.07987	76	748	-0.07987	0	0	-
NM_014146	LAT2	244	-0.15197	118	244	-0.15197	0	0	-
NM_032464	LAT2	244	-0.15197	118	244	-0.15197	0	0	-
NM_032463	LAT2	244	-0.15197	118	244	-0.15197	0	0	-
NM_014145	TMEM230	121	-0.14537	1	184	-0.14537	0	0	-
NM_001009925	TMEM230	121	-0.14537	1	184	-0.14537	0	0	-
NM_001009924	TMEM230	121	-0.14537	1	184	-0.14537	0	0	-
NM_001009923	TMEM230	184	-1	1	184	-0.14537	0.85463	0	-
NM_014786	ARHGEF17	2064	-0.11589	964	2064	-0.11589	0	0	-
NM_014141	CNTNAP2	1332	-0.01102	110	1332	-0.01102	0	0	-
NM_001302646	COLCA1	125	-1	1	125	-1	0	0	-
NM_001302648	COLCA1	125	-1	1	125	-1	0	0	-
NM_001302647	COLCA1	125	-1	1	125	-1	0	0	-
NM_001302644	COLCA1	125	-1	1	125	-1	0	0	-
NM_207429	COLCA1	125	-1	1	125	-1	0	0	-
NM_001302645	COLCA1	125	-1	1	125	-1	0	0	-
NM_001099439	EPHA10	1009	-0.00261	95	1009	-0.00261	0	0	-
NM_173641	EPHA10	296	-0.00261	95	1009	-0.00261	0	0	-
NM_001042492	NF1	2840	-0.05306	1350	2840	-0.05306	0	0	-
NM_000267	NF1	2819	-0.07753	1	2840	-0.05306	0.02447	0	-
NM_001128147	NF1	594	-0.07753	1	2840	-0.05306	0.02447	0	-
NM_001128226	DIS3	929	-0.08316	88	959	-0.05187	0.03129	0	-
NM_014953	DIS3	959	-0.05187	91	959	-0.05187	0	0	-
NM_001173484	NEBL	225	-0.06403	220	1015	0.07083	0.13486	0	-
NM_006393	NEBL	1015	0.07083	1010	1015	0.07083	0	0	-
NM_213569	NEBL	271	0.07083	266	1015	0.07083	0	0	-
NM_001173482	CRBN	442	-0.10242	190	443	-0.10242	0	0	-
NM_016302	CRBN	443	-0.10242	191	443	-0.10242	0	0	-
NM_001173476	SPEG	114	-0.09512	41	3268	-0.07293	0.02219	0	-
NM_005876	SPEG	3268	-0.07293	1566	3268	-0.07293	0	0	-
NM_001173474	ASMTL	606	-0.02376	364	622	-0.02376	0	0	-
NM_001173473	ASMTL	564	-0.02376	322	622	-0.02376	0	0	-
NM_004192	ASMTL	622	-0.02376	380	622	-0.02376	0	0	-
NM_001173468	PDHB	342	-1	1	360	-1	0	0	-
NM_000925	PDHB	360	-1	1	360	-1	0	0	-
NM_001315536	PDHB	342	-1	1	360	-1	0	0	-
NM_001173467	SP7	432	-0.10402	154	432	-0.10402	0	0	-
NM_152860	SP7	432	-0.10402	154	432	-0.10402	0	0	-
NM_001300837	SP7	414	-0.10402	136	432	-0.10402	0	0	-
NM_001173466	AAAS	514	0.03985	1	547	0.03985	0	0	-
NM_015665	AAAS	547	0.03985	1	547	0.03985	0	0	-
NM_004101	F2RL2	375	-1	1	375	-1	0	0	-
NM_001256566	F2RL2	353	-1	1	375	-1	0	0	-
NM_001198614	MAP7	772	-0.08933	770	780	-0.08933	0	0	-
NM_001198611	MAP7	735	-0.08933	733	780	-0.08933	0	0	-
NM_001198615	MAP7	735	-0.08933	733	780	-0.08933	0	0	-
NM_001198619	MAP7	604	-0.08933	602	780	-0.08933	0	0	-
NM_001198609	MAP7	780	-0.08933	778	780	-0.08933	0	0	-
NM_001198618	MAP7	604	-0.08933	602	780	-0.08933	0	0	-
NM_001198617	MAP7	656	-0.08933	654	780	-0.08933	0	0	-
NM_001198616	MAP7	713	-0.08933	711	780	-0.08933	0	0	-
NM_003980	MAP7	750	-0.08933	748	780	-0.08933	0	0	-
NM_001198608	MAP7	772	-0.08933	770	780	-0.08933	0	0	-
NM_001193483	LIMS1	338	-0.25739	159	388	-0.06529	0.1921	0	-
NM_001193482	LIMS1	330	-0.25739	151	388	-0.06529	0.1921	0	-
NM_001193484	LIMS1	363	-0.06529	61	388	-0.06529	0	0	-
NM_001193488	LIMS1	326	-0.25739	147	388	-0.06529	0.1921	0	-
NM_004987	LIMS1	326	-0.25739	147	388	-0.06529	0.1921	0	-
NM_001193485	LIMS1	388	-0.15415	5	388	-0.06529	0.08886	0	-
NM_001197293	DPYSL2	678	-0.07799	677	678	-0.07799	0	0	-
NM_001244604	DPYSL2	537	-0.07799	536	678	-0.07799	0	0	-
NM_001386	DPYSL2	573	-0.07799	572	678	-0.07799	0	0	-
NM_001197302	DKKL1	168	-0.15266	26	243	-0.15266	0	0	-
NM_014419	DKKL1	243	-0.15378	102	243	-0.15266	0.00112	0	-
NM_001197301	DKKL1	212	-0.20489	93	243	-0.15266	0.05223	0	-
NM_032098	PCDHGB4	804	-0.00263	274	924	-0.00263	0	0	-
NM_003736	PCDHGB4	924	-0.00263	274	924	-0.00263	0	0	-
NM_001006946	SDC1	311	-0.18782	222	311	-0.18782	0	0	-
NM_002997	SDC1	311	-0.18782	222	311	-0.18782	0	0	-
NM_001006945	LRIF1	234	-0.12238	139	770	-0.07444	0.04794	0	-
NM_018372	LRIF1	770	-0.07444	484	770	-0.07444	0	0	-
NM_001006944	RPS6KA4	767	-0.06681	427	773	-0.06681	0	0	-
NM_003942	RPS6KA4	773	-0.06797	427	773	-0.06681	0.00116	0	-
NM_001300802	RPS6KA4	766	-0.06777	427	773	-0.06681	0.00096	0	-
NM_001130067	TRIM2	745	-0.03519	515	772	-0.03519	0	0	-
NM_015271	TRIM2	772	-0.03519	542	772	-0.03519	0	0	-
NM_001302692	TRIM2	164	-0.04544	40	772	-0.03519	0.01025	0	-
NM_001302693	TRIM2	163	-0.0459	38	772	-0.03519	0.01071	0	-
NM_001302694	TRIM2	155	-0.06249	13	772	-0.03519	0.0273	0	-
NM_001040168	LFNG	362	-0.11037	347	380	-0.05725	0.05312	0	-
NM_001040167	LFNG	380	-0.12632	379	380	-0.05725	0.06907	0	-
NM_002304	LFNG	251	-0.12632	250	380	-0.05725	0.06907	0	-
NM_001166355	LFNG	309	-0.05725	75	380	-0.05725	0	0	-
NM_001079855	GYG2	471	-0.2021	311	502	-0.19647	0.00563	0	-
NM_003918	GYG2	502	-0.2021	342	502	-0.19647	0.00563	0	-
NM_001184704	GYG2	245	-0.19647	174	502	-0.19647	0	0	-
NM_001184703	GYG2	431	-0.19647	360	502	-0.19647	0	0	-
NM_001184702	GYG2	470	-0.2021	311	502	-0.19647	0.00563	0	-
NM_001080851	DMRTC1B	193	-1	1	193	-1	0	0	-
NM_001080849	DNLZ	179	-0.05211	69	179	-0.05211	0	0	-
NM_001164404	GOLGA6C	694	-0.11648	571	694	-0.11648	0	0	-
NM_001164389	RAPGEF6	1392	-0.04256	369	1610	-0.04052	0.00204	0	-
NM_001164386	RAPGEF6	1610	-0.04052	1365	1610	-0.04052	0	0	-
NM_001164387	RAPGEF6	1510	-0.04052	1370	1610	-0.04052	0	0	-
NM_001164390	RAPGEF6	828	-0.04256	369	1610	-0.04052	0.00204	0	-
NM_001164388	RAPGEF6	1505	-0.04052	1365	1610	-0.04052	0	0	-
NM_016340	RAPGEF6	1602	-0.04052	1357	1610	-0.04052	0	0	-
NM_001146039	GORAB	247	-0.04619	18	395	-0.04619	0	0	-
NM_152281	GORAB	395	-0.04619	18	395	-0.04619	0	0	-
NM_001145938	MMP1	404	-0.05577	170	470	-0.05577	0	0	-
NM_002421	MMP1	470	-0.05577	236	470	-0.05577	0	0	-
NM_001177642	DAG1	896	-0.11246	562	896	-0.11246	0	0	-
NM_004393	DAG1	896	-0.11246	562	896	-0.11246	0	0	-
NM_001177638	DAG1	896	-0.11246	562	896	-0.11246	0	0	-
NM_001177637	DAG1	896	-0.11246	562	896	-0.11246	0	0	-
NM_001177636	DAG1	896	-0.11246	562	896	-0.11246	0	0	-
NM_001177635	DAG1	896	-0.11246	562	896	-0.11246	0	0	-
NM_001177634	DAG1	896	-0.11246	562	896	-0.11246	0	0	-
NM_001177644	DAG1	896	-0.11246	562	896	-0.11246	0	0	-
NM_001177643	DAG1	896	-0.11246	562	896	-0.11246	0	0	-
NM_001177640	DAG1	896	-0.11246	562	896	-0.11246	0	0	-
NM_001177639	DAG1	896	-0.11246	562	896	-0.11246	0	0	-
NM_001165928	DAG1	896	-0.11246	562	896	-0.11246	0	0	-
NM_001177641	DAG1	896	-0.11246	562	896	-0.11246	0	0	-
NM_001168412	TSPAN3	190	-0.08685	86	254	-0.08484	0.00201	0	-
NM_005724	TSPAN3	254	-0.08685	150	254	-0.08484	0.00201	0	-
NM_198902	TSPAN3	229	-0.08484	123	254	-0.08484	0	0	-
NM_001029883	C2orf71	1289	-0.12223	560	1289	-0.12223	0	0	-
NM_001029881	CIB4	186	0.03018	185	186	0.03018	0	0	-
NM_001080456	ZSCAN5B	496	-0.09738	1	496	-0.09738	0	0	-
NM_001079526	IKZF2	501	0.02726	495	527	0.02726	0	0	-
NM_016260	IKZF2	527	0.02726	521	527	0.02726	0	0	-
NM_001079525	PAICS	433	-0.14325	207	433	-0.14325	0	0	-
NM_001079524	PAICS	426	-0.14325	200	433	-0.14325	0	0	-
NM_006452	PAICS	426	-0.14325	200	433	-0.14325	0	0	-
NM_001037671	C12orf74	191	-0.10737	165	191	-0.09989	0.00748	0	-
NM_001178097	C12orf74	174	-0.09989	173	191	-0.09989	0	0	-
NM_032184	SYDE2	1195	-0.11334	589	1195	-0.11334	0	0	-
NM_001164162	PPP6R3	868	-0.05493	572	880	-0.03949	0.01544	0	-
NM_001164163	PPP6R3	845	-0.04545	529	880	-0.03949	0.00596	0	-
NM_001164164	PPP6R3	792	-0.04545	478	880	-0.03949	0.00596	0	-
NM_001164160	PPP6R3	880	-0.03949	555	880	-0.03949	0	0	-
NM_018312	PPP6R3	794	-0.04545	478	880	-0.03949	0.00596	0	-
NM_001164161	PPP6R3	874	-0.03949	555	880	-0.03949	0	0	-
NM_001025089	CELF4	449	-0.04288	407	487	-0.04288	0	0	(231, 296)
NM_001025088	CELF4	485	-0.15266	166	487	-0.04288	0.10978	0	(240, 304)
NM_020180	CELF4	487	-0.1659	166	487	-0.04288	0.12302	0	(241, 306)
NM_001025087	CELF4	486	-0.1659	166	487	-0.04288	0.12302	0	(241, 305)
NM_001031835	PHKB	1087	-0.07315	1002	1094	-0.07315	0	0	-
NM_000293	PHKB	1094	-0.07315	1009	1094	-0.07315	0	0	-
NM_001031827	BOLA2	153	-0.31566	145	153	-0.31566	0	0	-
NM_001031812	CSNK1G3	424	-0.07837	51	456	-0.07837	0	0	-
NM_001044723	CSNK1G3	456	-0.07837	51	456	-0.07837	0	0	-
NM_004384	CSNK1G3	448	-0.07837	51	456	-0.07837	0	0	-
NM_001270573	CSNK1G3	349	-0.14448	331	456	-0.07837	0.06611	0	-
NM_001270574	CSNK1G3	312	-0.14448	294	456	-0.07837	0.06611	0	-
NM_001270572	CSNK1G3	425	-0.07837	51	456	-0.07837	0	0	-
NM_001031809	MS4A3	169	-0.18952	1	215	-0.18952	0	0	-
NM_001031666	MS4A3	92	-1	1	215	-0.18952	0.81048	0	-
NM_006138	MS4A3	215	-0.18952	1	215	-0.18952	0	0	-
NM_001077471	NR1I3	310	-0.17782	107	358	-0.17782	0	0	-
NM_001077473	NR1I3	316	-0.17782	78	358	-0.17782	0	0	-
NM_001077472	NR1I3	325	-0.17782	78	358	-0.17782	0	0	-
NM_001077479	NR1I3	320	-0.17782	78	358	-0.17782	0	0	-
NM_001077482	NR1I3	358	-0.17782	107	358	-0.17782	0	0	-
NM_001077474	NR1I3	297	-0.17782	107	358	-0.17782	0	0	-
NM_001077469	NR1I3	341	-0.17782	107	358	-0.17782	0	0	-
NM_001077475	NR1I3	268	-0.17782	78	358	-0.17782	0	0	-
NM_001077470	NR1I3	281	-0.17782	78	358	-0.17782	0	0	-
NM_005122	NR1I3	349	-0.17782	107	358	-0.17782	0	0	-
NM_001077481	NR1I3	315	-0.17782	107	358	-0.17782	0	0	-
NM_001077480	NR1I3	353	-0.17782	107	358	-0.17782	0	0	-
NM_001077478	NR1I3	340	-0.17782	107	358	-0.17782	0	0	-
NM_001077476	NR1I3	312	-0.17782	78	358	-0.17782	0	0	-
NM_001077477	NR1I3	307	-0.17782	78	358	-0.17782	0	0	-
NM_001031803	LLGL2	1021	-0.07418	919	1021	-0.07418	0	0	-
NM_004524	LLGL2	1016	-0.07418	919	1021	-0.07418	0	0	-
NM_001015002	LLGL2	357	-0.19783	25	1021	-0.07418	0.12365	0	-
NM_001031801	LIMK2	687	0.01717	3	687	0.01717	0	0	-
NM_016733	LIMK2	618	0.01717	3	687	0.01717	0	0	-
NM_005569	LIMK2	639	-0.02085	25	687	0.01717	0.03802	0	-
NM_001077186	MYH14	2004	-0.06794	734	2037	-0.06794	0	0	-
NM_001145809	MYH14	2037	-0.06794	767	2037	-0.06794	0	0	-
NM_024729	MYH14	1996	-0.06794	726	2037	-0.06794	0	0	-
NM_001040214	NKAIN2	209	-0.08786	207	209	0.0387	0.12656	0	-
NM_001300737	NKAIN2	208	-0.08786	206	209	0.0387	0.12656	0	-
NM_001300738	NKAIN2	119	0.0387	3	209	0.0387	0	0	-
NM_001300740	NKAIN2	107	-0.08786	105	209	0.0387	0.12656	0	-
NM_153355	NKAIN2	142	-0.08786	140	209	0.0387	0.12656	0	-
NM_001039211	ATAD3C	412	-0.12331	393	412	-0.12331	0	0	-
NM_001040199	CLDND1	254	-0.04541	91	277	-0.04541	0	0	-
NM_001040200	CLDND1	159	-1	1	277	-0.04541	0.95459	0	-
NM_019895	CLDND1	254	-0.04541	91	277	-0.04541	0	0	-
NM_001040183	CLDND1	254	-0.04541	91	277	-0.04541	0	0	-
NM_001040182	CLDND1	277	-0.04541	114	277	-0.04541	0	0	-
NM_001040181	CLDND1	254	-0.04541	91	277	-0.04541	0	0	-
NM_001039210	ALG13	139	-0.08377	104	1138	0.10386	0.18763	0	-
NM_001257231	ALG13	1060	0.10386	922	1138	0.10386	0	0	-
NM_001257230	ALG13	955	0.10047	822	1138	0.10386	0.00339	0	-
NM_001099922	ALG13	1138	0.10386	1000	1138	0.10386	0	0	-
NM_001168385	ALG13	134	-1	1	1138	0.10386	1.10386	0	-
NM_018466	ALG13	166	-1	1	1138	0.10386	1.10386	0	-
NM_001257241	ALG13	88	-1	1	1138	0.10386	1.10386	0	-
NM_001257240	ALG13	62	-1	1	1138	0.10386	1.10386	0	-
NM_001257239	ALG13	62	-1	1	1138	0.10386	1.10386	0	-
NM_001257237	ALG13	955	0.10047	822	1138	0.10386	0.00339	0	-
NM_001257235	ALG13	62	-1	1	1138	0.10386	1.10386	0	-
NM_001257234	ALG13	955	0.10047	822	1138	0.10386	0.00339	0	-
NM_001039199	TTPAL	343	-0.14242	1	343	-0.14242	0	0	-
NM_024331	TTPAL	343	-0.14242	1	343	-0.14242	0	0	-
NM_001261839	TTPAL	309	-0.14242	1	343	-0.14242	0	0	-
NM_001040197	AGTRAP	148	-0.15552	83	160	-0.15552	0	0	-
NM_001040196	AGTRAP	156	-0.15552	83	160	-0.15552	0	0	-
NM_001040195	AGTRAP	112	-0.23407	79	160	-0.15552	0.07855	0	-
NM_001040194	AGTRAP	153	-0.2308	142	160	-0.15552	0.07528	0	-
NM_020350	AGTRAP	160	-0.22744	145	160	-0.15552	0.07192	0	-
NM_001040202	PAQR3	312	-1	1	312	-1	0	0	-
NM_001040185	ZNF765	524	-0.0504	196	524	-0.0504	0	0	-
NM_005672	PSCA	115	-1	1	115	-1	0	0	-
NM_005671	UBXN8	270	-0.03833	228	270	-0.03833	0	0	-
NM_001282199	UBXN8	229	-0.03833	187	270	-0.03833	0	0	-
NM_001282189	UBXN8	233	-0.03833	191	270	-0.03833	0	0	-
NM_006015	ARID1A	2286	-0.00207	451	2286	-0.00207	0	1	(393, 595)
NM_139135	ARID1A	2069	-0.00207	451	2286	-0.00207	0	1	(393, 595)
NM_005670	EPM2A	332	-0.01289	135	332	-0.01289	0	0	-
NM_001018041	EPM2A	318	-0.01289	135	332	-0.01289	0	0	-
NM_005668	ST8SIA4	360	-0.09698	287	360	-0.09698	0	0	-
NM_175052	ST8SIA4	169	-1	1	360	-0.09698	0.90302	0	-
NM_005667	RNF103	686	-0.0458	169	686	-0.03573	0.01007	0	-
NM_001198951	RNF103	682	-0.0458	165	686	-0.03573	0.01007	0	-
NM_001198952	RNF103	123	-0.03573	122	686	-0.03573	0	0	-
NM_001025096	PSMA8	251	-0.36905	235	257	-0.36905	0	0	-
NM_144662	PSMA8	257	-0.36905	241	257	-0.36905	0	0	-
NM_001025097	PSMA8	213	-0.36905	197	257	-0.36905	0	0	-
NM_001308188	PSMA8	225	-0.36905	209	257	-0.36905	0	0	-
NM_005663	NELFA	540	-0.1005	535	540	-0.1005	0	0	-
NM_005662	VDAC3	284	-0.17738	80	285	-0.17738	0	0	-
NM_001135694	VDAC3	285	-0.17738	81	285	-0.17738	0	0	-
NM_005659	UFD1L	308	-0.13664	168	308	-0.13664	0	0	-
NM_001035247	UFD1L	267	-0.13664	168	308	-0.13664	0	0	-
NM_005660	SLC35A2	397	-0.29959	396	422	-0.07797	0.22162	0	-
NM_001282647	SLC35A2	225	-1	1	422	-0.07797	0.92203	0	-
NM_001282648	SLC35A2	219	-0.07797	213	422	-0.07797	0	0	-
NM_001282650	SLC35A2	407	-1	1	422	-0.07797	0.92203	0	-
NM_001282649	SLC35A2	333	-1	1	422	-0.07797	0.92203	0	-
NM_001042498	SLC35A2	394	-1	1	422	-0.07797	0.92203	0	-
NM_001282651	SLC35A2	422	-1	1	422	-0.07797	0.92203	0	-
NM_001032289	SLC35A2	243	-0.07797	237	422	-0.07797	0	0	-
NM_080476	PIGU	436	-1	1	436	-1	0	0	-
NM_058166	TRIM6	489	-0.04641	358	517	-0.04641	0	0	-
NM_001198645	TRIM6	314	-0.04641	183	517	-0.04641	0	0	-
NM_001198644	TRIM6	314	-0.04641	183	517	-0.04641	0	0	-
NM_001003818	TRIM6	517	-0.04641	386	517	-0.04641	0	0	-
NM_058165	MOGAT1	336	-0.21454	315	336	-0.21454	0	0	-
NM_058164	OLFM2	455	0.06713	442	479	0.06713	0	0	-
NM_001304347	OLFM2	479	0.06713	466	479	0.06713	0	0	-
NM_001304348	OLFM2	377	0.06713	364	479	0.06713	0	0	-
NM_005992	TBX1	373	-0.11269	263	496	-0.11269	0	0	-
NM_080647	TBX1	496	-0.11269	263	496	-0.11269	0	0	-
NM_080646	TBX1	399	-0.11269	263	496	-0.11269	0	0	-
NM_001144983	CCDC169	140	-0.16114	55	242	-0.15023	0.01091	0	-
NM_001144982	CCDC169	140	-0.16114	55	242	-0.15023	0.01091	0	-
NM_001144981	CCDC169	215	-0.15023	158	242	-0.15023	0	0	-
NM_001144986	CCDC169	113	-0.15023	56	242	-0.15023	0	0	-
NM_001144985	CCDC169	113	-0.15023	56	242	-0.15023	0	0	-
NM_001144984	CCDC169	142	-0.16114	57	242	-0.15023	0.01091	0	-
NM_001198908	CCDC169	242	-0.16114	157	242	-0.15023	0.01091	0	-
NM_001145082	ZNF619	617	-0.0154	452	617	-0.0154	0	0	-
NM_001145083	ZNF619	533	-0.0154	368	617	-0.0154	0	0	-
NM_001145093	ZNF619	577	-0.0154	412	617	-0.0154	0	0	-
NM_001164738	CALCR	475	-0.08195	474	509	-0.08195	0	0	-
NM_001164737	CALCR	509	-0.08195	508	509	-0.08195	0	0	-
NM_001742	CALCR	475	-0.08195	474	509	-0.08195	0	0	-
NM_001145079	COG6	616	-0.11811	88	658	-0.11811	0	0	-
NM_020751	COG6	658	-0.11811	88	658	-0.11811	0	0	-
NM_001144978	MTHFD2L	348	-0.12483	9	348	-0.12483	0	0	-
NM_001145078	ZNF805	495	-0.03108	447	628	-0.03108	0	0	-
NM_001023563	ZNF805	628	-0.03108	580	628	-0.03108	0	0	-
NM_001145076	EML4	924	-0.04624	673	982	-0.04624	0	0	-
NM_019063	EML4	982	-0.04624	731	982	-0.04624	0	0	-
NM_001198756	GNGT2	70	-0.36205	64	70	-0.36205	0	0	-
NM_001198755	GNGT2	70	-0.36205	64	70	-0.36205	0	0	-
NM_001198754	GNGT2	70	-0.36205	64	70	-0.36205	0	0	-
NM_031498	GNGT2	70	-0.36205	64	70	-0.36205	0	0	-
NM_001889	CRYZ	330	-1	1	330	-1	0	0	-
NM_001134759	CRYZ	193	-1	1	330	-1	0	0	-
NM_001130043	CRYZ	296	-1	1	330	-1	0	0	-
NM_001130042	CRYZ	330	-1	1	330	-1	0	0	-
NM_001228	CASP8	497	-0.04214	431	539	-0.04214	0	0	-
NM_033358	CASP8	236	-0.11162	235	539	-0.04214	0.06948	0	-
NM_033356	CASP8	465	-0.04214	399	539	-0.04214	0	0	-
NM_033355	CASP8	480	-0.04214	414	539	-0.04214	0	0	-
NM_001080124	CASP8	465	-0.04214	399	539	-0.04214	0	0	-
NM_001080125	CASP8	539	-0.04214	473	539	-0.04214	0	0	-
NM_001888	CRYM	315	-1	1	315	-1	0	0	-
NM_001886	CRYBA4	197	0.03139	160	197	0.03139	0	0	-
NM_001885	CRYAB	176	-0.19443	70	176	-0.19443	0	0	-
NM_001289808	CRYAB	176	-0.19443	70	176	-0.19443	0	0	-
NM_001289807	CRYAB	176	-0.19443	70	176	-0.19443	0	0	-
NM_001875	CPS1	1501	-0.11284	810	1507	-0.0163	0.09654	0	-
NM_001122634	CPS1	1050	-0.11284	359	1507	-0.0163	0.09654	0	-
NM_001122633	CPS1	1507	-0.0163	3	1507	-0.0163	0	0	-
NM_001222	CAMK2G	496	-0.0714	450	557	-0.0714	0	0	-
NM_172173	CAMK2G	505	-0.0714	459	557	-0.0714	0	0	-
NM_172171	CAMK2G	557	-0.0714	511	557	-0.0714	0	0	-
NM_172170	CAMK2G	519	-0.0714	473	557	-0.0714	0	0	-
NM_172169	CAMK2G	528	-0.0714	482	557	-0.0714	0	0	-
NM_001204492	CAMK2G	540	-0.0714	494	557	-0.0714	0	0	-
NM_001221	CAMK2D	500	-0.03729	499	500	-0.03729	0	0	-
NM_172115	CAMK2D	479	-0.08088	433	500	-0.03729	0.04359	0	-
NM_172114	CAMK2D	493	-0.08088	447	500	-0.03729	0.04359	0	-
NM_172129	CAMK2D	490	-0.08088	444	500	-0.03729	0.04359	0	-
NM_172128	CAMK2D	479	-0.08088	433	500	-0.03729	0.04359	0	-
NM_172127	CAMK2D	479	-0.08088	433	500	-0.03729	0.04359	0	-
NM_001220	CAMK2B	667	-0.06861	619	667	-0.06861	0	0	-
NM_172081	CAMK2B	504	-0.06861	456	667	-0.06861	0	0	-
NM_172079	CAMK2B	519	-0.06861	471	667	-0.06861	0	0	-
NM_172080	CAMK2B	518	-0.06861	470	667	-0.06861	0	0	-
NM_172078	CAMK2B	543	-0.06861	495	667	-0.06861	0	0	-
NM_001293170	CAMK2B	543	-0.06861	495	667	-0.06861	0	0	-
NM_172084	CAMK2B	450	-0.06861	402	667	-0.06861	0	0	-
NM_172083	CAMK2B	480	-0.06861	432	667	-0.06861	0	0	-
NM_172082	CAMK2B	493	-0.09409	458	667	-0.06861	0.02548	0	-
NM_001219	CALU	316	-0.19645	8	324	-0.11891	0.07754	0	-
NM_001199672	CALU	324	-0.11891	132	324	-0.11891	0	0	-
NM_001199671	CALU	324	-0.19923	18	324	-0.11891	0.08032	0	-
NM_001130674	CALU	316	-0.11891	124	324	-0.11891	0	0	-
NM_001199673	CALU	225	-0.121	219	324	-0.11891	0.00209	0	-
NM_001218	CA12	355	-0.08964	112	355	-0.08964	0	0	-
NM_001293642	CA12	284	-0.09001	56	355	-0.08964	0.00037	0	-
NM_206925	CA12	344	-0.08964	112	355	-0.08964	0	0	-
NM_001145077	LRRC10B	293	-0.17351	220	293	-0.17351	0	0	-
NM_001042618	PARP2	571	-0.00978	133	584	-0.00978	0	0	-
NM_005484	PARP2	584	-0.00978	146	584	-0.00978	0	0	-
NM_001097639	FUT3	362	0.0207	361	362	0.0207	0	0	-
NM_001097641	FUT3	362	0.0207	361	362	0.0207	0	0	-
NM_001097640	FUT3	362	0.0207	361	362	0.0207	0	0	-
NM_000149	FUT3	362	0.0207	361	362	0.0207	0	0	-
NM_001097638	FUT2	344	-0.00309	148	344	-0.00309	0	0	-
NM_000511	FUT2	344	-0.00309	148	344	-0.00309	0	0	-
NM_001083947	TMPRSS4	433	-0.08716	128	438	-0.08716	0	0	-
NM_019894	TMPRSS4	438	-1	1	438	-0.08716	0.91284	0	-
NM_001173552	TMPRSS4	398	-0.21551	21	438	-0.08716	0.12835	0	-
NM_001173551	TMPRSS4	436	-1	1	438	-0.08716	0.91284	0	-
NM_001290094	TMPRSS4	413	-1	1	438	-0.08716	0.91284	0	-
NM_001290096	TMPRSS4	291	-1	1	438	-0.08716	0.91284	0	-
NM_001083946	NDUFAF7	344	-0.02273	343	442	-0.02273	0	0	-
NM_144736	NDUFAF7	442	-0.02273	441	442	-0.02273	0	0	-
NM_001083926	ASRGL1	309	-1	1	309	-1	0	0	-
NM_025080	ASRGL1	309	-1	1	309	-1	0	0	-
NM_001083924	C1orf116	356	-0.17864	242	602	-0.08694	0.0917	0	-
NM_023938	C1orf116	602	-0.08694	25	602	-0.08694	0	0	-
NM_001127586	ING4	180	-0.05161	1	250	-0.05161	0	0	-
NM_001127585	ING4	226	-0.17558	160	250	-0.05161	0.12397	0	-
NM_016162	ING4	249	-0.05161	1	250	-0.05161	0	0	-
NM_001127584	ING4	246	-0.05161	1	250	-0.05161	0	0	-
NM_001127583	ING4	247	-0.05161	1	250	-0.05161	0	0	-
NM_001127582	ING4	250	-0.05161	1	250	-0.05161	0	0	-
NM_001099408	EIF4E1B	243	-0.11276	98	243	-0.11276	0	0	-
NM_001129840	CACNA1C	2139	0.05312	522	2222	0.05312	0	0	-
NM_001167623	CACNA1C	2139	0.05312	522	2222	0.05312	0	0	-
NM_000719	CACNA1C	2139	0.05312	522	2222	0.05312	0	0	-
NM_001129831	CACNA1C	2167	0.05312	522	2222	0.05312	0	0	-
NM_001129830	CACNA1C	2174	0.05312	522	2222	0.05312	0	0	-
NM_001129846	CACNA1C	2128	0.05312	522	2222	0.05312	0	0	-
NM_001129833	CACNA1C	2158	0.05312	522	2222	0.05312	0	0	-
NM_001129839	CACNA1C	2145	0.05312	522	2222	0.05312	0	0	-
NM_001167625	CACNA1C	2199	0.05312	522	2222	0.05312	0	0	-
NM_001129841	CACNA1C	2139	0.05312	522	2222	0.05312	0	0	-
NM_001129842	CACNA1C	2139	0.05312	522	2222	0.05312	0	0	-
NM_001129832	CACNA1C	2159	0.05312	522	2222	0.05312	0	0	-
NM_001129835	CACNA1C	2158	0.05312	522	2222	0.05312	0	0	-
NM_001129843	CACNA1C	2139	0.05312	522	2222	0.05312	0	0	-
NM_001129827	CACNA1C	2187	0.05312	522	2222	0.05312	0	0	-
NM_001129829	CACNA1C	2180	0.05312	522	2222	0.05312	0	0	-
NM_001129838	CACNA1C	2147	0.05312	522	2222	0.05312	0	0	-
NM_001129836	CACNA1C	2156	0.05312	522	2222	0.05312	0	0	-
NM_001129834	CACNA1C	2158	0.05312	522	2222	0.05312	0	0	-
NM_001167624	CACNA1C	2174	0.05312	522	2222	0.05312	0	0	-
NM_199460	CACNA1C	2222	0.05312	522	2222	0.05312	0	0	-
NM_001129837	CACNA1C	2147	0.05312	522	2222	0.05312	0	0	-
NM_001129844	CACNA1C	2136	0.05312	519	2222	0.05312	0	0	-
NM_001164415	HSFX2	424	-0.01492	174	424	-0.01492	0	0	-
NM_001142423	MORF4L2	289	-0.23587	1	289	-0.23587	0	0	-
NM_001142422	MORF4L2	289	-0.23587	1	289	-0.23587	0	0	-
NM_001142421	MORF4L2	289	-0.23587	1	289	-0.23587	0	0	-
NM_001142432	MORF4L2	289	-0.23587	1	289	-0.23587	0	0	-
NM_001142431	MORF4L2	289	-0.23587	1	289	-0.23587	0	0	-
NM_001142429	MORF4L2	289	-0.23587	1	289	-0.23587	0	0	-
NM_001142430	MORF4L2	289	-0.23587	1	289	-0.23587	0	0	-
NM_001142428	MORF4L2	289	-0.23587	1	289	-0.23587	0	0	-
NM_001142419	MORF4L2	289	-0.23587	1	289	-0.23587	0	0	-
NM_001142418	MORF4L2	289	-0.23587	1	289	-0.23587	0	0	-
NM_001142427	MORF4L2	289	-0.23587	1	289	-0.23587	0	0	-
NM_001142426	MORF4L2	289	-0.23587	1	289	-0.23587	0	0	-
NM_001142425	MORF4L2	289	-0.23587	1	289	-0.23587	0	0	-
NM_001142424	MORF4L2	289	-0.23587	1	289	-0.23587	0	0	-
NM_001142420	MORF4L2	289	-0.23587	1	289	-0.23587	0	0	-
NM_012286	MORF4L2	289	-0.23587	1	289	-0.23587	0	0	-
NM_001145160	TPM4	285	-0.19417	284	285	-0.19417	0	0	-
NM_003290	TPM4	249	-0.19417	248	285	-0.19417	0	0	-
NM_001145110	NELL2	840	-0.01372	495	867	-0.01372	0	0	-
NM_006159	NELL2	817	-0.01372	472	867	-0.01372	0	0	-
NM_001145109	NELL2	816	-0.01372	471	867	-0.01372	0	0	-
NM_001145107	NELL2	867	-0.01372	522	867	-0.01372	0	0	-
NM_001145108	NELL2	817	-0.01372	472	867	-0.01372	0	0	-
NM_001145098	SKIL	665	-0.06049	381	685	-0.06049	0	0	-
NM_001145097	SKIL	639	-0.07284	392	685	-0.06049	0.01235	0	-
NM_001248008	SKIL	685	-0.06049	401	685	-0.06049	0	0	-
NM_005414	SKIL	685	-0.06049	401	685	-0.06049	0	0	-
NM_001146115	DIP2A	799	-0.15403	158	1572	-0.15403	0	0	-
NM_206891	DIP2A	813	-0.15403	158	1572	-0.15403	0	0	-
NM_206889	DIP2A	890	-0.15403	158	1572	-0.15403	0	0	-
NM_015151	DIP2A	1572	-0.15403	158	1572	-0.15403	0	0	-
NM_206890	DIP2A	842	-0.15403	158	1572	-0.15403	0	0	-
NM_001146116	DIP2A	1568	-0.15403	158	1572	-0.15403	0	0	-
NM_001199834	VCAM1	678	-0.21106	426	740	-0.21106	0	0	-
NM_080682	VCAM1	648	-0.21106	396	740	-0.21106	0	0	-
NM_001078	VCAM1	740	-0.21106	488	740	-0.21106	0	0	-
NM_001199830	HPSE	486	-0.1503	120	544	-0.13877	0.01153	0	-
NM_001166498	HPSE	470	-0.13877	149	544	-0.13877	0	0	-
NM_006665	HPSE	544	-0.13877	149	544	-0.13877	0	0	-
NM_001098540	HPSE	544	-0.13877	149	544	-0.13877	0	0	-
NM_000425	L1CAM	1258	0.01501	101	1258	0.01501	0	0	-
NM_024003	L1CAM	1254	0.01501	101	1258	0.01501	0	0	-
NM_001278116	L1CAM	1258	0.01501	101	1258	0.01501	0	0	-
NM_001143963	L1CAM	1249	0.01501	96	1258	0.01501	0	0	-
NM_000424	KRT5	591	-0.0574	323	591	-0.0574	0	0	-
NM_015874	RBPJ	488	-0.12428	109	501	-0.12428	0	0	-
NM_005349	RBPJ	501	-0.12428	122	501	-0.12428	0	0	-
NM_203284	RBPJ	487	-0.12428	108	501	-0.12428	0	0	-
NM_203283	RBPJ	486	-0.12428	107	501	-0.12428	0	0	-
NM_001098169	BSX	234	-0.1724	131	234	-0.1724	0	0	-
NM_001102594	DTX2	623	0.01238	187	623	0.01238	0	0	-
NM_020892	DTX2	623	0.01238	187	623	0.01238	0	0	-
NM_001102595	DTX2	623	0.01238	187	623	0.01238	0	0	-
NM_001102596	DTX2	576	0.01238	187	623	0.01238	0	0	-
NM_015347	RIMBP2	1053	-0.06657	986	1053	-0.06657	0	0	-
NM_001198853	CYP2C8	421	-0.05632	152	491	-0.03903	0.01729	0	-
NM_001198855	CYP2C8	421	-0.05632	152	491	-0.03903	0.01729	0	-
NM_001198854	CYP2C8	389	-0.03903	1	491	-0.03903	0	0	-
NM_000770	CYP2C8	491	-0.05632	222	491	-0.03903	0.01729	0	-
NM_001569	IRAK1	713	-0.10611	542	713	-0.10611	0	0	-
NM_001025242	IRAK1	683	-0.15353	517	713	-0.10611	0.04742	0	-
NM_001025243	IRAK1	634	-0.19984	604	713	-0.10611	0.09373	0	-
NM_000963	PTGS2	605	0.06091	413	605	0.06091	0	0	-
NM_001837	CCR3	356	-1	1	377	-1	0	0	-
NM_178329	CCR3	356	-1	1	377	-1	0	0	-
NM_178328	CCR3	377	-1	1	377	-1	0	0	-
NM_001164680	CCR3	374	-1	1	377	-1	0	0	-
NM_001164752	ASPH	280	-0.09435	261	759	-0.05933	0.03502	0	-
NM_001164754	ASPH	295	-0.09763	276	759	-0.05933	0.0383	0	-
NM_004318	ASPH	759	-0.10343	560	759	-0.05933	0.0441	0	-
NM_001164751	ASPH	299	-0.09435	280	759	-0.05933	0.03502	0	-
NM_001164756	ASPH	204	-0.05933	157	759	-0.05933	0	0	-
NM_001164755	ASPH	271	-0.09763	252	759	-0.05933	0.0383	0	-
NM_032466	ASPH	314	-0.09763	295	759	-0.05933	0.0383	0	-
NM_032468	ASPH	300	-0.09763	281	759	-0.05933	0.0383	0	-
NM_032467	ASPH	211	-0.35517	210	759	-0.05933	0.29584	0	-
NM_001164753	ASPH	257	-0.09763	238	759	-0.05933	0.0383	0	-
NM_020164	ASPH	226	-0.35517	225	759	-0.05933	0.29584	0	-
NM_001164750	ASPH	730	-0.10343	531	759	-0.05933	0.0441	0	-
NM_001145165	DOHH	303	-0.14747	116	303	-0.14747	0	0	-
NM_031304	DOHH	303	-0.14747	116	303	-0.14747	0	0	-
NM_001199917	PGM3	571	-0.14182	235	571	-0.13266	0.00916	0	-
NM_001199919	PGM3	567	-0.13266	536	571	-0.13266	0	0	-
NM_001199918	PGM3	442	-0.14182	126	571	-0.13266	0.00916	0	-
NM_015599	PGM3	543	-0.14182	207	571	-0.13266	0.00916	0	-
NM_001190972	C8orf88	118	-0.01681	45	118	-0.01681	0	0	-
NM_001190971	PIWIL1	830	-0.05901	123	862	-0.05901	0	0	-
NM_004764	PIWIL1	862	-0.05901	123	862	-0.05901	0	0	-
NM_001282488	PRIM2	159	-0.07469	40	510	-0.01753	0.05716	0	-
NM_000947	PRIM2	510	-0.01753	434	510	-0.01753	0	0	-
NM_001282487	PRIM2	159	-0.07469	40	510	-0.01753	0.05716	0	-
NM_020653	ZNF287	762	-0.06068	577	762	-0.06068	0	0	-
NM_020652	ZNF286A	522	-0.09547	338	565	-0.09547	0	0	-
NM_001288649	ZNF286A	410	-0.09547	226	565	-0.09547	0	0	-
NM_001130842	ZNF286A	522	-0.09547	338	565	-0.09547	0	0	-
NM_001288648	ZNF286A	410	-0.09547	226	565	-0.09547	0	0	-
NM_001288647	ZNF286A	410	-0.09547	226	565	-0.09547	0	0	-
NM_001288646	ZNF286A	410	-0.09547	226	565	-0.09547	0	0	-
NM_001288645	ZNF286A	410	-0.09547	226	565	-0.09547	0	0	-
NM_001288644	ZNF286A	491	-0.09547	307	565	-0.09547	0	0	-
NM_001288643	ZNF286A	512	-0.09547	328	565	-0.09547	0	0	-
NM_001288642	ZNF286A	565	-0.09547	381	565	-0.09547	0	0	-
NM_023085	CAPN10	518	-0.03923	283	673	-0.03923	0	0	-
NM_023083	CAPN10	673	-0.03923	283	673	-0.03923	0	0	-
NM_001080139	CT47A8	289	-0.07054	122	289	-0.07054	0	0	-
NM_173648	CCDC141	1531	-0.01668	556	1531	-0.01668	0	0	-
NM_001316745	CCDC141	653	-0.01668	556	1531	-0.01668	0	0	-
NM_173619	CLEC18C	447	0.01708	432	447	0.01708	0	0	-
NM_004451	ESRRA	424	-0.12243	120	424	-0.12243	0	0	-
NM_001282451	ESRRA	423	-0.12243	120	424	-0.12243	0	0	-
NM_001282450	ESRRA	424	-0.12243	120	424	-0.12243	0	0	-
NM_005333	HCCS	269	-0.11974	199	269	-0.11974	0	0	-
NM_001171991	HCCS	269	-0.11974	199	269	-0.11974	0	0	-
NM_001122608	HCCS	269	-0.11974	199	269	-0.11974	0	0	-
NM_004450	ERH	105	-0.10134	1	105	-0.10134	0	0	-
NM_004448	ERBB2	1256	-0.16172	1031	1256	-0.04067	0.12105	0	-
NM_001289937	ERBB2	1056	-0.04067	1055	1256	-0.04067	0	0	-
NM_001289936	ERBB2	1241	-0.16172	1016	1256	-0.04067	0.12105	0	-
NM_001289938	ERBB2	604	-1	1	1256	-0.04067	0.95933	0	-
NM_001005862	ERBB2	1226	-0.16172	1001	1256	-0.04067	0.12105	0	-
NM_004447	EPS8	823	0.0607	1	823	0.0607	0	0	-
NM_004446	EPRS	1513	-0.06311	397	1513	-0.06311	0	0	-
NM_001242559	MAP4K4	1240	-0.07851	877	1274	-0.07851	0	0	-
NM_004834	MAP4K4	1166	-0.07851	795	1274	-0.07851	0	0	-
NM_001242560	MAP4K4	1236	-0.07851	873	1274	-0.07851	0	0	-
NM_145687	MAP4K4	1213	-0.07851	850	1274	-0.07851	0	0	-
NM_145686	MAP4K4	1274	-0.08426	906	1274	-0.07851	0.00575	0	-
NM_020144	PAPOLB	638	-0.24227	516	638	-0.24227	0	0	-
NM_018999	CCSER2	835	-0.01505	231	1048	0.01481	0.02986	0	-
NM_001284243	CCSER2	262	-0.08549	69	1048	0.01481	0.1003	0	-
NM_001284242	CCSER2	475	-0.08549	69	1048	0.01481	0.1003	0	-
NM_001284241	CCSER2	568	0.01481	530	1048	0.01481	0	0	-
NM_001284240	CCSER2	1048	-0.01505	231	1048	0.01481	0.02986	0	-
NM_018584	CAMK2N1	79	-0.12767	24	79	-0.12767	0	0	-
NM_018571	STRADB	419	-0.07569	5	419	-0.07569	0	0	-
NM_001206864	STRADB	378	-0.07569	5	419	-0.07569	0	0	-
NM_018569	AP1AR	303	0.03353	1	303	0.03353	0	0	-
NM_001128426	AP1AR	270	0.03353	1	303	0.03353	0	0	-
NM_018566	YOD1	349	-0.13439	312	349	-0.13439	0	0	-
NM_001276320	YOD1	305	-0.13439	268	349	-0.13439	0	0	-
NM_018565	SERINC2	460	-1	1	465	-1	0	0	-
NM_178865	SERINC2	456	-1	1	465	-1	0	0	-
NM_001199038	SERINC2	465	-1	1	465	-1	0	0	-
NM_001199037	SERINC2	460	-1	1	465	-1	0	0	-
NM_001199039	SERINC2	401	-1	1	465	-1	0	0	-
NM_005303	FFAR1	301	-1	1	301	-1	0	0	-
NM_001297666	TTC39A	222	0.04197	221	614	0.04197	0	0	-
NM_001297662	TTC39A	427	-0.00926	374	614	0.04197	0.05123	0	-
NM_001144832	TTC39A	582	0.04197	581	614	0.04197	0	0	-
NM_001080494	TTC39A	579	0.04197	578	614	0.04197	0	0	-
NM_001297667	TTC39A	155	0.04197	154	614	0.04197	0	0	-
NM_001297663	TTC39A	578	0.04197	577	614	0.04197	0	0	-
NM_001297664	TTC39A	551	0.04197	550	614	0.04197	0	0	-
NM_001297665	TTC39A	614	0.04197	613	614	0.04197	0	0	-
NM_001297697	CCDC125	387	-0.12262	338	512	-0.09959	0.02303	0	-
NM_176816	CCDC125	512	-0.09959	95	512	-0.09959	0	0	-
NM_001297696	CCDC125	349	-0.12021	94	512	-0.09959	0.02062	0	-
NM_001042678	RHOC	194	-0.1663	173	194	-0.1663	0	0	-
NM_001042679	RHOC	194	-0.1663	173	194	-0.1663	0	0	-
NM_175744	RHOC	194	-0.1663	173	194	-0.1663	0	0	-
NM_001098818	PDE4C	681	-0.08769	226	713	-0.08769	0	0	-
NM_001098819	PDE4C	607	-0.08769	152	713	-0.08769	0	0	-
NM_000923	PDE4C	713	-0.08769	258	713	-0.08769	0	0	-
NM_001085411	NADK2	443	-0.04055	222	443	-0.04055	0	0	-
NM_001287341	NADK2	302	-0.04055	59	443	-0.04055	0	0	-
NM_001287340	NADK2	280	-0.04055	59	443	-0.04055	0	0	-
NM_153013	NADK2	280	-0.04055	59	443	-0.04055	0	0	-
NM_001085399	RELL1	272	-0.14638	123	272	-0.14638	0	0	-
NM_001085400	RELL1	272	-0.14638	123	272	-0.14638	0	0	-
NM_001085401	C6orf201	141	-0.23139	94	141	-0.23139	0	0	-
NM_145796	POGZ	1316	0.00023	677	1411	0.00023	0	0	-
NM_001194938	POGZ	1349	0.00023	710	1411	0.00023	0	0	-
NM_001194937	POGZ	1402	0.00023	763	1411	0.00023	0	0	-
NM_207171	POGZ	1358	0.00023	719	1411	0.00023	0	0	-
NM_015100	POGZ	1411	0.00023	772	1411	0.00023	0	0	-
NM_145806	ZNF511	253	-0.10067	134	253	-0.10067	0	0	-
NM_145805	ISL2	360	-0.08413	350	360	-0.08413	0	0	-
NM_145804	ABTB2	1026	-0.03692	53	1026	-0.03692	0	0	-
NM_145793	GFRA1	461	-0.10141	227	466	-0.08115	0.02026	0	-
NM_005264	GFRA1	466	-0.08115	120	466	-0.08115	0	0	-
NM_001145453	GFRA1	461	-0.10141	227	466	-0.08115	0.02026	0	-
NM_145803	TRAF6	523	-0.00748	290	523	-0.00748	0	0	-
NM_004620	TRAF6	523	-0.00748	290	523	-0.00748	0	0	-
NM_001136123	SLF2	1187	-0.09252	872	1187	-0.09252	0	0	-
NM_018121	SLF2	1174	-0.09252	872	1187	-0.09252	0	0	-
NM_001243770	SLF2	64	-0.21451	1	1187	-0.09252	0.12199	0	-
NM_001136110	CASP5	293	-0.16674	77	448	-0.0926	0.07414	0	-
NM_001136112	CASP5	448	-0.0926	39	448	-0.0926	0	0	-
NM_004347	CASP5	435	-0.12649	29	448	-0.0926	0.03389	0	-
NM_001136109	CASP5	377	-0.16674	161	448	-0.0926	0.07414	0	-
NM_001145365	ZNF652	607	0.01279	3	607	0.01279	0	0	-
NM_014897	ZNF652	607	0.01279	3	607	0.01279	0	0	-
NM_001145364	ABHD11	259	-0.10483	1	316	-0.10483	0	0	-
NM_148913	ABHD11	309	-0.10483	1	316	-0.10483	0	0	-
NM_148912	ABHD11	316	-0.10483	1	316	-0.10483	0	0	-
NM_001301058	ABHD11	160	-0.10483	1	316	-0.10483	0	0	-
NM_001145358	SIN3A	1274	0.07273	892	1274	0.07273	0	0	-
NM_001145357	SIN3A	1274	0.07273	892	1274	0.07273	0	0	-
NM_015477	SIN3A	1274	0.07273	892	1274	0.07273	0	0	-
NM_001145356	CBWD1	377	-0.11351	254	396	-0.11351	0	0	-
NM_001145355	CBWD1	360	-0.11428	279	396	-0.11351	0.00077	0	-
NM_018491	CBWD1	396	-0.11428	315	396	-0.11351	0.00077	0	-
NM_001146006	IGFALS	644	-0.24296	1	644	-0.24296	0	0	-
NM_004970	IGFALS	606	-1	1	644	-0.24296	0.75704	0	-
NM_001145819	SOX6	842	-0.01098	746	842	-0.01098	0	0	-
NM_001145811	SOX6	802	-0.01098	706	842	-0.01098	0	0	-
NM_017508	SOX6	805	-0.01098	709	842	-0.01098	0	0	-
NM_033326	SOX6	809	-0.01098	713	842	-0.01098	0	0	-
NM_001145353	ELF1	596	0.0009	595	620	0.0009	0	0	-
NM_172373	ELF1	620	0.0009	619	620	0.0009	0	0	-
NM_001145349	IPP	583	-0.04237	307	585	-0.04237	0	0	-
NM_005897	IPP	585	-0.04237	307	585	-0.04237	0	0	-
NM_005893	CCIN	589	-0.08659	11	589	-0.08659	0	0	-
NM_002723	PRB4	248	-0.23236	39	248	-0.23236	0	0	-
NM_001261399	PRB4	179	-0.23236	39	248	-0.23236	0	1	(42, 178)
NM_001164181	ENTPD1	403	-0.16645	157	523	-0.07405	0.0924	0	-
NM_001164179	ENTPD1	470	-0.07405	242	523	-0.07405	0	0	-
NM_001164178	ENTPD1	523	-0.16645	277	523	-0.07405	0.0924	0	-
NM_001776	ENTPD1	511	-0.16645	265	523	-0.07405	0.0924	0	-
NM_001098175	ENTPD1	518	-0.16645	272	523	-0.07405	0.0924	0	-
NM_001164182	ENTPD1	373	-0.10602	3	523	-0.07405	0.03197	0	-
NM_001164183	ENTPD1	373	-0.10602	3	523	-0.07405	0.03197	0	-
NM_001312654	ENTPD1	403	-0.16645	157	523	-0.07405	0.0924	0	-
NM_001164165	GPR75-ASB3	557	-1	1	557	-1	0	0	-
NM_001146108	PTGR1	330	-1	1	330	-0.20054	0.79946	0	-
NM_012212	PTGR1	330	-1	1	330	-0.20054	0.79946	0	-
NM_001146109	PTGR1	302	-0.20054	283	330	-0.20054	0	0	-
NM_001145998	SLC15A2	699	-0.01177	471	730	-0.01177	0	0	-
NM_021082	SLC15A2	730	-0.01177	502	730	-0.01177	0	0	-
NM_001134773	STX16	309	0.00026	230	326	0.00026	0	0	-
NM_001204868	STX16	273	0.00026	194	326	0.00026	0	0	-
NM_001001433	STX16	326	0.00026	247	326	0.00026	0	0	-
NM_001134772	STX16	322	0.00026	243	326	0.00026	0	0	-
NM_003763	STX16	305	0.00026	226	326	0.00026	0	0	-
NM_001143999	SEC14L1	716	-0.02103	121	720	-0.02103	0	0	-
NM_001204410	SEC14L1	716	-0.02103	121	720	-0.02103	0	0	-
NM_001204408	SEC14L1	720	-0.02103	121	720	-0.02103	0	0	-
NM_001144001	SEC14L1	682	-0.02103	87	720	-0.02103	0	0	-
NM_003003	SEC14L1	716	-0.02103	121	720	-0.02103	0	0	-
NM_001143998	SEC14L1	716	-0.02103	121	720	-0.02103	0	0	-
NM_001039573	SEC14L1	720	-0.02103	121	720	-0.02103	0	0	-
NM_001142270	DHRS9	320	-1	1	380	-1	0	0	-
NM_001289763	DHRS9	380	-1	1	380	-1	0	0	-
NM_001142271	DHRS9	320	-1	1	380	-1	0	0	-
NM_199204	DHRS9	320	-1	1	380	-1	0	0	-
NM_001136225	RCOR3	450	-0.03331	384	554	-0.03331	0	0	-
NM_001136224	RCOR3	437	-0.09568	374	554	-0.03331	0.06237	0	-
NM_001136223	RCOR3	554	-0.03331	384	554	-0.03331	0	0	-
NM_018254	RCOR3	496	-0.03331	326	554	-0.03331	0	0	-
NM_001136219	FCGR2A	318	-0.07156	107	318	-0.07156	0	0	-
NM_021642	FCGR2A	317	-0.07156	106	318	-0.07156	0	0	-
NM_001136218	TMEM51	254	-0.12496	83	254	-0.12496	0	0	-
NM_001136217	TMEM51	254	-0.12496	83	254	-0.12496	0	0	-
NM_001136216	TMEM51	254	-0.12496	83	254	-0.12496	0	0	-
NM_018022	TMEM51	254	-0.12496	83	254	-0.12496	0	0	-
NM_001136215	ARTN	229	-0.12623	157	229	-0.12623	0	0	-
NM_057091	ARTN	221	-0.12623	149	229	-0.12623	0	0	-
NM_057090	ARTN	229	-0.12623	157	229	-0.12623	0	0	-
NM_007080	LSM6	81	-0.02793	80	81	-0.02793	0	0	-
NM_006890	CEACAM7	266	0.00079	121	266	0.00079	0	0	-
NM_001291485	CEACAM7	266	0.00079	121	266	0.00079	0	0	-
NM_005997	VPS72	365	-0.16711	264	376	-0.16711	0	0	-
NM_001271088	VPS72	200	-0.22419	2	376	-0.16711	0.05708	0	-
NM_001271087	VPS72	376	-0.19352	374	376	-0.16711	0.02641	0	-
NM_004678	BPY2	107	-1	1	107	-1	0	0	-
NM_004676	PRY	148	-1	1	148	-1	0	0	-
NM_004674	ASH2L	629	-0.041	118	629	0.0556	0.0966	0	-
NM_001105214	ASH2L	535	-0.11407	2	629	0.0556	0.16967	0	-
NM_001261832	ASH2L	502	-0.11407	2	629	0.0556	0.16967	0	-
NM_001282272	ASH2L	490	0.0556	9	629	0.0556	0	0	-
NM_004672	MAP3K6	1289	-0.09285	707	1289	-0.09285	0	0	-
NM_001297609	MAP3K6	1281	-0.09285	699	1289	-0.09285	0	0	-
NM_005092	TNFSF18	200	-1	1	200	-1	0	0	-
NM_005100	AKAP12	1783	-0.10376	1554	1783	-0.10376	0	0	-
NM_144497	AKAP12	1685	-0.10376	1456	1783	-0.10376	0	0	-
NM_004670	PAPSS2	615	0.00993	45	620	0.00993	0	0	-
NM_001015880	PAPSS2	620	0.00993	45	620	0.00993	0	0	-
NM_001185177	CES3	569	-0.09954	523	572	-0.09954	0	0	-
NM_001185176	CES3	211	-0.09954	165	572	-0.09954	0	0	-
NM_024922	CES3	572	-0.09954	526	572	-0.09954	0	0	-
NM_001373	DNAH14	4516	-0.00708	4281	4516	-0.00708	0	0	-
NM_001145154	DNAH14	454	-0.17868	338	4516	-0.00708	0.1716	0	-
NM_144989	DNAH14	229	-0.24098	144	4516	-0.00708	0.2339	0	-
NM_001033566	RHOT1	660	-0.05646	72	692	-0.05646	0	0	-
NM_001033568	RHOT1	692	-0.05646	72	692	-0.05646	0	0	-
NM_001288758	RHOT1	524	-0.09223	319	692	-0.05646	0.03577	0	-
NM_001288755	RHOT1	598	-0.05646	51	692	-0.05646	0	0	-
NM_001288754	RHOT1	651	-0.05646	72	692	-0.05646	0	0	-
NM_001033567	RHOT1	492	-0.09223	319	692	-0.05646	0.03577	0	-
NM_018307	RHOT1	619	-0.05646	72	692	-0.05646	0	0	-
NM_001039724	NOSTRIN	507	0.00111	223	564	0.00111	0	0	-
NM_001171632	NOSTRIN	479	0.00111	195	564	0.00111	0	0	-
NM_001171631	NOSTRIN	564	-0.02513	212	564	0.00111	0.02624	0	-
NM_052946	NOSTRIN	429	0.00111	145	564	0.00111	0	0	-
NM_001083592	ROR1	394	-0.0745	327	938	0.00011	0.07461	0	-
NM_005012	ROR1	938	0.00011	548	938	0.00011	0	0	-
NM_001040716	PC	1179	-0.07486	863	1179	-0.07486	0	0	-
NM_022172	PC	1179	-0.07486	863	1179	-0.07486	0	0	-
NM_000920	PC	1179	-0.07486	863	1179	-0.07486	0	0	-
NM_001001581	PDE9A	527	-0.11237	92	594	-0.07255	0.03982	0	-
NM_001001568	PDE9A	467	-0.11305	336	594	-0.07255	0.0405	0	-
NM_002606	PDE9A	594	-0.11237	159	594	-0.07255	0.03982	0	-
NM_001001567	PDE9A	534	-0.11305	403	594	-0.07255	0.0405	0	-
NM_001001585	PDE9A	387	-0.11305	256	594	-0.07255	0.0405	0	-
NM_001001584	PDE9A	387	-0.11305	256	594	-0.07255	0.0405	0	-
NM_001001570	PDE9A	541	-0.11305	410	594	-0.07255	0.0405	0	-
NM_001001569	PDE9A	466	-0.07255	1	594	-0.07255	0	0	-
NM_001001583	PDE9A	568	-0.11237	133	594	-0.07255	0.03982	0	-
NM_001001582	PDE9A	553	-0.11237	118	594	-0.07255	0.03982	0	-
NM_001315533	PDE9A	486	-0.11305	355	594	-0.07255	0.0405	0	-
NM_001001580	PDE9A	377	-0.11305	246	594	-0.07255	0.0405	0	-
NM_001001579	PDE9A	387	-0.11305	256	594	-0.07255	0.0405	0	-
NM_001001578	PDE9A	492	-0.11305	361	594	-0.07255	0.0405	0	-
NM_001001577	PDE9A	460	-0.11305	329	594	-0.07255	0.0405	0	-
NM_001001576	PDE9A	377	-0.11305	246	594	-0.07255	0.0405	0	-
NM_001001575	PDE9A	434	-0.11305	303	594	-0.07255	0.0405	0	-
NM_001001574	PDE9A	508	-0.11305	377	594	-0.07255	0.0405	0	-
NM_001001573	PDE9A	387	-0.11305	256	594	-0.07255	0.0405	0	-
NM_001001572	PDE9A	387	-0.11305	256	594	-0.07255	0.0405	0	-
NM_001001571	PDE9A	493	-0.11305	362	594	-0.07255	0.0405	0	-
NM_001038640	GOLGA6A	694	-0.10242	195	694	-0.10242	0	0	-
NM_001005374	LRSAM1	724	0.01081	416	724	0.01081	0	0	-
NM_001190723	LRSAM1	697	0.01081	416	724	0.01081	0	0	-
NM_138361	LRSAM1	724	0.01081	416	724	0.01081	0	0	-
NM_001005373	LRSAM1	724	0.01081	416	724	0.01081	0	0	-
NM_001319	CSNK1G2	416	-0.05221	46	416	-0.05221	0	0	-
NM_002014	FKBP4	460	-0.14994	294	460	-0.14994	0	0	-
NM_001316	CSE1L	972	-0.09904	338	972	-0.07761	0.02143	0	-
NM_001256135	CSE1L	916	-0.07761	268	972	-0.07761	0	0	-
NM_001315	MAPK14	361	-0.07194	17	361	-0.07194	0	0	-
NM_139014	MAPK14	308	-0.07194	17	361	-0.07194	0	0	-
NM_139013	MAPK14	298	-0.07194	17	361	-0.07194	0	0	-
NM_139012	MAPK14	361	-0.07194	17	361	-0.07194	0	0	-
NM_006732	FOSB	339	-0.05167	3	339	-0.05167	0	0	-
NM_001114171	FOSB	303	-0.05167	3	339	-0.05167	0	0	-
NM_173791	PDZD8	1155	-0.04343	460	1155	-0.04343	0	0	-
NM_173800	LVRN	991	0.00925	950	991	0.00925	0	0	-
NM_001206843	GSG1	299	-0.06958	96	363	-0.04697	0.02261	0	-
NM_001080555	GSG1	363	-0.06958	109	363	-0.04697	0.02261	0	-
NM_001080554	GSG1	322	-0.06958	109	363	-0.04697	0.02261	0	-
NM_031289	GSG1	286	-0.06002	90	363	-0.04697	0.01305	0	-
NM_153823	GSG1	327	-0.04697	97	363	-0.04697	0	0	-
NM_001206845	GSG1	276	-0.06625	86	363	-0.04697	0.01928	0	-
NM_001206842	GSG1	340	-0.04697	110	363	-0.04697	0	0	-
NM_182916	TRNT1	435	-0.01682	1	435	-0.01682	0	0	-
NM_001302946	TRNT1	415	-0.01682	1	435	-0.01682	0	0	-
NM_018534	NRP2	907	-0.03393	276	932	-0.03393	0	0	-
NM_201279	NRP2	910	-0.03393	276	932	-0.03393	0	0	-
NM_201267	NRP2	902	-0.03393	276	932	-0.03393	0	0	-
NM_201266	NRP2	932	-0.03393	276	932	-0.03393	0	0	-
NM_201264	NRP2	556	-0.03393	276	932	-0.03393	0	0	-
NM_003872	NRP2	927	-0.03393	276	932	-0.03393	0	0	-
NM_000565	IL6R	469	-0.03411	235	469	-0.03411	0	0	-
NM_001206866	IL6R	353	-0.03411	235	469	-0.03411	0	0	-
NM_181359	IL6R	366	-0.03411	235	469	-0.03411	0	0	-
NM_199243	GPR150	435	-0.14507	434	435	-0.14507	0	0	-
NM_001012455	ZSCAN23	390	-0.06248	317	390	-0.06248	0	0	-
NM_001037498	DEFB112	114	-0.11642	51	114	-0.11642	0	0	-
NM_001037497	DEFB110	68	0.00193	67	68	0.03251	0.03058	0	-
NM_001037728	DEFB110	63	0.03251	62	68	0.03251	0	0	-
NM_001037500	DEFB124	72	-0.12488	55	72	-0.12488	0	0	-
NM_001012428	ASB11	303	-0.09816	2	324	-0.09816	0	0	-
NM_001201583	ASB11	307	-1	1	324	-0.09816	0.90184	0	-
NM_080873	ASB11	324	-1	1	324	-0.09816	0.90184	0	-
NM_001014435	CA7	209	-0.03518	7	265	-0.02534	0.00984	0	-
NM_005182	CA7	265	-0.02534	51	265	-0.02534	0	0	-
NM_001017915	INPP5D	1161	-0.05645	323	1161	-0.05645	0	0	-
NM_005541	INPP5D	1160	-0.05645	322	1161	-0.05645	0	0	-
NM_001130446	C10orf131	177	-0.11014	112	177	-0.11014	0	0	-
NM_001130445	SSFA2	1260	-0.00112	977	1260	-0.00112	0	0	-
NM_001287505	SSFA2	87	-0.25526	9	1260	-0.00112	0.25414	0	-
NM_001287504	SSFA2	1085	-0.00112	824	1260	-0.00112	0	0	-
NM_001287503	SSFA2	1238	-0.00112	977	1260	-0.00112	0	0	-
NM_006751	SSFA2	1257	-0.00112	977	1260	-0.00112	0	0	-
NM_001130442	HRAS	190	-0.0556	77	190	-0.0556	0	0	-
NM_176795	HRAS	171	-0.0556	77	190	-0.0556	0	0	-
NM_005343	HRAS	190	-0.0556	77	190	-0.0556	0	0	-
NM_001130440	SRP9	83	-0.16239	1	87	-0.16239	0	0	-
NM_003133	SRP9	87	-0.16239	1	87	-0.16239	0	0	-
NM_001130438	SPTAN1	2478	-0.06533	2472	2478	-0.06533	0	0	-
NM_003127	SPTAN1	2473	-0.06533	2467	2478	-0.06533	0	0	-
NM_001195532	SPTAN1	2453	-0.06533	2447	2478	-0.06533	0	0	-
NM_001204478	TVP23C-CDRT4	165	-0.30173	8	165	-0.30173	0	0	-
NM_001278403	LILRB2	598	-0.02517	99	599	-0.02517	0	0	-
NM_001278405	LILRB2	511	-0.02517	99	599	-0.02517	0	0	-
NM_001278404	LILRB2	483	-0.16075	295	599	-0.02517	0.13558	0	-
NM_005874	LILRB2	599	-0.02517	99	599	-0.02517	0	0	-
NM_001278406	LILRB2	456	-0.02517	99	599	-0.02517	0	0	-
NM_001080978	LILRB2	598	-0.02517	99	599	-0.02517	0	0	-
NM_017662	TRPM6	2023	0.00816	517	2023	0.00816	0	0	-
NM_001177311	TRPM6	2018	0.00816	512	2023	0.00816	0	0	-
NM_001177310	TRPM6	2018	0.00816	512	2023	0.00816	0	0	-
NM_001007269	GEMIN7	132	-0.24855	25	132	-0.24855	0	0	-
NM_024707	GEMIN7	132	-0.24855	25	132	-0.24855	0	0	-
NM_001007270	GEMIN7	132	-0.24855	25	132	-0.24855	0	0	-
NM_001007250	SCP2	60	-1	1	548	-0.12592	0.87408	0	-
NM_001193617	SCP2	467	-0.18147	96	548	-0.12592	0.05555	0	-
NM_001193600	SCP2	504	-0.18147	133	548	-0.12592	0.05555	0	-
NM_001193599	SCP2	524	-0.18147	153	548	-0.12592	0.05555	0	-
NM_001007099	SCP2	144	-0.12592	5	548	-0.12592	0	0	-
NM_002979	SCP2	548	-0.18147	177	548	-0.12592	0.05555	0	-
NM_001007098	SCP2	323	-0.18147	133	548	-0.12592	0.05555	0	-
NM_001007100	SCP2	141	-0.17748	2	548	-0.12592	0.05156	0	-
NM_134470	IL1RAP	357	-0.09299	272	688	-0.0115	0.08149	0	-
NM_001167930	IL1RAP	357	-0.09299	272	688	-0.0115	0.08149	0	-
NM_001167931	IL1RAP	688	-0.0115	687	688	-0.0115	0	0	-
NM_001167929	IL1RAP	571	-0.09299	272	688	-0.0115	0.08149	0	-
NM_002182	IL1RAP	571	-0.09299	272	688	-0.0115	0.08149	0	-
NM_001167928	IL1RAP	571	-0.09299	272	688	-0.0115	0.08149	0	-
NM_022059	CXCL16	274	-0.21185	171	274	-0.21185	0	0	-
NM_001100812	CXCL16	274	-0.21185	171	274	-0.21185	0	0	-
NM_001123392	TBC1D3H	550	-0.08291	217	550	-0.08291	0	0	-
NM_001098529	TXNDC2	554	-0.15797	48	554	-0.15797	0	0	-
NM_032243	TXNDC2	487	-0.20173	1	554	-0.15797	0.04376	0	-
NM_000513	OPN1MW	365	-0.05429	1	365	-0.05429	0	0	-
NM_001135109	RIC3	188	-0.24141	50	370	-0.19305	0.04836	0	-
NM_001206672	RIC3	289	-0.19305	70	370	-0.19305	0	0	-
NM_001206671	RIC3	370	-0.19305	70	370	-0.19305	0	0	-
NM_024557	RIC3	369	-0.19305	70	370	-0.19305	0	0	-
NM_024911	WLS	542	-0.16001	518	544	-0.02343	0.13658	0	-
NM_001193334	WLS	451	-0.16001	427	544	-0.02343	0.13658	0	-
NM_001002292	WLS	544	-0.02343	534	544	-0.02343	0	0	-
NM_024909	ATAT1	334	-0.08369	183	410	-0.08369	0	0	-
NM_001254952	ATAT1	311	-0.13528	63	410	-0.08369	0.05159	0	-
NM_001031722	ATAT1	410	-0.08369	171	410	-0.08369	0	0	-
NM_012196	GAGE8	118	-0.0426	1	118	-0.0426	0	0	-
NM_153362	PRSS35	414	-0.03016	393	414	-0.03016	0	0	-
NM_001170423	PRSS35	414	-0.03016	393	414	-0.03016	0	0	-
NM_153261	CNEP1R1	143	-1	1	143	-1	0	0	-
NM_001281789	CNEP1R1	126	-1	1	143	-1	0	0	-
NM_153259	MCOLN2	567	-0.05452	131	567	-0.05452	0	0	-
NM_153260	LRRC57	240	-1	1	240	-1	0	0	-
NM_174895	PCP2	137	-0.17897	38	137	-0.09113	0.08784	0	-
NM_001271830	PCP2	121	-0.09113	1	137	-0.09113	0	0	-
NM_173355	UPP2	318	-1	1	375	-1	0	0	-
NM_001135098	UPP2	375	-1	1	375	-1	0	0	-
NM_153256	PROSER2	436	-0.16447	280	436	-0.16447	0	0	-
NM_001308362	ADGRG7	503	-0.08872	87	798	0.00812	0.09684	0	-
NM_032787	ADGRG7	798	0.00812	77	798	0.00812	0	0	-
NM_001270771	SORBS2	1201	-0.02956	108	1201	0.02263	0.05219	0	-
NM_001145675	SORBS2	493	-0.0871	489	1201	0.02263	0.10973	0	-
NM_003603	SORBS2	667	-0.02825	50	1201	0.02263	0.05088	0	-
NM_001145672	SORBS2	662	-0.02956	77	1201	0.02263	0.05219	0	-
NM_001145674	SORBS2	1005	-0.03471	536	1201	0.02263	0.05734	0	-
NM_001145673	SORBS2	825	0.02263	1	1201	0.02263	0	0	-
NM_001145670	SORBS2	645	-0.02956	94	1201	0.02263	0.05219	0	-
NM_001145671	SORBS2	732	-0.02956	94	1201	0.02263	0.05219	0	-
NM_021069	SORBS2	1101	-0.03471	632	1201	0.02263	0.05734	0	-
NM_000871	HTR6	441	-1	1	441	-1	0	0	-
NM_000869	HTR3A	485	-0.03773	70	517	-0.03773	0	0	-
NM_001161772	HTR3A	464	-0.03773	49	517	-0.03773	0	0	-
NM_213621	HTR3A	517	-0.03773	70	517	-0.03773	0	0	-
NM_001162491	ARL13A	257	-0.04908	199	257	-0.04908	0	0	-
NM_001130168	PSG8	298	-0.0758	168	427	-0.0758	0	0	-
NM_001130167	PSG8	420	-0.0758	290	427	-0.0758	0	0	-
NM_182707	PSG8	427	-0.0758	290	427	-0.0758	0	0	-
NM_001130158	MYO1B	1137	0.02115	402	1137	0.02115	0	0	-
NM_012223	MYO1B	1079	0.02115	402	1137	0.02115	0	0	-
NM_001161819	MYO1B	1137	0.02115	402	1137	0.02115	0	0	-
NM_203415	ELP5	317	-0.14538	208	317	-0.06874	0.07664	0	-
NM_203414	ELP5	317	-0.14538	208	317	-0.06874	0.07664	0	-
NM_203413	ELP5	280	-0.06874	279	317	-0.06874	0	0	-
NM_015362	ELP5	317	-0.14538	208	317	-0.06874	0.07664	0	-
NM_002297	LCN1	177	-0.23561	176	234	-0.17327	0.06234	0	-
NM_001252619	LCN1	231	-0.18762	106	234	-0.17327	0.01435	0	-
NM_001252618	LCN1	234	-0.17327	108	234	-0.17327	0	0	-
NM_001252617	LCN1	177	-0.23561	176	234	-0.17327	0.06234	0	-
NM_133335	WHSC1	1366	-0.02404	936	1366	-0.02404	0	0	-
NM_133334	WHSC1	648	-0.17679	267	1366	-0.02404	0.15275	0	-
NM_001042424	WHSC1	1366	-0.02404	936	1366	-0.02404	0	0	-
NM_133330	WHSC1	1366	-0.02404	936	1366	-0.02404	0	0	-
NM_133331	WHSC1	1366	-0.02404	936	1366	-0.02404	0	0	-
NM_007331	WHSC1	630	-0.17679	267	1366	-0.02404	0.15275	0	-
NM_001282953	PRMT5	577	-0.06177	461	638	-0.05131	0.01046	0	-
NM_001039619	PRMT5	621	-0.06177	505	638	-0.05131	0.01046	0	-
NM_006109	PRMT5	638	-0.06177	522	638	-0.05131	0.01046	0	-
NM_001282955	PRMT5	594	-0.06177	478	638	-0.05131	0.01046	0	-
NM_001282954	PRMT5	532	-0.06177	416	638	-0.05131	0.01046	0	-
NM_001282956	PRMT5	467	-0.05131	109	638	-0.05131	0	0	-
NM_001283052	ICOSLG	218	-1	1	310	-1	0	0	-
NM_015259	ICOSLG	303	-1	1	310	-1	0	0	-
NM_001283051	ICOSLG	186	-1	1	310	-1	0	0	-
NM_001283050	ICOSLG	310	-1	1	310	-1	0	0	-
NM_001300832	FRMD8	409	-0.07243	408	465	-0.07243	0	0	-
NM_031904	FRMD8	465	-0.07243	464	465	-0.07243	0	0	-
NM_001300833	FRMD8	431	-0.07243	430	465	-0.07243	0	0	-
NM_001300838	CIART	386	0.00043	1	386	0.00043	0	0	-
NM_144697	CIART	386	0.00043	1	386	0.00043	0	0	-
NM_001300839	CIART	298	-0.23928	119	386	0.00043	0.23971	0	-
NM_001300840	CIART	298	-0.23928	119	386	0.00043	0.23971	0	-
NM_001300841	CIART	298	-0.23928	119	386	0.00043	0.23971	0	-
NM_001300797	RAN	129	-0.05468	13	217	-0.05468	0	0	-
NM_006325	RAN	217	-0.09968	116	217	-0.05468	0.045	0	-
NM_001300796	RAN	129	-0.05468	13	217	-0.05468	0	0	-
NM_001300808	BATF2	190	-0.14967	21	275	-0.14967	0	0	-
NM_001300807	BATF2	251	-1	1	275	-0.14967	0.85033	0	-
NM_138456	BATF2	275	-0.15565	82	275	-0.14967	0.00598	0	-
NM_001300798	8-Sep	441	-0.06156	272	484	-0.05329	0.00827	0	-
NM_001300799	8-Sep	428	-0.06156	272	484	-0.05329	0.00827	0	-
NM_001098813	8-Sep	370	-0.05329	1	484	-0.05329	0	0	-
NM_001098811	8-Sep	484	-0.06156	274	484	-0.05329	0.00827	0	-
NM_015146	8-Sep	430	-0.06156	274	484	-0.05329	0.00827	0	-
NM_001098812	8-Sep	443	-0.06156	274	484	-0.05329	0.00827	0	-
NM_001300810	KRT85	296	-0.08779	67	508	-0.07888	0.00891	0	-
NM_002283	KRT85	508	-0.07888	163	508	-0.07888	0	0	-
NM_001300812	FGF22	166	0.08061	81	171	0.10127	0.02066	0	-
NM_020637	FGF22	171	0.10127	92	171	0.10127	0	0	-
NM_001300813	SEC24B	1299	-0.0481	283	1299	-0.0481	0	0	-
NM_001042734	SEC24B	1234	-0.0481	252	1299	-0.0481	0	0	-
NM_006323	SEC24B	1269	-0.0481	252	1299	-0.0481	0	0	-
NM_001300814	KRT78	411	-0.05444	166	521	0.02352	0.07796	0	-
NM_173352	KRT78	521	0.02352	50	521	0.02352	0	0	-
NM_001300815	CIRBP	169	-0.01443	149	298	-0.01443	0	0	-
NM_001280	CIRBP	173	-0.02234	135	298	-0.01443	0.00791	0	-
NM_001300829	CIRBP	298	-0.02416	128	298	-0.01443	0.00973	0	-
NM_172213	CD8B	244	-0.0425	226	244	-0.0425	0	0	-
NM_001178100	CD8B	199	-0.16422	198	244	-0.0425	0.12172	0	-
NM_004931	CD8B	211	-1	1	244	-0.0425	0.9575	0	-
NM_172102	CD8B	214	-0.06602	199	244	-0.0425	0.02352	0	-
NM_172101	CD8B	222	-1	1	244	-0.0425	0.9575	0	-
NM_172212	CSF1	555	-0.12832	287	555	-0.03096	0.09736	0	-
NM_172210	CSF1	439	-0.0407	395	555	-0.03096	0.00974	0	-
NM_000757	CSF1	555	-0.12832	287	555	-0.03096	0.09736	0	-
NM_172211	CSF1	257	-0.03096	213	555	-0.03096	0	0	-
NM_172209	TAPBP	362	-0.13641	272	505	-0.13641	0	0	-
NM_003190	TAPBP	449	-0.13641	359	505	-0.13641	0	0	-
NM_172208	TAPBP	505	-0.13641	359	505	-0.13641	0	0	-
NM_001206627	TRIM49D1	453	-0.14459	102	453	-0.14459	0	0	-
NM_033170	B3GALT5	311	-0.17511	75	315	-0.17511	0	0	-
NM_006057	B3GALT5	311	-0.17511	75	315	-0.17511	0	0	-
NM_001278650	B3GALT5	311	-0.17511	75	315	-0.17511	0	0	-
NM_033171	B3GALT5	311	-0.17511	75	315	-0.17511	0	0	-
NM_033172	B3GALT5	315	-0.17511	79	315	-0.17511	0	0	-
NM_032828	ZNF587	576	-0.08173	366	576	-0.08173	0	0	-
NM_001204817	ZNF587	575	-0.08173	365	576	-0.08173	0	0	-
NM_032827	ATOH8	322	-0.13695	75	322	-0.13695	0	0	-
NM_032826	SLC35B4	332	-1	1	332	-1	0	0	-
NM_032825	ZNF382	551	-0.0743	43	551	-0.05122	0.02308	0	-
NM_001256838	ZNF382	550	-0.05122	1	551	-0.05122	0	0	-
NM_032824	TMEM87B	556	-0.05088	159	556	-0.05088	0	0	-
NM_015602	TOR1AIP1	584	-0.00964	349	585	-0.00964	0	0	-
NM_001267578	TOR1AIP1	585	-0.00964	350	585	-0.00964	0	0	-
NM_015601	HERC4	1050	-0.04798	343	1058	-0.04798	0	0	-
NM_022079	HERC4	1058	-0.04798	343	1058	-0.04798	0	0	-
NM_001278185	HERC4	980	-0.04798	343	1058	-0.04798	0	0	-
NM_001278187	HERC4	111	-0.12401	110	1058	-0.04798	0.07603	0	-
NM_001278186	HERC4	795	-0.04798	88	1058	-0.04798	0	0	-
NM_001002269	EXOSC3	165	-0.15432	79	276	-0.15432	0	0	-
NM_016042	EXOSC3	276	-0.15432	79	276	-0.15432	0	0	-
NM_001002264	EPSTI1	411	-0.0197	313	411	0.055	0.0747	0	-
NM_033255	EPSTI1	308	0.055	307	411	0.055	0	0	-
NM_001001660	ETFRF1	91	-0.17043	90	91	-0.17043	0	0	-
NM_001005366	KDM2B	1266	0.05083	340	1337	0.05083	0	0	-
NM_032590	KDM2B	1337	0.05083	371	1337	0.05083	0	0	-
NM_133477	SYNPO2	1262	0.03212	1211	1262	0.03212	0	0	-
NM_001286755	SYNPO2	124	-0.00026	1	1262	0.03212	0.03238	0	-
NM_001286754	SYNPO2	1231	0.03212	1180	1262	0.03212	0	0	-
NM_001128934	SYNPO2	1110	-0.00026	1	1262	0.03212	0.03238	0	-
NM_001128933	SYNPO2	1094	-0.00026	1	1262	0.03212	0.03238	0	-
NM_133476	ZNF384	517	0.02164	1	578	0.02164	0	0	(414, 482)
NM_001135734	ZNF384	578	0.02164	1	578	0.02164	0	0	(475, 543)
NM_001039920	ZNF384	462	0.02164	1	578	0.02164	0	0	(359, 427)
NM_133475	ANKRD24	1147	-0.11901	977	1147	-0.11901	0	0	-
NM_133474	ZNF721	924	-0.08393	66	924	-0.08393	0	0	-
NM_133473	ZNF431	577	0.04442	576	577	0.04442	0	0	-
NM_138342	GLB1L2	637	-0.01315	68	637	-0.01315	0	0	-
NM_138344	FAM181A	355	-0.21586	79	355	-0.20906	0.0068	0	-
NM_001207074	FAM181A	293	-0.20906	7	355	-0.20906	0	0	-
NM_001207073	FAM181A	293	-0.20906	7	355	-0.20906	0	0	-
NM_001207072	FAM181A	293	-0.20906	7	355	-0.20906	0	0	-
NM_001207071	FAM181A	293	-0.20906	7	355	-0.20906	0	0	-
NM_138362	FAM104B	116	-0.05023	85	117	-0.05023	0	0	-
NM_001166704	FAM104B	47	-0.16879	46	117	-0.05023	0.11856	0	-
NM_001166703	FAM104B	115	-0.07054	91	117	-0.05023	0.02031	0	-
NM_001166702	FAM104B	113	-0.07054	89	117	-0.05023	0.02031	0	-
NM_001166701	FAM104B	116	-0.07054	92	117	-0.05023	0.02031	0	-
NM_001166700	FAM104B	117	-0.07054	93	117	-0.05023	0.02031	0	-
NM_001166699	FAM104B	117	-0.05023	86	117	-0.05023	0	0	-
NM_138385	TMEM129	233	-1	1	363	-1	0	0	-
NM_001127266	TMEM129	363	-1	1	363	-1	0	0	-
NM_133466	ZFP82	533	-0.02461	1	533	-0.02461	0	0	-
NM_133465	KIAA1958	717	-0.08146	77	745	-0.08146	0	0	-
NM_001287036	KIAA1958	745	-0.08146	77	745	-0.08146	0	0	-
NM_001287038	KIAA1958	449	-0.08146	77	745	-0.08146	0	0	-
NM_133464	ZNF483	745	-0.06434	619	745	-0.06434	0	0	-
NM_001007169	ZNF483	257	-0.07951	54	745	-0.06434	0.01517	0	-
NM_133463	AMZ1	499	-0.15602	341	499	-0.15602	0	0	-
NM_001284355	AMZ1	298	-1	1	499	-0.15602	0.84398	0	-
NM_133462	TTC14	771	-0.1594	9	771	-0.1594	0	0	-
NM_001288582	TTC14	654	-0.1594	9	771	-0.1594	0	0	-
NM_001042601	TTC14	440	-0.1594	9	771	-0.1594	0	0	-
NM_020897	HCN3	775	-0.04171	518	775	-0.04171	0	0	-
NM_021729	VPS11	941	0.0863	660	941	0.0863	0	0	-
NM_001290185	VPS11	931	0.0863	650	941	0.0863	0	0	-
NM_021724	NR1D1	615	0.02974	160	615	0.02974	0	0	-
NM_019896	POLE4	118	-0.26061	116	118	-0.26061	0	0	-
NM_021705	NFYA	319	-0.19858	236	348	0.12034	0.31892	0	(1, 129)
NM_002505	NFYA	348	0.12034	1	348	0.12034	0	1	(1, 158)
NM_020905	RDH14	337	-0.16551	61	337	-0.16551	0	0	-
NM_001306131	FN1	2266	0.04115	590	2478	0.04115	0	0	-
NM_001306132	FN1	2241	0.04115	590	2478	0.04115	0	0	-
NM_212474	FN1	2177	0.04115	590	2478	0.04115	0	0	-
NM_054034	FN1	658	0.04115	590	2478	0.04115	0	0	-
NM_212476	FN1	2297	0.04115	590	2478	0.04115	0	0	-
NM_212482	FN1	2478	0.04115	590	2478	0.04115	0	0	-
NM_212478	FN1	2331	0.04115	590	2478	0.04115	0	0	-
NM_002026	FN1	2356	0.04115	590	2478	0.04115	0	0	-
NM_001306130	FN1	2268	0.04115	590	2478	0.04115	0	0	-
NM_001306129	FN1	2447	0.04115	590	2478	0.04115	0	0	-
NM_001289413	EHMT2	889	-0.08109	128	1211	-0.00751	0.07358	0	-
NM_025256	EHMT2	1177	-0.00751	1082	1211	-0.00751	0	0	-
NM_006709	EHMT2	1211	-0.00751	1116	1211	-0.00751	0	0	-
NM_001290226	MAST4	2418	-0.04052	397	2624	-0.04052	0	0	-
NM_001164664	MAST4	2624	-0.04052	603	2624	-0.04052	0	0	-
NM_001297651	MAST4	2430	-0.04052	409	2624	-0.04052	0	0	-
NM_015183	MAST4	2435	-0.04052	414	2624	-0.04052	0	0	-
NM_001290227	MAST4	2363	-0.04052	409	2624	-0.04052	0	0	-
NM_198828	MAST4	251	-0.13133	192	2624	-0.04052	0.09081	0	-
NM_001290228	MAST4	239	-0.13047	190	2624	-0.04052	0.08995	0	-
NM_001290225	PTDSS1	328	-0.10648	272	474	-0.10648	0	0	-
NM_014754	PTDSS1	474	-0.10648	418	474	-0.10648	0	0	-
NM_001290264	SLC35E2B	406	-0.28146	12	406	-0.28146	0	0	-
NM_001110781	SLC35E2B	406	-0.28146	12	406	-0.28146	0	0	-
NM_001290217	RARB	337	0.02663	1	456	0.02663	0	0	-
NM_001290266	RARB	400	0.00092	58	456	0.02663	0.02571	0	-
NM_001290300	RARB	406	0.00092	64	456	0.02663	0.02571	0	-
NM_001290277	RARB	403	0.00092	107	456	0.02663	0.02571	0	-
NM_001290216	RARB	456	0.00092	114	456	0.02663	0.02571	0	-
NM_001290276	RARB	337	0.02663	1	456	0.02663	0	0	-
NM_000965	RARB	449	0.00092	107	456	0.02663	0.02571	0	-
NM_016152	RARB	337	0.02663	1	456	0.02663	0	0	-
NM_001042417	RUFY2	404	-0.11016	166	642	-0.00578	0.10438	0	-
NM_017987	RUFY2	642	-0.00578	1	642	-0.00578	0	0	-
NM_001278225	RUFY2	380	-0.11016	142	642	-0.00578	0.10438	0	-
NM_001042416	ZNF596	505	-0.06176	130	505	-0.06176	0	0	-
NM_001042415	ZNF596	505	-0.06176	130	505	-0.06176	0	0	-
NM_001287256	ZNF596	505	-0.06176	130	505	-0.06176	0	0	-
NM_001287255	ZNF596	505	-0.06176	130	505	-0.06176	0	0	-
NM_001287254	ZNF596	505	-0.06176	130	505	-0.06176	0	0	-
NM_173539	ZNF596	505	-0.06176	130	505	-0.06176	0	0	-
NM_001287399	ZNF596	372	-0.07159	45	505	-0.06176	0.00983	0	-
NM_001042414	PSPC1	524	-0.06958	422	524	-0.06958	0	0	-
NM_001042413	GLIS3	931	-0.01904	1	931	-0.01904	0	0	-
NM_152629	GLIS3	776	-0.03736	665	931	-0.01904	0.01832	0	-
NM_001076785	SLC7A6	516	-0.15291	17	516	-0.15291	0	0	-
NM_003983	SLC7A6	516	-0.15291	17	516	-0.15291	0	0	-
NM_001042399	CEP83	702	-0.0163	4	702	-0.0163	0	0	-
NM_016122	CEP83	702	-0.0163	4	702	-0.0163	0	0	-
NM_001472	GAGE2C	117	-0.08206	1	117	-0.08206	0	0	-
NM_001469	XRCC6	610	-0.04697	148	610	-0.04697	0	0	-
NM_001288978	XRCC6	560	-0.04697	98	610	-0.04697	0	0	-
NM_001288977	XRCC6	569	-0.04697	107	610	-0.04697	0	0	-
NM_001288976	XRCC6	610	-0.04697	148	610	-0.04697	0	0	-
NM_001040875	GDAP1	291	-0.03536	18	359	-0.03536	0	0	-
NM_018972	GDAP1	359	-0.06265	87	359	-0.03536	0.02729	0	-
NM_020754	ARHGAP31	1445	-0.04495	1210	1445	-0.04495	0	0	-
NM_021831	AGBL5	887	0.01635	154	887	0.01635	0	0	-
NM_001035507	AGBL5	718	0.01635	154	887	0.01635	0	0	-
NM_021830	TWNK	685	-0.02085	1	685	-0.02085	0	0	-
NM_001163814	TWNK	129	-0.18055	15	685	-0.02085	0.1597	0	-
NM_001163813	TWNK	231	-0.18055	15	685	-0.02085	0.1597	0	-
NM_001163812	TWNK	583	-0.02085	1	685	-0.02085	0	0	-
NM_021828	HPSE2	593	-0.06989	495	593	-0.04766	0.02223	0	-
NM_001166246	HPSE2	549	-0.04766	548	593	-0.04766	0	0	-
NM_001166245	HPSE2	481	-0.06989	383	593	-0.04766	0.02223	0	-
NM_001166244	HPSE2	535	-0.05557	213	593	-0.04766	0.00791	0	-
NM_021826	FASTKD5	765	-0.09087	730	765	-0.09087	0	0	-
NM_021825	CCDC90B	255	-0.0283	1	255	-0.0283	0	0	-
NM_001286120	CCDC90B	140	-0.23653	12	255	-0.0283	0.20823	0	-
NM_001286119	CCDC90B	157	-0.23606	47	255	-0.0283	0.20776	0	-
NM_001286118	CCDC90B	157	-0.23606	47	255	-0.0283	0.20776	0	-
NM_001286117	CCDC90B	154	-0.23437	43	255	-0.0283	0.20607	0	-
NM_001286116	CCDC90B	246	-0.20703	127	255	-0.0283	0.17873	0	-
NM_012411	PTPN22	753	-0.07383	448	808	-0.07383	0	0	-
NM_015967	PTPN22	808	-0.07383	503	808	-0.07383	0	0	-
NM_001193431	PTPN22	780	-0.07383	503	808	-0.07383	0	0	-
NM_001308297	PTPN22	784	-0.07383	479	808	-0.07383	0	0	-
NM_177538	CYP20A1	463	-0.04832	186	463	-0.04832	0	0	-
NM_002761	PRM1	52	-0.0071	1	52	-0.0071	0	0	-
NM_002826	QSOX1	748	-0.11208	395	748	-0.11208	0	0	-
NM_001004128	QSOX1	605	-0.11208	395	748	-0.11208	0	0	-
NM_014377	DNAJC2	622	-0.08701	214	622	-0.08701	0	0	-
NM_001129887	DNAJC2	569	-0.08701	214	622	-0.08701	0	0	-
NM_000422	KRT17	433	-0.01341	339	433	-0.01341	0	0	-
NM_000398	CYB5R3	302	-0.06962	280	335	-0.05027	0.01935	0	-
NM_007326	CYB5R3	279	-0.06962	257	335	-0.05027	0.01935	0	-
NM_001171661	CYB5R3	279	-0.06962	257	335	-0.05027	0.01935	0	-
NM_001171660	CYB5R3	335	-0.05027	1	335	-0.05027	0	0	-
NM_001129819	CYB5R3	279	-0.06962	257	335	-0.05027	0.01935	0	-
NM_000347	SPTB	2138	-0.09504	1952	2329	-0.09504	0	0	-
NM_001024858	SPTB	2329	-0.09504	1952	2329	-0.09504	0	0	-
NM_001142398	FAHD1	227	-1	1	249	-1	0	0	-
NM_031208	FAHD1	225	-1	1	249	-1	0	0	-
NM_001018104	FAHD1	249	-1	1	249	-1	0	0	-
NM_001167959	TMEM178A	116	-1	1	298	-0.32525	0.67475	0	-
NM_152390	TMEM178A	298	-0.32525	80	298	-0.32525	0	0	-
NM_001199383	RNF145	664	-0.1638	590	694	-0.09892	0.06488	0	-
NM_001199382	RNF145	678	-0.1638	604	694	-0.09892	0.06488	0	-
NM_144726	RNF145	692	-0.16044	43	694	-0.09892	0.06152	0	-
NM_001199380	RNF145	694	-0.09892	50	694	-0.09892	0	0	-
NM_001199381	RNF145	681	-0.1638	607	694	-0.09892	0.06488	0	-
NM_002968	SALL1	1325	-0.03719	780	1325	-0.03719	0	0	-
NM_001127892	SALL1	1228	-0.03719	683	1325	-0.03719	0	0	-
NM_001198973	KIAA1522	144	-0.13344	115	1095	-0.08993	0.04351	0	-
NM_001198972	KIAA1522	1036	-0.08993	349	1095	-0.08993	0	0	-
NM_020888	KIAA1522	1095	-0.08993	408	1095	-0.08993	0	0	-
NM_001198916	PPFIBP1	981	-0.097	628	1012	-0.097	0	0	-
NM_003622	PPFIBP1	1006	-0.097	653	1012	-0.097	0	0	-
NM_177444	PPFIBP1	1012	-0.097	659	1012	-0.097	0	0	-
NM_001198915	PPFIBP1	859	-0.097	506	1012	-0.097	0	0	-
NM_000107	DDB2	428	-0.09638	75	428	-0.09638	0	0	-
NM_001300734	DDB2	239	-0.09638	75	428	-0.09638	0	0	-
NM_001199096	BAIAP3	1117	-0.0493	387	1188	-0.0493	0	0	-
NM_003933	BAIAP3	1188	-0.0493	458	1188	-0.0493	0	0	-
NM_001199097	BAIAP3	1153	-0.0493	423	1188	-0.0493	0	0	-
NM_001199099	BAIAP3	1125	-0.0493	395	1188	-0.0493	0	0	-
NM_001199098	BAIAP3	1130	-0.0493	400	1188	-0.0493	0	0	-
NM_001286464	BAIAP3	1170	-0.0493	440	1188	-0.0493	0	0	-
NM_001146335	SLC6A15	624	-0.17047	605	731	-0.12641	0.04406	0	-
NM_182767	SLC6A15	731	-0.12641	66	731	-0.12641	0	0	-
NM_018057	SLC6A15	290	-0.12641	66	731	-0.12641	0	0	-
NM_001184975	PACSIN3	425	0.02049	424	425	0.02049	0	0	-
NM_016223	PACSIN3	425	0.02049	424	425	0.02049	0	0	-
NM_001184974	PACSIN3	425	0.02049	424	425	0.02049	0	0	-
NM_001204067	ANKS1B	395	0.01922	6	1249	0.01922	0	0	-
NM_001204066	ANKS1B	358	-0.10969	141	1249	0.01922	0.12891	0	-
NM_001204065	ANKS1B	291	-0.04512	42	1249	0.01922	0.06434	0	-
NM_152788	ANKS1B	1249	-0.01249	824	1249	0.01922	0.03171	0	-
NM_181670	ANKS1B	511	-0.04512	262	1249	0.01922	0.06434	0	-
NM_001204069	ANKS1B	451	-0.0653	210	1249	0.01922	0.08452	0	-
NM_001204068	ANKS1B	461	-0.12667	283	1249	0.01922	0.14589	0	-
NM_001204081	ANKS1B	255	-0.12667	63	1249	0.01922	0.14589	0	-
NM_001204080	ANKS1B	267	-0.12667	63	1249	0.01922	0.14589	0	-
NM_001204079	ANKS1B	291	-0.03954	43	1249	0.01922	0.05876	0	-
NM_001204070	ANKS1B	427	-0.12965	226	1249	0.01922	0.14887	0	-
NM_020140	ANKS1B	415	-0.12965	226	1249	0.01922	0.14887	0	-
NM_001199183	ATP2C1	924	-0.06392	474	974	-0.06392	0	0	-
NM_014382	ATP2C1	920	-0.06392	490	974	-0.06392	0	0	-
NM_001199179	ATP2C1	920	-0.06392	490	974	-0.06392	0	0	-
NM_001199182	ATP2C1	945	-0.06392	485	974	-0.06392	0	0	-
NM_001199185	ATP2C1	889	-0.06392	490	974	-0.06392	0	0	-
NM_001199184	ATP2C1	904	-0.06392	474	974	-0.06392	0	0	-
NM_001199181	ATP2C1	954	-0.06392	524	974	-0.06392	0	0	-
NM_001199180	ATP2C1	974	-0.06392	524	974	-0.06392	0	0	-
NM_001001486	ATP2C1	950	-0.06392	490	974	-0.06392	0	0	-
NM_001001485	ATP2C1	889	-0.06392	490	974	-0.06392	0	0	-
NM_001001487	ATP2C1	940	-0.06392	490	974	-0.06392	0	0	-
NM_001847	COL4A6	1692	-0.23335	442	1708	-0.21972	0.01363	0	-
NM_033641	COL4A6	1691	-0.23335	441	1708	-0.21972	0.01363	0	-
NM_001287759	COL4A6	1667	-0.23335	441	1708	-0.21972	0.01363	0	-
NM_001287760	COL4A6	1634	-0.23335	441	1708	-0.21972	0.01363	0	-
NM_001287758	COL4A6	1708	-0.21972	675	1708	-0.21972	0	0	-
NM_001114636	FANCL	381	-1	1	381	-1	0	0	-
NM_018062	FANCL	376	-1	1	381	-1	0	0	-
NM_001080423	GRIP2	1043	-0.0318	489	1043	-0.0318	0	0	-
NM_001085462	CTNND1	934	-0.09703	244	969	-0.09703	0	0	-
NM_001085469	CTNND1	833	-0.09703	143	969	-0.09703	0	0	-
NM_001206891	CTNND1	880	-0.09703	190	969	-0.09703	0	0	-
NM_001206890	CTNND1	833	-0.09703	143	969	-0.09703	0	0	-
NM_001085458	CTNND1	969	-0.09703	244	969	-0.09703	0	0	-
NM_001085465	CTNND1	841	-0.09703	143	969	-0.09703	0	0	-
NM_001206885	CTNND1	940	-0.09703	244	969	-0.09703	0	0	-
NM_001085463	CTNND1	868	-0.09703	143	969	-0.09703	0	0	-
NM_001206887	CTNND1	888	-0.09703	190	969	-0.09703	0	0	-
NM_001206883	CTNND1	915	-0.09703	190	969	-0.09703	0	0	-
NM_001206884	CTNND1	886	-0.09703	190	969	-0.09703	0	0	-
NM_001085466	CTNND1	839	-0.09703	143	969	-0.09703	0	0	-
NM_001085461	CTNND1	934	-0.09703	244	969	-0.09703	0	0	-
NM_001085464	CTNND1	862	-0.09703	143	969	-0.09703	0	0	-
NM_001085459	CTNND1	963	-0.09703	244	969	-0.09703	0	0	-
NM_001206889	CTNND1	880	-0.09703	190	969	-0.09703	0	0	-
NM_001331	CTNND1	942	-0.09703	244	969	-0.09703	0	0	-
NM_001206888	CTNND1	880	-0.09703	190	969	-0.09703	0	0	-
NM_001206886	CTNND1	909	-0.09703	190	969	-0.09703	0	0	-
NM_001085468	CTNND1	833	-0.09703	143	969	-0.09703	0	0	-
NM_001085467	CTNND1	833	-0.09703	143	969	-0.09703	0	0	-
NM_001085460	CTNND1	934	-0.09703	244	969	-0.09703	0	0	-
NM_001039938	INTS6	116	-1	1	888	-0.03831	0.96169	0	-
NM_001039937	INTS6	875	-0.03831	874	888	-0.03831	0	0	-
NM_012141	INTS6	888	-0.03831	887	888	-0.03831	0	0	-
NM_001306091	INTS6	710	-0.03831	709	888	-0.03831	0	0	-
NM_001080510	METTL23	191	-1	1	191	-1	0	0	-
NM_001206984	METTL23	191	-1	1	191	-1	0	0	-
NM_001302704	METTL23	124	-1	1	191	-1	0	0	-
NM_001302703	METTL23	191	-1	1	191	-1	0	0	-
NM_001302705	METTL23	187	-1	1	191	-1	0	0	-
NM_001206985	METTL23	124	-1	1	191	-1	0	0	-
NM_001206983	METTL23	191	-1	1	191	-1	0	0	-
NM_001206986	METTL23	124	-1	1	191	-1	0	0	-
NM_001206987	METTL23	124	-1	1	191	-1	0	0	-
NM_001080509	TSPAN11	254	-0.08889	163	254	-0.08889	0	0	-
NM_001306144	MTMR1	674	-0.02867	673	674	-0.02867	0	0	-
NM_003828	MTMR1	666	-0.02867	665	674	-0.02867	0	0	-
NM_001306145	MTMR1	364	-0.12451	360	674	-0.02867	0.09584	0	-
NM_014777	URB2	1525	-0.33013	1518	1525	-0.33013	0	0	-
NM_001314021	URB2	1525	-0.33013	1518	1525	-0.33013	0	0	-
NM_016594	FKBP11	202	-0.11644	161	202	-0.11644	0	0	-
NM_001143782	FKBP11	147	-0.15236	146	202	-0.11644	0.03592	0	-
NM_001143781	FKBP11	100	-0.11644	59	202	-0.11644	0	0	-
NM_015662	IFT172	1750	0.04052	418	1750	0.04052	0	0	-
NM_015659	RSL1D1	491	-0.14251	156	491	-0.14251	0	0	-
NM_015660	GIMAP2	338	-0.1553	153	338	-0.1553	0	0	-
NM_001042496	SLC12A6	1142	-0.07979	973	1151	-0.07979	0	0	-
NM_001042495	SLC12A6	1092	-0.07979	923	1151	-0.07979	0	0	-
NM_005135	SLC12A6	1100	-0.07979	931	1151	-0.07979	0	0	-
NM_001042497	SLC12A6	1136	-0.07979	967	1151	-0.07979	0	0	-
NM_001042494	SLC12A6	1092	-0.07979	923	1151	-0.07979	0	0	-
NM_133647	SLC12A6	1151	-0.07979	982	1151	-0.07979	0	0	-
NM_015127	CLCC1	502	-0.20599	99	552	-0.14869	0.0573	0	-
NM_001278203	CLCC1	367	-0.25813	365	552	-0.14869	0.10944	0	-
NM_001278202	CLCC1	431	-0.14869	124	552	-0.14869	0	0	-
NM_001048210	CLCC1	552	-0.25813	550	552	-0.14869	0.10944	0	-
NM_018168	C14orf105	297	-0.14684	68	337	-0.1451	0.00174	0	-
NM_001283059	C14orf105	208	-0.16503	1	337	-0.1451	0.01993	0	-
NM_001283060	C14orf105	145	-0.17883	4	337	-0.1451	0.03373	0	-
NM_001283058	C14orf105	208	-0.16503	1	337	-0.1451	0.01993	0	-
NM_001283057	C14orf105	296	-0.14684	68	337	-0.1451	0.00174	0	-
NM_001283056	C14orf105	337	-0.1451	270	337	-0.1451	0	0	-
NM_018167	BTBD7	411	0.02227	1	1133	0.02227	0	0	-
NM_001289133	BTBD7	782	-0.13791	401	1133	0.02227	0.16018	0	-
NM_001002860	BTBD7	1133	0.02227	1	1133	0.02227	0	0	-
NM_018166	EVA1B	166	-0.06458	164	166	-0.06458	0	0	-
NM_001304762	EVA1B	166	-0.06458	164	166	-0.06458	0	0	-
NM_018164	ASUN	707	-0.14006	678	707	-0.14006	0	0	-
NM_001004313	TMEM220	161	-1	1	161	-1	0	0	-
NM_001004310	FCRL6	435	-0.09708	391	435	-0.09708	0	0	-
NM_001284217	FCRL6	414	-0.10486	402	435	-0.09708	0.00778	0	-
NM_001082970	C11orf57	293	-0.13098	1	294	-0.13098	0	0	-
NM_001082969	C11orf57	294	-0.13098	1	294	-0.13098	0	0	-
NM_001301017	C11orf57	293	-0.13098	1	294	-0.13098	0	0	-
NM_001301019	C11orf57	265	-0.2454	26	294	-0.13098	0.11442	0	-
NM_001301021	C11orf57	264	-0.2454	26	294	-0.13098	0.11442	0	-
NM_018195	C11orf57	294	-0.13098	1	294	-0.13098	0	0	-
NM_001113434	C17orf51	222	-0.17885	190	222	-0.17885	0	0	-
NM_001113411	FGGY	576	-0.06524	16	576	-0.06524	0	0	-
NM_001278224	FGGY	253	-0.24329	248	576	-0.06524	0.17805	0	-
NM_018291	FGGY	552	-0.06524	16	576	-0.06524	0	0	-
NM_001244714	FGGY	464	-0.06524	16	576	-0.06524	0	0	-
NM_001113410	PSG11	214	-1	1	336	-1	0	0	-
NM_002785	PSG11	336	-1	1	336	-1	0	0	-
NM_203287	PSG11	214	-1	1	336	-1	0	0	-
NM_001113407	LDB1	412	-0.10132	255	412	-0.10132	0	0	-
NM_003893	LDB1	376	-0.10132	219	412	-0.10132	0	0	-
NM_001110360	RNASE9	211	-0.00048	108	211	-0.00048	0	0	-
NM_001110361	RNASE9	211	-0.00048	108	211	-0.00048	0	0	-
NM_001001673	RNASE9	206	-0.00048	103	211	-0.00048	0	0	-
NM_001110359	RNASE9	211	-0.00048	108	211	-0.00048	0	0	-
NM_001110356	RNASE9	206	-0.00048	103	211	-0.00048	0	0	-
NM_001110358	RNASE9	211	-0.00048	108	211	-0.00048	0	0	-
NM_001110357	RNASE9	206	-0.00048	103	211	-0.00048	0	0	-
NM_001289110	RNASE9	206	-0.00048	103	211	-0.00048	0	0	-
NM_001122964	PPP4R3B	850	-0.10556	664	850	-0.10556	0	0	-
NM_020463	PPP4R3B	765	-0.10556	579	850	-0.10556	0	0	-
NM_001282850	PPP4R3B	818	-0.10556	632	850	-0.10556	0	0	-
NM_001122951	ACKR1	339	0.0004	1	339	0.0004	0	0	-
NM_002036	ACKR1	337	-0.07923	1	339	0.0004	0.07963	0	-
NM_001122870	PPM1M	248	-0.07275	239	460	-0.07275	0	0	-
NM_144641	PPM1M	460	-0.07275	451	460	-0.07275	0	0	-
NM_207102	FBXW12	465	-0.04517	50	465	-0.04517	0	0	-
NM_001159929	FBXW12	446	-0.09357	36	465	-0.04517	0.0484	0	-
NM_001159927	FBXW12	395	-0.04517	50	465	-0.04517	0	0	-
NM_005558	LAD1	518	-0.18005	470	518	-0.18005	0	0	-
NM_176895	PLPP1	286	-0.17825	257	286	-0.17825	0	0	-
NM_003711	PLPP1	285	-0.17825	256	286	-0.17825	0	0	-
NM_176880	NR2C2AP	140	0.01377	68	168	0.01377	0	0	-
NM_001300945	NR2C2AP	168	0.01377	68	168	0.01377	0	0	-
NM_001190452	MTRNR2L1	25	-1	1	25	-1	0	0	-
NM_001080146	CT47A1	289	-0.07054	122	289	-0.07054	0	0	-
NM_001080145	CT47A2	289	-0.07054	122	289	-0.07054	0	0	-
NM_001109903	RNFT2	445	0.03137	1	445	0.03137	0	0	-
NM_032814	RNFT2	421	0.03137	1	445	0.03137	0	0	-
NM_001109891	MAPK3	336	-0.0572	48	380	-0.0572	0	0	-
NM_001040056	MAPK3	358	-0.0572	48	380	-0.0572	0	0	-
NM_002746	MAPK3	380	-0.0572	48	380	-0.0572	0	0	-
NM_001010904	GLYATL3	289	-0.05438	206	289	-0.05438	0	0	-
NM_001109878	TBX22	521	-0.00239	466	521	-0.00239	0	0	-
NM_016954	TBX22	521	-0.00239	466	521	-0.00239	0	0	-
NM_001303475	TBX22	401	-0.00239	346	521	-0.00239	0	0	-
NM_001109879	TBX22	401	-0.00239	346	521	-0.00239	0	0	-
NM_001099858	C7orf25	480	-0.03352	231	480	-0.03352	0	0	-
NM_024054	C7orf25	422	-0.03352	173	480	-0.03352	0	0	-
NM_001099857	IKBKG	420	-0.1124	419	488	-0.1124	0	0	-
NM_001099856	IKBKG	488	-0.1124	487	488	-0.1124	0	0	-
NM_003639	IKBKG	420	-0.1124	419	488	-0.1124	0	0	-
NM_001145255	IKBKG	321	-0.1124	320	488	-0.1124	0	0	-
NM_033342	TRIM7	222	-0.24545	122	512	-0.15417	0.09128	0	-
NM_203295	TRIM7	304	-0.15732	3	512	-0.15417	0.00315	0	-
NM_203297	TRIM7	330	-0.15417	63	512	-0.15417	0	0	-
NM_203296	TRIM7	304	-0.15732	3	512	-0.15417	0.00315	0	-
NM_203294	TRIM7	304	-0.15732	3	512	-0.15417	0.00315	0	-
NM_203293	TRIM7	512	-0.15758	241	512	-0.15417	0.00341	0	-
NM_052814	CARD9	493	-0.07767	4	537	-0.07767	0	0	-
NM_052813	CARD9	537	-0.07767	4	537	-0.07767	0	0	-
NM_033337	CAV3	152	-0.22675	24	152	-0.22675	0	0	-
NM_001234	CAV3	152	-0.22675	24	152	-0.22675	0	0	-
NM_033553	GUCA2A	116	-0.13231	115	116	-0.13231	0	0	-
NM_033331	CDC14B	499	-0.06823	249	499	-0.06823	0	0	-
NM_003671	CDC14B	460	-0.06823	249	499	-0.06823	0	0	-
NM_001077181	CDC14B	462	-0.06823	212	499	-0.06823	0	0	-
NM_001024372	BAALC	55	-0.09992	1	146	-0.09992	0	0	-
NM_024812	BAALC	146	-0.09992	1	146	-0.09992	0	0	-
NM_001135669	XPR1	632	-0.08788	561	697	-0.08788	0	0	-
NM_004736	XPR1	697	-0.08788	626	697	-0.08788	0	0	-
NM_001135670	MSRA	196	-0.04941	82	236	-0.0481	0.00131	0	-
NM_001199729	MSRA	170	-0.0481	53	236	-0.0481	0	0	-
NM_012331	MSRA	236	-0.0481	119	236	-0.0481	0	0	-
NM_001135671	MSRA	193	-0.0481	76	236	-0.0481	0	0	-
NM_006902	PRRX1	218	-0.1109	190	246	-0.06252	0.04838	0	-
NM_022716	PRRX1	246	-0.06252	221	246	-0.06252	0	0	-
NM_006892	DNMT3B	854	-0.06324	801	854	-0.06324	0	0	-
NM_175850	DNMT3B	846	-0.06324	793	854	-0.06324	0	0	-
NM_175849	DNMT3B	771	-0.07468	236	854	-0.06324	0.01144	0	-
NM_175848	DNMT3B	834	-0.06324	781	854	-0.06324	0	0	-
NM_001207056	DNMT3B	695	-0.07468	160	854	-0.06324	0.01144	0	-
NM_001207055	DNMT3B	729	-0.07468	194	854	-0.06324	0.01144	0	-
NM_006891	CRYGD	175	0.03187	132	175	0.03187	0	0	-
NM_006901	MYO9A	2549	0.05123	563	2549	0.05123	0	0	-
NM_001098800	MAGED4	740	0.00192	731	758	0.00192	0	0	-
NM_001272063	MAGED4	742	-0.01088	732	758	0.00192	0.0128	0	-
NM_001272061	MAGED4	758	-0.01088	748	758	0.00192	0.0128	0	-
NM_001272062	MAGED4	742	-0.01088	732	758	0.00192	0.0128	0	-
NM_001098787	BET1L	112	-0.27585	46	112	-0.27585	0	0	-
NM_016526	BET1L	103	-0.28193	8	112	-0.27585	0.00608	0	-
NM_001098786	HILPDA	64	-0.29113	61	64	-0.29113	0	0	-
NM_013332	HILPDA	64	-0.29113	61	64	-0.29113	0	0	-
NM_001098783	RPP14	125	-1	1	125	-1	0	0	-
NM_007042	RPP14	125	-1	1	125	-1	0	0	-
NM_001098728	GTF2H2C	396	-0.16564	49	396	-0.16564	0	0	-
NM_001177428	TRPV4	825	-0.02861	761	872	-0.02861	0	0	-
NM_001177433	TRPV4	765	-0.02861	701	872	-0.02861	0	0	-
NM_001177431	TRPV4	838	-0.02861	774	872	-0.02861	0	0	-
NM_147204	TRPV4	812	-0.02861	748	872	-0.02861	0	0	-
NM_021625	TRPV4	872	-0.02861	808	872	-0.02861	0	0	-
NM_001177413	RPS27A	157	-0.1507	136	157	-0.1507	0	0	-
NM_002954	RPS27A	157	-0.1507	136	157	-0.1507	0	0	-
NM_001135592	RPS27A	157	-0.1507	136	157	-0.1507	0	0	-
NM_016945	TAS2R16	292	-1	1	292	-1	0	0	-
NM_001267066	PLEKHB2	179	-0.05511	1	237	0.01363	0.06874	0	-
NM_001267065	PLEKHB2	231	-0.05511	1	237	0.01363	0.06874	0	-
NM_001100623	PLEKHB2	223	0.01363	160	237	0.01363	0	0	-
NM_001267068	PLEKHB2	171	-0.05511	1	237	0.01363	0.06874	0	-
NM_001267067	PLEKHB2	172	-0.05511	1	237	0.01363	0.06874	0	-
NM_001267064	PLEKHB2	230	-0.05511	1	237	0.01363	0.06874	0	-
NM_001309452	PLEKHB2	175	0.01363	112	237	0.01363	0	0	-
NM_001309451	PLEKHB2	174	0.01117	111	237	0.01363	0.00246	0	-
NM_001309450	PLEKHB2	141	0.01363	78	237	0.01363	0	0	-
NM_001309448	PLEKHB2	175	0.01363	112	237	0.01363	0	0	-
NM_017958	PLEKHB2	222	0.01117	159	237	0.01363	0.00246	0	-
NM_001267063	PLEKHB2	236	-0.05511	1	237	0.01363	0.06874	0	-
NM_001267062	PLEKHB2	237	-0.05511	1	237	0.01363	0.06874	0	-
NM_014707	HDAC9	591	-0.10899	277	1070	-0.06355	0.04544	0	-
NM_001204148	HDAC9	563	-0.06355	15	1070	-0.06355	0	0	-
NM_178423	HDAC9	1067	-0.10899	277	1070	-0.06355	0.04544	0	-
NM_001204147	HDAC9	514	-0.06355	15	1070	-0.06355	0	0	-
NM_001204144	HDAC9	589	-0.09816	290	1070	-0.06355	0.03461	0	-
NM_001204145	HDAC9	547	-0.09816	248	1070	-0.06355	0.03461	0	-
NM_058176	HDAC9	1012	-0.10899	277	1070	-0.06355	0.04544	0	-
NM_001204146	HDAC9	550	-0.09816	251	1070	-0.06355	0.03461	0	-
NM_178425	HDAC9	1070	-0.10899	280	1070	-0.06355	0.04544	0	-
NM_183232	IKZF3	432	0.00332	128	510	0.00332	0	0	-
NM_183231	IKZF3	415	-0.04253	116	510	0.00332	0.04585	0	-
NM_183230	IKZF3	471	0.00332	128	510	0.00332	0	0	-
NM_183229	IKZF3	471	0.00332	128	510	0.00332	0	0	-
NM_001257410	IKZF3	423	-0.15033	421	510	0.00332	0.15365	0	-
NM_001257413	IKZF3	289	-0.03869	84	510	0.00332	0.04201	0	-
NM_001257412	IKZF3	328	-0.15033	326	510	0.00332	0.15365	0	-
NM_001257411	IKZF3	367	-0.15033	365	510	0.00332	0.15365	0	-
NM_012481	IKZF3	510	0.00332	128	510	0.00332	0	0	-
NM_001284514	IKZF3	263	-0.14293	24	510	0.00332	0.14625	0	-
NM_001284516	IKZF3	263	-0.14293	24	510	0.00332	0.14625	0	-
NM_001257408	IKZF3	476	0.00332	94	510	0.00332	0	0	-
NM_183228	IKZF3	454	-0.02417	124	510	0.00332	0.02749	0	-
NM_001284515	IKZF3	263	-0.14293	24	510	0.00332	0.14625	0	-
NM_001257409	IKZF3	437	0.00332	94	510	0.00332	0	0	-
NM_001257414	IKZF3	376	0.003	131	510	0.00332	0.00032	0	-
NM_183227	RAB23	238	-0.12185	196	238	-0.12185	0	0	-
NM_001278667	RAB23	238	-0.12185	196	238	-0.12185	0	0	-
NM_016277	RAB23	238	-0.12185	196	238	-0.12185	0	0	-
NM_001278666	RAB23	238	-0.12185	196	238	-0.12185	0	0	-
NM_001278668	RAB23	238	-0.12185	196	238	-0.12185	0	0	-
NM_001286722	FAM120A	1118	-0.02064	974	1119	-0.02064	0	0	-
NM_001286723	FAM120A	652	-0.13994	523	1119	-0.02064	0.1193	0	-
NM_014612	FAM120A	1119	-0.02064	975	1119	-0.02064	0	0	-
NM_001286724	FAM120A	629	-0.13994	523	1119	-0.02064	0.1193	0	-
NM_182985	TRIM69	501	-0.08651	10	501	-0.08651	0	0	-
NM_001301146	TRIM69	264	-0.14423	251	501	-0.08651	0.05772	0	-
NM_001301145	TRIM69	280	-0.14423	267	501	-0.08651	0.05772	0	-
NM_001301144	TRIM69	297	-0.14423	284	501	-0.08651	0.05772	0	-
NM_080745	TRIM69	342	-0.14423	329	501	-0.08651	0.05772	0	-
NM_182984	TRMT2A	626	-0.12457	301	626	-0.12457	0	0	-
NM_022727	TRMT2A	626	-0.12457	301	626	-0.12457	0	0	-
NM_001257994	TRMT2A	563	-0.12457	301	626	-0.12457	0	0	-
NM_182982	GRK4	579	-0.04277	176	579	-0.04277	0	0	-
NM_001004057	GRK4	533	-0.04277	176	579	-0.04277	0	0	-
NM_001004056	GRK4	547	-0.04277	144	579	-0.04277	0	0	-
NM_005307	GRK4	501	-0.04277	144	579	-0.04277	0	0	-
NM_182981	OSGIN1	478	-0.04766	195	478	-0.04766	0	0	-
NM_183079	PRNP	254	0.01685	160	254	0.01685	0	0	-
NM_001271561	PRNP	74	-1	1	254	0.01685	1.01685	0	-
NM_001080123	PRNP	254	0.01685	160	254	0.01685	0	0	-
NM_000311	PRNP	254	0.01685	160	254	0.01685	0	0	-
NM_001080122	PRNP	254	0.01685	160	254	0.01685	0	0	-
NM_001080121	PRNP	254	0.01685	160	254	0.01685	0	0	-
NM_183078	RNF8	449	-0.06838	88	486	0.01828	0.08666	0	-
NM_003958	RNF8	486	0.01828	409	486	0.01828	0	0	-
NM_182978	GNAL	459	-0.06272	258	459	-0.06272	0	0	-
NM_001142339	GNAL	382	-0.06272	181	459	-0.06272	0	0	-
NM_001261444	GNAL	175	-0.09887	71	459	-0.06272	0.03615	0	-
NM_001261443	GNAL	382	-0.06272	181	459	-0.06272	0	0	-
NM_182977	NNT	1087	-1	1	1087	-1	0	0	-
NM_012343	NNT	1087	-1	1	1087	-1	0	0	-
NM_182976	ZNF326	583	-0.02217	107	583	-0.01091	0.01126	0	-
NM_182975	ZNF326	71	-0.01091	69	583	-0.01091	0	0	-
NM_175747	OLIG3	273	-0.12469	1	273	-0.12469	0	0	-
NM_005047	PSMD5	505	-1	1	505	-1	0	0	-
NM_001270427	PSMD5	462	-1	1	505	-1	0	0	-
NM_004160	PYY	98	-0.25833	58	98	-0.25833	0	0	-
NM_004158	PSPN	157	-0.16027	156	157	-0.16027	0	0	-
NM_004600	TROVE2	539	-0.00665	23	539	-0.00665	0	0	-
NM_001173525	TROVE2	519	-0.00665	23	539	-0.00665	0	0	-
NM_001173524	TROVE2	539	-0.00665	23	539	-0.00665	0	0	-
NM_001042369	TROVE2	526	-0.00665	23	539	-0.00665	0	0	-
NM_001042370	TROVE2	535	-0.00665	23	539	-0.00665	0	0	-
NM_012316	KPNA6	537	-0.0562	72	537	-0.0562	0	0	-
NM_017588	WDR5	335	-0.21287	47	335	-0.21287	0	0	-
NM_052821	WDR5	335	-0.21287	47	335	-0.21287	0	0	-
NM_017586	CACFD1	173	-1	1	234	-0.10409	0.89591	0	-
NM_001242370	CACFD1	192	-0.10409	145	234	-0.10409	0	0	-
NM_001135775	CACFD1	131	-1	1	234	-0.10409	0.89591	0	-
NM_001242369	CACFD1	234	-0.10409	187	234	-0.10409	0	0	-
NM_017585	SLC2A6	508	-0.33242	3	508	-0.33242	0	0	-
NM_001145099	SLC2A6	446	-0.33242	3	508	-0.33242	0	0	-
NM_017584	MIOX	286	0.02019	203	286	0.02019	0	0	-
NM_017583	TRIM44	345	-0.15885	200	345	-0.15885	0	0	-
NM_017780	CHD7	2998	0.058	315	2998	0.058	0	1	(276, 458)
NM_001316690	CHD7	949	0.058	315	2998	0.058	0	1	(276, 458)
NM_017579	DMBT1	2404	0.00731	2343	2414	0.00731	0	0	-
NM_004406	DMBT1	1786	0.00731	1725	2414	0.00731	0	0	-
NM_007329	DMBT1	2414	0.00731	2353	2414	0.00731	0	0	-
NM_001128172	PAK3	566	-0.09505	102	581	-0.09505	0	0	-
NM_001128168	PAK3	581	-0.11643	104	581	-0.09505	0.02138	0	-
NM_001128166	PAK3	545	-0.15286	282	581	-0.09505	0.05781	0	-
NM_001128167	PAK3	545	-0.15286	282	581	-0.09505	0.05781	0	-
NM_001128173	PAK3	560	-0.15286	297	581	-0.09505	0.05781	0	-
NM_002578	PAK3	545	-0.15286	282	581	-0.09505	0.05781	0	-
NM_001164440	ANKRD33B	495	-0.1096	1	495	-0.1096	0	0	-
NM_001164436	TMEM212	195	-1	1	195	-1	0	0	-
NM_001172439	ENDOU	411	-0.04803	319	411	-0.04803	0	0	-
NM_006025	ENDOU	370	-0.04803	278	411	-0.04803	0	0	-
NM_001172440	ENDOU	348	-0.04803	256	411	-0.04803	0	0	-
NM_001167582	RBM6	602	-0.04037	1	1124	-0.04037	0	0	-
NM_005777	RBM6	1124	-0.05973	677	1124	-0.04037	0.01936	0	-
NM_033400	ZFHX2	2573	-0.07739	1634	2573	-0.07739	0	0	-
NM_001190716	DNM2	870	-0.02883	520	871	-0.02883	0	0	-
NM_004945	DNM2	867	-0.0454	518	871	-0.02883	0.01657	0	-
NM_001005361	DNM2	871	-0.02883	520	871	-0.02883	0	0	-
NM_001005362	DNM2	867	-0.0454	518	871	-0.02883	0.01657	0	-
NM_001005360	DNM2	871	-0.02883	520	871	-0.02883	0	0	-
NM_001256859	USP17L18	531	0.00108	362	531	0.00108	0	0	-
NM_001290319	ZNF304	618	-0.03461	371	707	-0.03461	0	0	-
NM_020657	ZNF304	660	-0.03461	413	707	-0.03461	0	0	-
NM_001290318	ZNF304	707	-0.03461	460	707	-0.03461	0	0	-
NM_001290314	ZNF571	610	-0.10563	96	610	-0.10563	0	0	-
NM_016536	ZNF571	610	-0.10563	96	610	-0.10563	0	0	-
NM_001289698	ARHGEF3	533	-0.06052	441	559	-0.06052	0	0	-
NM_001128615	ARHGEF3	559	-0.06052	467	559	-0.06052	0	0	-
NM_001128616	ARHGEF3	533	-0.06052	441	559	-0.06052	0	0	-
NM_019555	ARHGEF3	527	-0.06052	435	559	-0.06052	0	0	-
NM_001080143	CT47A4	289	-0.07054	122	289	-0.07054	0	0	-
NM_001306090	EVC	992	-0.05403	524	993	-0.05403	0	0	-
NM_153717	EVC	993	-0.05403	524	993	-0.05403	0	0	-
NM_001306092	EVC	536	-0.08404	322	993	-0.05403	0.03001	0	-
NM_001024683	ZNF688	263	-0.07056	190	277	-0.07056	0	0	-
NM_145271	ZNF688	277	-0.07056	204	277	-0.07056	0	0	-
NM_001024680	FBXO48	156	-0.08451	62	156	-0.08451	0	0	-
NM_001024678	LRRC24	514	-0.22849	500	514	-0.22849	0	0	-
NM_001024674	LIN52	117	-0.28512	1	117	-0.28512	0	0	-
NM_001170696	SPATA22	321	-0.08449	52	364	-0.0836	0.00089	0	-
NM_001170695	SPATA22	364	-0.0836	94	364	-0.0836	0	0	-
NM_001170699	SPATA22	270	-0.0836	94	364	-0.0836	0	0	-
NM_001170698	SPATA22	364	-0.0836	94	364	-0.0836	0	0	-
NM_001170697	SPATA22	364	-0.0836	94	364	-0.0836	0	0	-
NM_032598	SPATA22	364	-0.0836	94	364	-0.0836	0	0	-
NM_001201478	EIF2D	461	-0.08191	219	585	-0.08191	0	0	-
NM_006893	EIF2D	585	-0.08191	343	585	-0.08191	0	0	-
NM_001201477	NETO2	519	-0.06229	518	526	-0.06229	0	0	-
NM_018092	NETO2	526	-0.06229	525	526	-0.06229	0	0	-
NM_001193331	C9orf3	567	0.02463	566	820	0.02463	0	0	-
NM_001193329	C9orf3	820	-0.06685	811	820	0.02463	0.09148	0	-
NM_032823	C9orf3	721	-0.06685	712	820	0.02463	0.09148	0	-
NM_001193328	ZNF692	475	-0.08632	361	525	-0.08632	0	0	-
NM_001136036	ZNF692	525	-0.08632	411	525	-0.08632	0	0	-
NM_017865	ZNF692	520	-0.08632	406	525	-0.08632	0	0	-
NM_001204467	RBM10	930	-0.00304	588	996	-0.00304	0	0	-
NM_005676	RBM10	931	-0.00304	589	996	-0.00304	0	0	-
NM_152856	RBM10	853	-0.00304	511	996	-0.00304	0	0	-
NM_001204468	RBM10	996	-0.00304	654	996	-0.00304	0	0	-
NM_001204466	RBM10	854	-0.00304	512	996	-0.00304	0	0	-
NM_001193318	RNF212	274	-0.10372	201	298	-0.0418	0.06192	0	-
NM_194439	RNF212	233	-0.0418	209	298	-0.0418	0	0	-
NM_001131034	RNF212	298	-0.10276	121	298	-0.0418	0.06096	0	-
NM_001193317	VIPAS39	494	-0.07228	93	494	-0.07228	0	0	-
NM_001193316	VIPAS39	445	-0.19181	126	494	-0.07228	0.11953	0	-
NM_022067	VIPAS39	494	-0.07228	93	494	-0.07228	0	0	-
NM_001193315	VIPAS39	494	-0.07228	93	494	-0.07228	0	0	-
NM_001193314	VIPAS39	494	-0.07228	93	494	-0.07228	0	0	-
NM_000837	GRINA	372	-0.06519	32	372	-0.06519	0	1	(13, 134)
NM_001009184	GRINA	372	-0.06519	32	372	-0.06519	0	1	(13, 134)
NM_153326	AKR1A1	326	-0.22661	113	326	-0.22661	0	0	-
NM_001202414	AKR1A1	326	-0.22661	113	326	-0.22661	0	0	-
NM_001202413	AKR1A1	326	-0.22661	113	326	-0.22661	0	0	-
NM_006066	AKR1A1	326	-0.22661	113	326	-0.22661	0	0	-
NM_153464	ILF3	691	0.14343	690	899	0.14343	0	0	-
NM_012218	ILF3	895	0.09178	688	899	0.14343	0.05165	1	(661, 894)
NM_004516	ILF3	703	0.06559	701	899	0.14343	0.07784	0	-
NM_017620	ILF3	899	0.09178	692	899	0.14343	0.05165	1	(665, 898)
NM_001137673	ILF3	707	0.06559	705	899	0.14343	0.07784	0	-
NM_153322	PMP22	161	-1	1	161	-1	0	0	-
NM_153321	PMP22	161	-1	1	161	-1	0	0	-
NM_001281456	PMP22	161	-1	1	161	-1	0	0	-
NM_001281455	PMP22	161	-1	1	161	-1	0	0	-
NM_000304	PMP22	161	-1	1	161	-1	0	0	-
NM_153320	SLC22A7	549	-0.16041	114	549	-0.16041	0	0	-
NM_006672	SLC22A7	547	-0.16692	113	549	-0.16041	0.00651	0	-
NM_153285	HYAL1	177	-1	1	436	-0.1193	0.8807	0	-
NM_153283	HYAL1	254	-1	1	436	-0.1193	0.8807	0	-
NM_153282	HYAL1	406	-0.1193	174	436	-0.1193	0	0	-
NM_153281	HYAL1	436	-0.1193	174	436	-0.1193	0	0	-
NM_033159	HYAL1	436	-0.1193	174	436	-0.1193	0	0	-
NM_153280	UBA1	1059	-0.08988	948	1059	-0.08988	0	0	-
NM_003334	UBA1	1059	-0.08988	948	1059	-0.08988	0	0	-
NM_153278	SLC22A6	520	-0.12992	91	564	-0.12992	0	0	-
NM_153277	SLC22A6	507	-0.12992	91	564	-0.12992	0	0	-
NM_153276	SLC22A6	551	-0.12992	91	564	-0.12992	0	0	-
NM_004790	SLC22A6	564	-0.12992	91	564	-0.12992	0	0	-
NM_153274	BEST4	474	-0.09288	160	474	-0.09288	0	0	-
NM_005306	FFAR2	331	-0.1882	313	331	-0.1882	0	0	-
NM_001142685	ARHGAP32	2088	-0.01467	1648	2088	-0.01467	0	0	-
NM_014715	ARHGAP32	1739	-0.01467	1299	2088	-0.01467	0	0	-
NM_001146706	KDM5D	1483	-0.04453	349	1571	-0.04453	0	0	-
NM_004653	KDM5D	1540	-0.04453	406	1571	-0.04453	0	0	-
NM_001146705	KDM5D	1571	-0.04453	406	1571	-0.04453	0	0	-
NM_001001712	LCN10	201	-0.12284	125	201	-0.12284	0	0	-
NM_001030287	ATF3	182	-0.11356	179	182	-0.11356	0	0	-
NM_001040619	ATF3	136	-0.19266	64	182	-0.11356	0.0791	0	-
NM_001674	ATF3	182	-0.11356	179	182	-0.11356	0	0	-
NM_001206484	ATF3	125	-0.11356	122	182	-0.11356	0	0	-
NM_001206488	ATF3	125	-0.11356	122	182	-0.11356	0	0	-
NM_001206486	ATF3	107	-0.11574	24	182	-0.11356	0.00218	0	-
NM_001042664	PLEKHG5	1007	0.00144	672	1086	0.00144	0	0	-
NM_001042665	PLEKHG5	1007	0.00144	672	1086	0.00144	0	0	-
NM_198681	PLEKHG5	1084	0.00144	749	1086	0.00144	0	0	-
NM_001265593	PLEKHG5	1076	0.00144	741	1086	0.00144	0	0	-
NM_001265592	PLEKHG5	1086	0.00144	751	1086	0.00144	0	0	-
NM_001042663	PLEKHG5	1063	0.00144	728	1086	0.00144	0	0	-
NM_001265594	PLEKHG5	931	0.00144	672	1086	0.00144	0	0	-
NM_020631	PLEKHG5	1007	0.00144	672	1086	0.00144	0	0	-
NM_017436	A4GALT	354	-0.13075	352	354	-0.13075	0	0	-
NM_017434	DUOX1	1552	-0.03193	888	1552	-0.03193	0	0	-
NM_175940	DUOX1	1552	-0.03193	888	1552	-0.03193	0	0	-
NM_017433	MYO3A	1617	0.07197	742	1617	0.07197	0	0	-
NM_017432	PTOV1	417	0.03123	413	417	0.03123	0	0	-
NM_001305108	PTOV1	375	-0.00783	227	417	0.03123	0.03906	0	-
NM_001305105	PTOV1	417	0.03123	413	417	0.03123	0	0	-
NM_017431	PRKAG3	490	-0.10555	26	490	-0.10555	0	0	-
NM_001105515	ABCC4	860	-0.09368	19	1326	-0.05669	0.03699	0	-
NM_001301830	ABCC4	785	-0.09368	19	1326	-0.05669	0.03699	0	-
NM_005845	ABCC4	1326	-0.09368	19	1326	-0.05669	0.03699	0	-
NM_001301829	ABCC4	1279	-0.05669	677	1326	-0.05669	0	0	-
NM_001080400	PLIN4	1358	-0.13489	1204	1358	-0.13489	0	0	-
NM_001080407	GLB1L3	654	-0.08267	95	654	-0.08267	0	0	-
NM_001080855	PXN	592	-0.05896	248	606	-0.05805	0.00091	0	-
NM_002859	PXN	558	-0.06744	238	606	-0.05805	0.00939	0	-
NM_001243756	PXN	606	-0.05805	244	606	-0.05805	0	0	-
NM_025157	PXN	425	-0.06744	105	606	-0.05805	0.00939	0	-
NM_001270469	SOCS2	199	-0.13501	1	199	-0.13501	0	0	-
NM_001270470	SOCS2	199	-0.13501	1	199	-0.13501	0	0	-
NM_001270468	SOCS2	199	-0.13501	1	199	-0.13501	0	0	-
NM_003877	SOCS2	199	-0.13501	1	199	-0.13501	0	0	-
NM_001270471	SOCS2	199	-0.13501	1	199	-0.13501	0	0	-
NM_001270467	SOCS2	199	-0.13501	1	199	-0.13501	0	0	-
NM_001204811	MAGEA10-MAGEA5	125	-0.20233	27	125	-0.20233	0	0	-
NM_001204798	KCNH2	549	-0.21804	19	1160	-0.07897	0.13907	0	-
NM_000238	KCNH2	1160	-0.07897	997	1160	-0.07897	0	0	-
NM_172057	KCNH2	820	-0.07897	657	1160	-0.07897	0	0	-
NM_172056	KCNH2	889	-0.16326	292	1160	-0.07897	0.08429	0	-
NM_001204803	ANO6	932	0.06013	857	932	0.06013	0	0	-
NM_001025356	ANO6	911	0.06013	836	932	0.06013	0	0	-
NM_001142679	ANO6	930	0.05582	225	932	0.06013	0.00431	0	-
NM_001142678	ANO6	893	0.06013	818	932	0.06013	0	0	-
NM_001199215	CD200R1L	251	-0.09263	97	272	-0.09263	0	0	-
NM_001008784	CD200R1L	272	-0.09263	118	272	-0.09263	0	0	-
NM_001199198	TBC1D23	700	-0.01979	440	700	-0.01979	0	0	-
NM_018309	TBC1D23	685	-0.01979	440	700	-0.01979	0	0	-
NM_001199135	TANK	426	-0.14838	52	426	-0.14838	0	0	-
NM_004180	TANK	426	-0.14838	52	426	-0.14838	0	0	-
NM_133484	TANK	120	-0.14838	52	426	-0.14838	0	0	-
NM_001204746	CDH16	733	-0.03949	160	830	-0.03949	0	0	-
NM_001204745	CDH16	791	-0.03956	257	830	-0.03949	7.00E-05	0	-
NM_001204744	CDH16	808	-0.03956	257	830	-0.03949	7.00E-05	0	-
NM_004062	CDH16	830	-0.03956	257	830	-0.03949	7.00E-05	0	-
NM_001204698	TAX1BP3	99	-0.0619	98	125	-0.0619	0	0	-
NM_014604	TAX1BP3	125	-0.0619	124	125	-0.0619	0	0	-
NM_001204527	SSR4	182	-1	1	185	-1	0	0	-
NM_001204526	SSR4	185	-1	1	185	-1	0	0	-
NM_006280	SSR4	174	-1	1	185	-1	0	0	-
NM_001204520	P2RX5	399	-0.16874	166	423	-0.15518	0.01356	0	-
NM_175080	P2RX5	398	-0.15518	164	423	-0.15518	0	0	-
NM_001204519	P2RX5	422	-0.15518	188	423	-0.15518	0	0	-
NM_002561	P2RX5	423	-0.16874	190	423	-0.15518	0.01356	0	-
NM_000627	LTBP1	1396	0.00997	957	1722	0.01069	0.00072	0	-
NM_001166265	LTBP1	1343	0.00997	904	1722	0.01069	0.00072	0	-
NM_001166266	LTBP1	1301	0.01069	875	1722	0.01069	0	0	-
NM_001166264	LTBP1	1354	0.01069	928	1722	0.01069	0	0	-
NM_206943	LTBP1	1722	0.00997	1283	1722	0.01069	0.00072	0	-
NM_001131	CRISP1	250	0.03851	113	250	0.03851	0	0	-
NM_001205220	CRISP1	250	0.03851	113	250	0.03851	0	0	-
NM_170609	CRISP1	179	0.03851	113	250	0.03851	0	0	-
NM_000625	NOS2	1154	0.0532	472	1154	0.0532	0	0	-
NM_000624	SERPINA5	407	-1	1	407	-1	0	0	-
NM_000623	BDKRB2	392	-0.02768	360	392	-0.02768	0	0	-
NM_015985	ANGPT4	504	0.01337	400	504	0.01337	0	0	-
NM_016334	GPR89B	456	-0.09405	242	456	-0.09405	0	0	-
NM_017679	BCAS3	914	-0.05656	729	929	-0.05656	0	0	-
NM_001099432	BCAS3	929	-0.05656	744	929	-0.05656	0	0	-
NM_017691	LRRC49	687	-0.02623	2	692	-0.02144	0.00479	0	-
NM_001199018	LRRC49	643	-0.11299	618	692	-0.02144	0.09155	0	-
NM_001199017	LRRC49	692	-0.02144	1	692	-0.02144	0	0	-
NM_001284357	LRRC49	677	-0.08691	63	692	-0.02144	0.06547	0	-
NM_017688	BSPRY	403	-0.12336	29	403	-0.12336	0	0	-
NM_017686	GDAP2	498	-0.07833	138	498	-0.07833	0	0	-
NM_001135589	GDAP2	497	-0.07833	138	498	-0.07833	0	0	-
NM_017684	VPS13C	3711	-0.02265	1892	3754	-0.02265	0	0	-
NM_001018088	VPS13C	3629	-0.02265	1935	3754	-0.02265	0	0	-
NM_018080	VPS13C	3586	-0.02265	1892	3754	-0.02265	0	0	-
NM_020821	VPS13C	3754	-0.02265	1935	3754	-0.02265	0	0	-
NM_002870	RAB13	204	-0.07657	95	204	-0.07657	0	0	-
NM_001272038	RAB13	123	-0.22857	75	204	-0.07657	0.152	0	-
NM_022978	SERF1B	111	-0.28191	56	111	-0.28191	0	0	-
NM_001178087	SERF1B	63	-0.33466	1	111	-0.28191	0.05275	0	-
NM_001242936	FAM47E	296	-0.1566	122	394	-0.1566	0	0	-
NM_001136570	FAM47E	394	-0.18877	370	394	-0.1566	0.03217	0	-
NM_001242935	SNCAIP	604	-0.03108	1	1017	-0.01646	0.01462	0	-
NM_001308109	SNCAIP	516	-0.01646	59	1017	-0.01646	0	0	-
NM_001308107	SNCAIP	554	-0.03108	1	1017	-0.01646	0.01462	0	-
NM_001308106	SNCAIP	552	-0.06143	1	1017	-0.01646	0.04497	0	-
NM_001308105	SNCAIP	860	-0.09113	53	1017	-0.01646	0.07467	0	-
NM_005460	SNCAIP	920	-0.09113	53	1017	-0.01646	0.07467	0	-
NM_001308108	SNCAIP	614	-0.09968	1	1017	-0.01646	0.08322	0	-
NM_001308100	SNCAIP	1017	-0.09146	99	1017	-0.01646	0.075	0	-
NM_022917	NOL6	1147	-0.14054	280	1147	-0.14054	0	0	-
NM_139235	NOL6	700	-0.14054	280	1147	-0.14054	0	0	-
NM_005380	NBL1	182	-0.16092	109	217	-0.16092	0	0	-
NM_182744	NBL1	217	-0.16092	144	217	-0.16092	0	0	-
NM_001204086	NBL1	216	-0.16092	143	217	-0.16092	0	0	-
NM_001204085	NBL1	182	-0.16092	109	217	-0.16092	0	0	-
NM_001204084	NBL1	182	-0.16092	109	217	-0.16092	0	0	-
NM_001278166	NBL1	182	-0.16092	109	217	-0.16092	0	0	-
NM_001278165	NBL1	182	-0.16092	109	217	-0.16092	0	0	-
NM_001278164	NBL1	182	-0.16092	109	217	-0.16092	0	0	-
NM_001002836	ZNF787	384	-0.11961	133	384	-0.11961	0	0	-
NM_001020819	MYADM	323	-1	1	323	-1	0	0	-
NM_001020820	MYADM	323	-1	1	323	-1	0	0	-
NM_138373	MYADM	323	-1	1	323	-1	0	0	-
NM_001290191	MYADM	323	-1	1	323	-1	0	0	-
NM_001020818	MYADM	323	-1	1	323	-1	0	0	-
NM_001290194	MYADM	323	-1	1	323	-1	0	0	-
NM_001290193	MYADM	323	-1	1	323	-1	0	0	-
NM_001290192	MYADM	323	-1	1	323	-1	0	0	-
NM_001290189	MYADM	323	-1	1	323	-1	0	0	-
NM_001290190	MYADM	323	-1	1	323	-1	0	0	-
NM_001290188	MYADM	323	-1	1	323	-1	0	0	-
NM_001020821	MYADM	323	-1	1	323	-1	0	0	-
NM_001105549	ZNF83	517	-0.03874	249	517	-0.03874	0	0	-
NM_001105550	ZNF83	517	-0.03874	249	517	-0.03874	0	0	-
NM_001105552	ZNF83	517	-0.03874	249	517	-0.03874	0	0	-
NM_001105551	ZNF83	517	-0.03874	249	517	-0.03874	0	0	-
NM_001277952	ZNF83	517	-0.03874	249	517	-0.03874	0	0	-
NM_001277947	ZNF83	517	-0.03874	249	517	-0.03874	0	0	-
NM_001277946	ZNF83	517	-0.03874	249	517	-0.03874	0	0	-
NM_001277945	ZNF83	517	-0.03874	249	517	-0.03874	0	0	-
[truncated: 37,533 more rows]
