# Supplementary material for: Natural and pathogenic protein sequence variation affecting prion-like domains within and across human proteomes
Source: BMC Genomics. 2020 Jan 8;21:23. doi: 10.1186/s12864-019-6425-3 (PMC6947906; doi:10.1186/s12864-019-6425-3)
Supplement: Supplementary file 3 — Additional file 3. Comparison of wild-type and disease-associated mutant PAPA scores. For all disease associated mutants in the ClinVar database, mutant sequences were generated by incorporating the indicated amino acid substitution at the appropriate position and re-scored using the modified PAPA algorithm. For each variant, both wild-type and mutant aggregation propensity scores are indicated, as well as the difference between mutant and wild-type scores. For each variant, the associated disease phenotype annotation is also included. PLAAC predictions are also included, as indicated for Additional file 2 [file 12864_2019_6425_MOESM3_ESM.csv]

Accession	Common Protein Name	Mutation	Highest PAPA score	Position of Highest Scoring Window	Original PAPA score	Mutant PAPAscore - Original PAPAscore	Phenotype/Disease
NM_015665	AAAS	A167E	0.039845072	1	0.039845072	0	not provided
NM_015665	AAAS	L430F	0.039845072	1	0.039845072	0	Glucocorticoid deficiency with achalasia
NM_015665	AAAS	S263P	0.039845072	1	0.039845072	0	Babinski sign;Glucocorticoid deficiency with achalasia;Hyperreflexia;Inborn genetic diseases;Spastic paraparesis;not provided
NM_015665	AAAS	V313A	0.039845072	1	0.039845072	0	Glucocorticoid deficiency with achalasia
NM_015665	AAAS	Q15K	-0.154357681	39	0.039845072	-0.194202753	Glucocorticoid deficiency with achalasia;not provided
NM_015511	AAR2	V174M	-0.221133226	210	-1	0.778866774	Anteriorly placed anus;Cerebellar malformation;Global developmental delay;Hypoplasia of the corpus callosum;Macule;Microcephaly;Patent foramen ovale;Ventricular septal defect
NM_001605	AARS	D87N	-0.009107461	516	-0.009107461	0	not provided;not specified
NM_001605	AARS	E778A	-0.009107461	516	-0.009107461	0	Charcot-Marie-Tooth disease
NM_001605	AARS	F110L	-0.009107461	516	-0.009107461	0	Charcot-Marie-Tooth disease_ type 2N
NM_001605	AARS	F958S	-0.009107461	516	-0.009107461	0	Epileptic encephalopathy_ early infantile_ 29
NM_001605	AARS	K81T	-0.009107461	516	-0.009107461	0	Epileptic encephalopathy_ early infantile_ 29;not provided
NM_001605	AARS	N71Y	-0.009107461	516	-0.009107461	0	Charcot-Marie-Tooth disease_ type 2N
NM_001605	AARS	R329C	-0.009107461	516	-0.009107461	0	not provided
NM_001605	AARS	R329H	-0.009107461	516	-0.009107461	0	Charcot-Marie-Tooth disease;Charcot-Marie-Tooth disease_ type 2;Charcot-Marie-Tooth disease_ type 2N
NM_001605	AARS	R751G	-0.009107461	516	-0.009107461	0	Charcot-Marie-Tooth disease_ type 2;Epileptic encephalopathy_ early infantile_ 29;not specified
NM_001605	AARS	T726M	-0.009107461	516	-0.009107461	0	not provided
NM_020745	AARS2	A786T	-0.043309336	135	-0.043309336	0	Combined oxidative phosphorylation deficiency 8
NM_020745	AARS2	D512H	-0.043309336	135	-0.043309336	0	Combined oxidative phosphorylation deficiency;Combined oxidative phosphorylation deficiency 8
NM_020745	AARS2	E405K	-0.043309336	135	-0.043309336	0	Leukoencephalopathy_ progressive_ with ovarian failure
NM_020745	AARS2	F50C	-0.043309336	135	-0.043309336	0	Leukoencephalopathy_ progressive_ with ovarian failure
NM_020745	AARS2	G965R	-0.043309336	135	-0.043309336	0	Leukoencephalopathy_ progressive_ with ovarian failure
NM_020745	AARS2	R199C	-0.043309336	135	-0.043309336	0	not provided
NM_020745	AARS2	R329C	-0.043309336	135	-0.043309336	0	Combined oxidative phosphorylation deficiency;Combined oxidative phosphorylation deficiency 8
NM_020745	AARS2	R351H	-0.043309336	135	-0.043309336	0	not provided
NM_020745	AARS2	R592W	-0.043309336	135	-0.043309336	0	Combined oxidative phosphorylation deficiency 8;Inborn genetic diseases;not provided
NM_020745	AARS2	T782I	-0.043309336	135	-0.043309336	0	not provided
NM_020745	AARS2	V721A	-0.043309336	135	-0.043309336	0	not provided
NM_020745	AARS2	L155R	-0.046178876	137	-0.043309336	-0.00286954	Combined oxidative phosphorylation deficiency 8
NM_005763	AASS	I292V	-0.051596303	496	-0.051596303	0	Hyperlysinemia
NM_005763	AASS	L419R	-0.051596303	496	-0.051596303	0	Hyperlysinemia
NM_005763	AASS	R65Q	-0.051596303	496	-0.051596303	0	Hyperlysinemia
NM_020686	ABAT	D237N	-0.177795861	334	-0.177795861	0	not provided
NM_000663	ABAT	L211F	-0.177795861	334	-0.177795861	0	Gamma-aminobutyric acid transaminase deficiency
NM_000663	ABAT	L478P	-0.177795861	334	-0.177795861	0	Gamma-aminobutyric acid transaminase deficiency
NM_020686	ABAT	L487P	-0.177795861	334	-0.177795861	0	Gamma-aminobutyric acid transaminase deficiency
NM_000663	ABAT	R220K	-0.177795861	334	-0.177795861	0	Gamma-aminobutyric acid transaminase deficiency
NM_020686	ABAT	R377W	-0.177795861	334	-0.177795861	0	Gamma-aminobutyric acid transaminase deficiency
NM_000663	ABAT	R92Q	-0.177795861	334	-0.177795861	0	Gamma-aminobutyric acid transaminase deficiency
NM_005502	ABCA1	A937V	0.117768973	838	0.117768973	0	Tangier disease
NM_005502	ABCA1	C1477R	0.117768973	838	0.117768973	0	Tangier disease
NM_005502	ABCA1	D1099Y	0.117768973	838	0.117768973	0	Familial hypoalphalipoproteinemia
NM_005502	ABCA1	D1289N	0.117768973	838	0.117768973	0	Tangier disease
NM_005502	ABCA1	F2009S	0.117768973	838	0.117768973	0	Familial hypoalphalipoproteinemia
NM_005502	ABCA1	G1346E	0.117768973	838	0.117768973	0	Inborn genetic diseases
NM_005502	ABCA1	H1600L	0.117768973	838	0.117768973	0	Familial hypercholesterolemia
NM_005502	ABCA1	N1800H	0.117768973	838	0.117768973	0	ABCA1-Related Disorders
NM_005502	ABCA1	N935D	0.117768973	838	0.117768973	0	Tangier disease
NM_005502	ABCA1	N935H	0.117768973	838	0.117768973	0	Tangier disease
NM_005502	ABCA1	N935S	0.117768973	838	0.117768973	0	Tangier disease
NM_005502	ABCA1	Q597R	0.117768973	838	0.117768973	0	Tangier disease
NM_005502	ABCA1	R1680W	0.117768973	838	0.117768973	0	Tangier disease_ variant
NM_005502	ABCA1	R2081W	0.117768973	838	0.117768973	0	Tangier disease
NM_005502	ABCA1	S1506L	0.117768973	838	0.117768973	0	Tangier disease
NM_005502	ABCA1	W590S	0.117768973	838	0.117768973	0	ABCA1-Related Disorders;Tangier disease
NM_173076	ABCA12	D2365N	0.05847554	1872	0.05847554	0	Autosomal recessive congenital ichthyosis 4B;Congenital ichthyosiform erythroderma;not specified
NM_173076	ABCA12	D844G	0.05847554	1872	0.05847554	0	not provided
NM_173076	ABCA12	E1539K	0.05847554	1872	0.05847554	0	Autosomal recessive congenital ichthyosis 4A
NM_173076	ABCA12	G1179R	0.05847554	1872	0.05847554	0	Autosomal recessive congenital ichthyosis 4B
NM_173076	ABCA12	G1381E	0.05847554	1872	0.05847554	0	Autosomal recessive congenital ichthyosis 4A
NM_173076	ABCA12	G1651S	0.05847554	1872	0.05847554	0	Autosomal recessive congenital ichthyosis 4A
NM_173076	ABCA12	N1380S	0.05847554	1872	0.05847554	0	Autosomal recessive congenital ichthyosis 4A;not provided
NM_173076	ABCA12	R1514H	0.05847554	1872	0.05847554	0	Autosomal recessive congenital ichthyosis 4A
NM_173076	ABCA12	R44W	0.05847554	1872	0.05847554	0	not provided
NM_173076	ABCA12	R60P	0.05847554	1872	0.05847554	0	not provided
NM_173076	ABCA12	S2391N	0.05847554	1872	0.05847554	0	not provided
NM_001089	ABCA3	A631T	-0.085674988	176	-0.085674988	0	Surfactant metabolism dysfunction_ pulmonary_ 3
NM_001089	ABCA3	E292V	-0.085674988	176	-0.085674988	0	Idiopathic fibrosing alveolitis_ chronic form;Surfactant metabolism dysfunction_ pulmonary_ 3;not provided
NM_001089	ABCA3	L101P	-0.085674988	176	-0.085674988	0	Surfactant metabolism dysfunction_ pulmonary_ 3
NM_001089	ABCA3	L1553P	-0.085674988	176	-0.085674988	0	Surfactant metabolism dysfunction_ pulmonary_ 3
NM_001089	ABCA3	L326P	-0.085674988	176	-0.085674988	0	Surfactant metabolism dysfunction_ pulmonary_ 3;not specified
NM_001089	ABCA3	N568D	-0.085674988	176	-0.085674988	0	Surfactant metabolism dysfunction_ pulmonary_ 3
NM_001089	ABCA3	Q1591P	-0.085674988	176	-0.085674988	0	Surfactant metabolism dysfunction_ pulmonary_ 3
NM_001089	ABCA3	R43H	-0.085674988	176	-0.085674988	0	Primary interstitial lung disease specific to childhood due to pulmonary surfactant protein anomalies
NM_000350	ABCA4	A854T	-0.013656613	865	-0.023282853	0.009626239	Stargardt disease 1;not provided;not specified
NM_000350	ABCA4	D846V	-0.015760803	869	-0.023282853	0.00752205	not provided
NM_000350	ABCA4	T897I	-0.017760733	866	-0.023282853	0.005522119	Cone-Rod Dystrophy_ Recessive;Macular degeneration;Retinitis Pigmentosa_ Recessive;Stargardt Disease_ Recessive;Stargardt disease 1;not provided;not specified
NM_000350	ABCA4	A1028V	-0.023282853	866	-0.023282853	0	Stargardt disease 1
NM_000350	ABCA4	A1038V	-0.023282853	866	-0.023282853	0	Cone-rod dystrophy 3;Cone-rod dystrophy 3;Retinal dystrophy;Stargardt disease 1;Stargardt disease 1;not provided
NM_000350	ABCA4	A1598D	-0.023282853	866	-0.023282853	0	Stargardt disease 1;not provided
NM_000350	ABCA4	A1762D	-0.023282853	866	-0.023282853	0	Cone-rod dystrophy 3;Stargardt disease 1
NM_000350	ABCA4	A1773V	-0.023282853	866	-0.023282853	0	Stargardt disease 1;not provided
NM_000350	ABCA4	A1794D	-0.023282853	866	-0.023282853	0	Retinal dystrophy;Stargardt disease 1;Stargardt disease 1;not provided
NM_000350	ABCA4	A1853D	-0.023282853	866	-0.023282853	0	Stargardt disease 1
NM_000350	ABCA4	A2216V	-0.023282853	866	-0.023282853	0	Stargardt disease 1
NM_000350	ABCA4	A60V	-0.023282853	866	-0.023282853	0	Stargardt disease 1;not provided
NM_000350	ABCA4	C1455R	-0.023282853	866	-0.023282853	0	Stargardt disease 1;not provided;not specified
NM_000350	ABCA4	C1488R	-0.023282853	866	-0.023282853	0	Stargardt disease 1;not provided
NM_000350	ABCA4	C1488Y	-0.023282853	866	-0.023282853	0	Stargardt disease 1;not provided
NM_000350	ABCA4	C1490Y	-0.023282853	866	-0.023282853	0	Retinal dystrophy;Stargardt disease 1;not provided
NM_000350	ABCA4	C2150Y	-0.023282853	866	-0.023282853	0	Cone-rod dystrophy 3;Stargardt disease 1;not provided
NM_000350	ABCA4	C230S	-0.023282853	866	-0.023282853	0	Central scotoma;Macular degeneration;Retinal atrophy;Visual impairment
NM_000350	ABCA4	C54F	-0.023282853	866	-0.023282853	0	Stargardt disease 1;not provided
NM_000350	ABCA4	C54G	-0.023282853	866	-0.023282853	0	Stargardt disease 1
NM_000350	ABCA4	C54Y	-0.023282853	866	-0.023282853	0	Cone-rod dystrophy 3;Retinitis pigmentosa 19;Stargardt disease 1;not provided
NM_000350	ABCA4	C75G	-0.023282853	866	-0.023282853	0	Stargardt disease 1;not provided
NM_000350	ABCA4	C764Y	-0.023282853	866	-0.023282853	0	Stargardt disease 1;not provided
NM_000350	ABCA4	D1532N	-0.023282853	866	-0.023282853	0	Stargardt disease 1;not provided
NM_000350	ABCA4	D2095V	-0.023282853	866	-0.023282853	0	not provided
NM_000350	ABCA4	D586G	-0.023282853	866	-0.023282853	0	Macular dystrophy
NM_000350	ABCA4	E1022K	-0.023282853	866	-0.023282853	0	Stargardt disease 1;not provided
NM_000350	ABCA4	E1036K	-0.023282853	866	-0.023282853	0	Stargardt disease 1;not provided
NM_000350	ABCA4	E1087D	-0.023282853	866	-0.023282853	0	Stargardt disease 1;not provided
NM_000350	ABCA4	E1122K	-0.023282853	866	-0.023282853	0	Retinitis pigmentosa;Stargardt disease 1;not provided
NM_000350	ABCA4	E1399K	-0.023282853	866	-0.023282853	0	Stargardt disease 1;not provided
NM_000350	ABCA4	E2096K	-0.023282853	866	-0.023282853	0	not provided;not specified
NM_000350	ABCA4	F1440S	-0.023282853	866	-0.023282853	0	Stargardt disease 1;not provided
NM_000350	ABCA4	F1839S	-0.023282853	866	-0.023282853	0	Stargardt disease 1
NM_000350	ABCA4	F418S	-0.023282853	866	-0.023282853	0	Stargardt disease 1;not provided
NM_000350	ABCA4	F608I	-0.023282853	866	-0.023282853	0	Stargardt disease 1
NM_000350	ABCA4	F655C	-0.023282853	866	-0.023282853	0	Cone-rod dystrophy 3;Stargardt disease 1;Stargardt disease 1
NM_000350	ABCA4	F938S	-0.023282853	866	-0.023282853	0	Retinal dystrophy
NM_000350	ABCA4	G1091E	-0.023282853	866	-0.023282853	0	Stargardt disease 1;not provided
NM_000350	ABCA4	G1203R	-0.023282853	866	-0.023282853	0	not provided
NM_000350	ABCA4	G1507R	-0.023282853	866	-0.023282853	0	Stargardt disease 1
NM_000350	ABCA4	G1591R	-0.023282853	866	-0.023282853	0	Cone-Rod Dystrophy_ Recessive;Cone/cone-rod dystrophy;Macular degeneration;Retinitis Pigmentosa_ Recessive;Stargardt Disease_ Recessive;Stargardt disease 1;not provided;not specified
NM_000350	ABCA4	G1886R	-0.023282853	866	-0.023282853	0	Stargardt disease 1
NM_000350	ABCA4	G1961E	-0.023282853	866	-0.023282853	0	ABCA4-Related Disorders;Age-related macular degeneration 2;Cone-rod dystrophy 3;Inborn genetic diseases;MACULAR DEGENERATION_ AGE-RELATED_ 2_ SUSCEPTIBILITY TO;Macular dystrophy;Retinal dystrophy;Stargardt disease 1;not provided
NM_000350	ABCA4	G1961R	-0.023282853	866	-0.023282853	0	Stargardt disease 1
NM_000350	ABCA4	G1977S	-0.023282853	866	-0.023282853	0	not provided
NM_000350	ABCA4	G550R	-0.023282853	866	-0.023282853	0	not provided
NM_000350	ABCA4	G607R	-0.023282853	866	-0.023282853	0	Stargardt disease 1;not provided
NM_000350	ABCA4	G607R	-0.023282853	866	-0.023282853	0	Stargardt disease 1;not provided
NM_000350	ABCA4	G618E	-0.023282853	866	-0.023282853	0	not provided
NM_000350	ABCA4	G631R	-0.023282853	866	-0.023282853	0	Stargardt disease 1
NM_000350	ABCA4	G65E	-0.023282853	866	-0.023282853	0	Stargardt disease 1;not provided
NM_000350	ABCA4	G991R	-0.023282853	866	-0.023282853	0	Macular dystrophy;not provided;not specified
NM_000350	ABCA4	H1625Y	-0.023282853	866	-0.023282853	0	not provided
NM_000350	ABCA4	H1838D	-0.023282853	866	-0.023282853	0	Stargardt disease 1;not provided
NM_000350	ABCA4	H1838N	-0.023282853	866	-0.023282853	0	Stargardt disease 1
NM_000350	ABCA4	H1838R	-0.023282853	866	-0.023282853	0	Stargardt disease 1
NM_000350	ABCA4	I1100N	-0.023282853	866	-0.023282853	0	Retinal dystrophy
NM_000350	ABCA4	I1130T	-0.023282853	866	-0.023282853	0	not provided
NM_000350	ABCA4	I1272T	-0.023282853	866	-0.023282853	0	Stargardt disease 1
NM_000350	ABCA4	I1562T	-0.023282853	866	-0.023282853	0	ABCA4-Related Disorders;Cone-Rod Dystrophy_ Recessive;Retinal dystrophy;Retinitis Pigmentosa_ Recessive;Stargardt disease 1;not provided;not specified
NM_000350	ABCA4	I240R	-0.023282853	866	-0.023282853	0	Macular dystrophy
NM_000350	ABCA4	K13E	-0.023282853	866	-0.023282853	0	not provided
NM_000350	ABCA4	K1710Q	-0.023282853	866	-0.023282853	0	not provided
NM_000350	ABCA4	K1978E	-0.023282853	866	-0.023282853	0	Retinal dystrophy;not provided
NM_000350	ABCA4	K2076E	-0.023282853	866	-0.023282853	0	Congenital stationary night blindness
NM_000350	ABCA4	K2078Q	-0.023282853	866	-0.023282853	0	not provided
NM_000350	ABCA4	K2172R	-0.023282853	866	-0.023282853	0	Stargardt disease 1
NM_000350	ABCA4	L1014R	-0.023282853	866	-0.023282853	0	not provided
NM_000350	ABCA4	L1126P	-0.023282853	866	-0.023282853	0	Stargardt disease 1
NM_000350	ABCA4	L1201R	-0.023282853	866	-0.023282853	0	Cone-Rod Dystrophy_ Recessive;Cone-rod dystrophy 3;Macular degeneration;Retinitis Pigmentosa_ Recessive;Stargardt Disease_ Recessive;Stargardt disease 1;not provided;not specified
NM_000350	ABCA4	L1350P	-0.023282853	866	-0.023282853	0	not provided
NM_000350	ABCA4	L1576R	-0.023282853	866	-0.023282853	0	Stargardt disease 1
NM_000350	ABCA4	L1580S	-0.023282853	866	-0.023282853	0	Stargardt disease 1
NM_000350	ABCA4	L1763P	-0.023282853	866	-0.023282853	0	Stargardt disease 1;not provided
NM_000350	ABCA4	L1850P	-0.023282853	866	-0.023282853	0	Stargardt disease 1
NM_000350	ABCA4	L1940P	-0.023282853	866	-0.023282853	0	Cone-rod dystrophy 3;Stargardt disease;Stargardt disease 1;not provided
NM_000350	ABCA4	L1943P	-0.023282853	866	-0.023282853	0	Stargardt disease 1
NM_000350	ABCA4	L1970F	-0.023282853	866	-0.023282853	0	Stargardt disease;Stargardt disease 1;not provided;not specified
NM_000350	ABCA4	L1970P	-0.023282853	866	-0.023282853	0	Stargardt disease 1
NM_000350	ABCA4	L1971R	-0.023282853	866	-0.023282853	0	Stargardt disease;not provided
NM_000350	ABCA4	L2026P	-0.023282853	866	-0.023282853	0	Stargardt disease 1;not provided
NM_000350	ABCA4	L2027F	-0.023282853	866	-0.023282853	0	Cone-rod dystrophy 3;Stargardt disease 1;not provided
NM_000350	ABCA4	L2033P	-0.023282853	866	-0.023282853	0	Stargardt disease 1
NM_000350	ABCA4	L2033R	-0.023282853	866	-0.023282853	0	Retinal dystrophy
NM_000350	ABCA4	L2109P	-0.023282853	866	-0.023282853	0	Stargardt disease 1
NM_000350	ABCA4	L29R	-0.023282853	866	-0.023282853	0	Stargardt disease 1
NM_000350	ABCA4	L510P	-0.023282853	866	-0.023282853	0	not provided
NM_000350	ABCA4	L541P	-0.023282853	866	-0.023282853	0	Cone-rod dystrophy 3;Retinal dystrophy;Retinitis pigmentosa;Stargardt disease 1;Stargardt disease 1;not provided;not specified
NM_000350	ABCA4	L750P	-0.023282853	866	-0.023282853	0	not provided
NM_000350	ABCA4	M1778K	-0.023282853	866	-0.023282853	0	Cone-rod dystrophy 3
NM_000350	ABCA4	M1882I	-0.023282853	866	-0.023282853	0	not provided
NM_000350	ABCA4	M1I	-0.023282853	866	-0.023282853	0	not provided
NM_000350	ABCA4	M1V	-0.023282853	866	-0.023282853	0	Stargardt disease 1;Stargardt disease 1;not provided
NM_000350	ABCA4	M573I	-0.023282853	866	-0.023282853	0	Stargardt disease 1
NM_000350	ABCA4	N1442K	-0.023282853	866	-0.023282853	0	not provided
NM_000350	ABCA4	N933I	-0.023282853	866	-0.023282853	0	Stargardt disease 1
NM_000350	ABCA4	N965S	-0.023282853	866	-0.023282853	0	Stargardt disease 1;not provided
NM_000350	ABCA4	P1380L	-0.023282853	866	-0.023282853	0	MACULAR DEGENERATION_ AGE-RELATED_ 2_ SUSCEPTIBILITY TO;Mandibulofacial dysostosis with mental deficiency;Stargardt disease 1;not provided
NM_000350	ABCA4	P1407L	-0.023282853	866	-0.023282853	0	not provided
NM_000350	ABCA4	P1486L	-0.023282853	866	-0.023282853	0	Stargardt disease 1;not provided
NM_000350	ABCA4	P1511H	-0.023282853	866	-0.023282853	0	not provided
NM_000350	ABCA4	P1660L	-0.023282853	866	-0.023282853	0	Stargardt disease 1
NM_000350	ABCA4	P1761R	-0.023282853	866	-0.023282853	0	not provided
NM_000350	ABCA4	P1776L	-0.023282853	866	-0.023282853	0	not provided
NM_000350	ABCA4	P1780A	-0.023282853	866	-0.023282853	0	Stargardt disease 1
NM_000350	ABCA4	P1788L	-0.023282853	866	-0.023282853	0	Stargardt disease 1
NM_000350	ABCA4	P1869L	-0.023282853	866	-0.023282853	0	Stargardt disease 1
NM_000350	ABCA4	P309R	-0.023282853	866	-0.023282853	0	Macular dystrophy;not provided
NM_000350	ABCA4	P597S	-0.023282853	866	-0.023282853	0	Stargardt disease 1;not provided
NM_000350	ABCA4	P640A	-0.023282853	866	-0.023282853	0	Stargardt disease 1
NM_000350	ABCA4	P640L	-0.023282853	866	-0.023282853	0	not provided
NM_000350	ABCA4	P68L	-0.023282853	866	-0.023282853	0	Abnormal macular morphology;Abnormal retinal morphology;Peripheral neuropathy;not provided
NM_000350	ABCA4	P68R	-0.023282853	866	-0.023282853	0	Stargardt disease 1;not provided
NM_000350	ABCA4	Q1376H	-0.023282853	866	-0.023282853	0	not provided
NM_000350	ABCA4	Q1513R	-0.023282853	866	-0.023282853	0	Retinal dystrophy;not provided;not specified
NM_000350	ABCA4	Q1713K	-0.023282853	866	-0.023282853	0	Stargardt disease 1
NM_000350	ABCA4	Q2238R	-0.023282853	866	-0.023282853	0	Stargardt disease 1
NM_000350	ABCA4	Q957R	-0.023282853	866	-0.023282853	0	not provided
NM_000350	ABCA4	R1098C	-0.023282853	866	-0.023282853	0	Stargardt disease 1;not provided
NM_000350	ABCA4	R1108C	-0.023282853	866	-0.023282853	0	Stargardt disease 1;not provided
NM_000350	ABCA4	R1108L	-0.023282853	866	-0.023282853	0	Stargardt disease 1;not provided
NM_000350	ABCA4	R1129C	-0.023282853	866	-0.023282853	0	ABCA4-Related Disorders;not provided
NM_000350	ABCA4	R1129L	-0.023282853	866	-0.023282853	0	Stargardt disease 1;not provided
NM_000350	ABCA4	R1161H	-0.023282853	866	-0.023282853	0	Stargardt disease 1
NM_000350	ABCA4	R1443H	-0.023282853	866	-0.023282853	0	Stargardt disease 1;not provided
NM_000350	ABCA4	R152Q	-0.023282853	866	-0.023282853	0	Stargardt disease 1;not provided;not specified
NM_000350	ABCA4	R1640Q	-0.023282853	866	-0.023282853	0	Retinal dystrophy;Stargardt disease 1;not provided
NM_000350	ABCA4	R1640W	-0.023282853	866	-0.023282853	0	Leber congenital amaurosis;Retinal dystrophy;Stargardt disease 1;not provided;not specified
NM_000350	ABCA4	R1705L	-0.023282853	866	-0.023282853	0	Stargardt disease 1;not provided
NM_000350	ABCA4	R1843W	-0.023282853	866	-0.023282853	0	not provided
NM_000350	ABCA4	R1898H	-0.023282853	866	-0.023282853	0	Inborn genetic diseases;Stargardt disease 1;not provided
NM_000350	ABCA4	R18W	-0.023282853	866	-0.023282853	0	Stargardt disease 1;not provided
NM_000350	ABCA4	R2030Q	-0.023282853	866	-0.023282853	0	Stargardt disease 1;Stargardt disease 1;not provided
NM_000350	ABCA4	R2038W	-0.023282853	866	-0.023282853	0	Stargardt disease 1;not provided
NM_000350	ABCA4	R2040Q	-0.023282853	866	-0.023282853	0	not provided
NM_000350	ABCA4	R2077Q	-0.023282853	866	-0.023282853	0	Stargardt disease 1
NM_000350	ABCA4	R2077W	-0.023282853	866	-0.023282853	0	Retinal dystrophy;Retinitis pigmentosa 19;Stargardt disease 1;not provided
NM_000350	ABCA4	R2106C	-0.023282853	866	-0.023282853	0	Stargardt disease 1;not provided
NM_000350	ABCA4	R2106H	-0.023282853	866	-0.023282853	0	not provided
NM_000350	ABCA4	R2107H	-0.023282853	866	-0.023282853	0	Cone-Rod Dystrophy_ Recessive;Macular degeneration;Macular dystrophy;Retinitis Pigmentosa_ Recessive;Stargardt Disease_ Recessive;Stargardt disease 1;not provided;not specified
NM_000350	ABCA4	R212C	-0.023282853	866	-0.023282853	0	Cone-rod dystrophy 3;Stargardt disease 1;not provided
NM_000350	ABCA4	R219T	-0.023282853	866	-0.023282853	0	Stargardt disease 1;not provided
NM_000350	ABCA4	R220C	-0.023282853	866	-0.023282853	0	Retinal dystrophy;not provided
NM_000350	ABCA4	R24H	-0.023282853	866	-0.023282853	0	Cone-Rod Dystrophy_ Recessive;Macular degeneration;Retinitis Pigmentosa_ Recessive;Stargardt Disease_ Recessive;not provided
NM_000350	ABCA4	R255C	-0.023282853	866	-0.023282853	0	Cone-rod dystrophy 3
NM_000350	ABCA4	R511C	-0.023282853	866	-0.023282853	0	not provided
NM_000350	ABCA4	R511H	-0.023282853	866	-0.023282853	0	Cone-Rod Dystrophy_ Recessive;Macular degeneration;Retinitis Pigmentosa_ Recessive;Stargardt Disease_ Recessive;Stargardt disease 1;not provided;not specified
NM_000350	ABCA4	R537C	-0.023282853	866	-0.023282853	0	Macular dystrophy;Stargardt disease 1;not provided
NM_000350	ABCA4	R572Q	-0.023282853	866	-0.023282853	0	Stargardt disease 1;not provided;not specified
NM_000350	ABCA4	R602Q	-0.023282853	866	-0.023282853	0	Cone-Rod Dystrophy_ Recessive;Macular degeneration;Retinitis Pigmentosa_ Recessive;Stargardt Disease_ Recessive;not provided
NM_000350	ABCA4	R602W	-0.023282853	866	-0.023282853	0	Retinal dystrophy;Stargardt disease 1;not provided
NM_000350	ABCA4	R653C	-0.023282853	866	-0.023282853	0	Stargardt disease 1;not provided
NM_000350	ABCA4	R653H	-0.023282853	866	-0.023282853	0	not provided
NM_000350	ABCA4	R785G	-0.023282853	866	-0.023282853	0	not provided
NM_000350	ABCA4	R943Q	-0.023282853	866	-0.023282853	0	Cone-Rod Dystrophy_ Recessive;MACULAR DEGENERATION_ AGE-RELATED_ 2_ SUSCEPTIBILITY TO;Macular degeneration;Retinitis Pigmentosa_ Recessive;Stargardt Disease_ Recessive;Stargardt disease 1;not provided;not specified
NM_000350	ABCA4	S1071L	-0.023282853	866	-0.023282853	0	not provided
NM_000350	ABCA4	S1090P	-0.023282853	866	-0.023282853	0	not provided
NM_000350	ABCA4	S1689P	-0.023282853	866	-0.023282853	0	Stargardt disease 1;not provided
NM_000350	ABCA4	S1696N	-0.023282853	866	-0.023282853	0	Stargardt disease 1;not provided
NM_000350	ABCA4	S1696R	-0.023282853	866	-0.023282853	0	Stargardt disease 1
NM_000350	ABCA4	S206R	-0.023282853	866	-0.023282853	0	not provided;not specified
NM_000350	ABCA4	S445R	-0.023282853	866	-0.023282853	0	Retinal dystrophy;Stargardt disease 1;not provided
NM_000350	ABCA4	S728G	-0.023282853	866	-0.023282853	0	not provided
NM_000350	ABCA4	T1019A	-0.023282853	866	-0.023282853	0	not provided
NM_000350	ABCA4	T1019M	-0.023282853	866	-0.023282853	0	Stargardt disease 1;not provided
NM_000350	ABCA4	T1253M	-0.023282853	866	-0.023282853	0	Stargardt disease 1;not provided
NM_000350	ABCA4	T1526M	-0.023282853	866	-0.023282853	0	Inborn genetic diseases;Retinitis pigmentosa 19;Stargardt disease 1;not provided
NM_000350	ABCA4	T1537M	-0.023282853	866	-0.023282853	0	Stargardt disease 1;not provided
NM_000350	ABCA4	T1979I	-0.023282853	866	-0.023282853	0	Stargardt disease 1;not provided
NM_000350	ABCA4	T1981R	-0.023282853	866	-0.023282853	0	Stargardt disease 1
NM_000350	ABCA4	T959A	-0.023282853	866	-0.023282853	0	Cone-Rod Dystrophy_ Recessive;Macular degeneration;Retinitis Pigmentosa_ Recessive;Stargardt Disease_ Recessive;Stargardt disease 1;not specified
NM_000350	ABCA4	T959S	-0.023282853	866	-0.023282853	0	not provided
NM_000350	ABCA4	T972N	-0.023282853	866	-0.023282853	0	Retinal dystrophy;Retinitis pigmentosa;not provided
NM_000350	ABCA4	T983I	-0.023282853	866	-0.023282853	0	not provided
NM_000350	ABCA4	V1433I	-0.023282853	866	-0.023282853	0	Stargardt disease 1;not provided;not specified
NM_000350	ABCA4	V1686M	-0.023282853	866	-0.023282853	0	not provided;not specified
NM_000350	ABCA4	V1693I	-0.023282853	866	-0.023282853	0	not provided
NM_000350	ABCA4	V2050L	-0.023282853	866	-0.023282853	0	Cone-Rod Dystrophy_ Recessive;Cone/cone-rod dystrophy;Macular degeneration;Retinitis Pigmentosa_ Recessive;Stargardt Disease_ Recessive;Stargardt disease 1;Stargardt disease 1;not provided;not specified
NM_000350	ABCA4	V552I	-0.023282853	866	-0.023282853	0	Cone-Rod Dystrophy_ Recessive;Macular degeneration;Retinitis Pigmentosa_ Recessive;Stargardt Disease_ Recessive;Stargardt disease 1;not provided;not specified
NM_000350	ABCA4	V643G	-0.023282853	866	-0.023282853	0	Stargardt disease 1;not provided;not specified
NM_000350	ABCA4	V675I	-0.023282853	866	-0.023282853	0	Stargardt disease 1;not provided
NM_000350	ABCA4	V767D	-0.023282853	866	-0.023282853	0	Stargardt disease 1;not provided
NM_000350	ABCA4	V931M	-0.023282853	866	-0.023282853	0	Cone-Rod Dystrophy_ Recessive;Macular degeneration;Retinitis Pigmentosa_ Recessive;Stargardt Disease_ Recessive;Stargardt disease 1;not provided
NM_000350	ABCA4	V989A	-0.023282853	866	-0.023282853	0	Stargardt disease 1;not provided;not specified
NM_000350	ABCA4	W1408R	-0.023282853	866	-0.023282853	0	Retinal dystrophy;Stargardt disease 1;not provided;not specified
NM_000350	ABCA4	W1449C	-0.023282853	866	-0.023282853	0	Stargardt disease 1
NM_000350	ABCA4	W1618R	-0.023282853	866	-0.023282853	0	not provided
NM_000350	ABCA4	W339G	-0.023282853	866	-0.023282853	0	not provided;not specified
NM_000350	ABCA4	W821R	-0.023282853	866	-0.023282853	0	Stargardt disease 1
NM_000350	ABCA4	Y1652D	-0.023282853	866	-0.023282853	0	not provided
NM_000350	ABCA4	Y1858N	-0.023282853	866	-0.023282853	0	not provided
NM_000350	ABCA4	Y340D	-0.023282853	866	-0.023282853	0	Stargardt disease 1;not provided
NM_000350	ABCA4	Y340H	-0.023282853	866	-0.023282853	0	Retinal dystrophy;not provided
NM_000350	ABCA4	Y603H	-0.023282853	866	-0.023282853	0	not provided
NM_000350	ABCA4	P870L	-0.024163398	866	-0.023282853	-0.000880546	Stargardt disease 1;not provided
NM_000350	ABCA4	G863A	-0.031359142	866	-0.023282853	-0.008076289	Abnormal macular morphology;Cone-rod dystrophy 3;Inborn genetic diseases;Peripheral neuropathy;Retinal dystrophy;Stargardt disease 1;Stargardt disease 1;Stargardt disease 1;not provided
NM_000350	ABCA4	Y856N	-0.031982046	865	-0.023282853	-0.008699194	Retinal dystrophy;not provided
NM_000927	ABCB1	G185V	-0.08303146	420	-0.08303146	0	Colchicine resistance
NM_003742	ABCB11	R487H	-0.0320816	509	-0.137635456	0.105553856	Benign recurrent intrahepatic cholestasis 2;Progressive familial intrahepatic cholestasis 2
NM_003742	ABCB11	D482G	-0.137635456	654	-0.137635456	0	Benign recurrent intrahepatic cholestasis 2;Progressive familial intrahepatic cholestasis 2
NM_003742	ABCB11	E135K	-0.137635456	654	-0.137635456	0	Benign recurrent intrahepatic cholestasis 2
NM_003742	ABCB11	E137K	-0.137635456	654	-0.137635456	0	Benign recurrent intrahepatic cholestasis 2
NM_003742	ABCB11	E297G	-0.137635456	654	-0.137635456	0	Benign recurrent intrahepatic cholestasis 2;Familial Intrahepatic Cholestasis;Progressive familial intrahepatic cholestasis 2
NM_003742	ABCB11	G766R	-0.137635456	654	-0.137635456	0	Benign recurrent intrahepatic cholestasis 2;Progressive familial intrahepatic cholestasis 2
NM_003742	ABCB11	L1109P	-0.137635456	654	-0.137635456	0	Benign recurrent intrahepatic cholestasis 2
NM_003742	ABCB11	R1050C	-0.137635456	654	-0.137635456	0	Abnormal liver function tests during pregnancy;Intrahepatic cholestasis;Pruritus
NM_003742	ABCB11	R1153C	-0.137635456	654	-0.137635456	0	Benign recurrent intrahepatic cholestasis 2;Progressive familial intrahepatic cholestasis 2
NM_003742	ABCB11	R1231Q	-0.137635456	654	-0.137635456	0	Benign recurrent intrahepatic cholestasis 2;Progressive familial intrahepatic cholestasis 2
NM_003742	ABCB11	R432T	-0.137635456	654	-0.137635456	0	Benign recurrent intrahepatic cholestasis 2
NM_003742	ABCB11	R832C	-0.137635456	654	-0.137635456	0	Progressive familial intrahepatic cholestasis 2
NM_018849	ABCB4	A546D	-0.104586676	635	-0.104586676	0	Cholestasis_ intrahepatic_ of pregnancy 3
NM_000443	ABCB4	A934T	-0.104586676	635	-0.104586676	0	not provided;not specified
NM_018849	ABCB4	P1168S	-0.104586676	635	-0.104586676	0	Cholecystitis;not specified
NM_018849	ABCB4	P726L	-0.104586676	635	-0.104586676	0	Progressive familial intrahepatic cholestasis 3
NM_000443	ABCB4	R176W	-0.104586676	635	-0.104586676	0	not provided;not specified
NM_018849	ABCB4	R545G	-0.104586676	635	-0.104586676	0	Cholecystitis
NM_000443	ABCB4	R590Q	-0.104586676	635	-0.104586676	0	Cholecystitis;Cholestasis_ intrahepatic_ of pregnancy 3;Progressive familial intrahepatic cholestasis 3;not specified
NM_018849	ABCB4	R969H	-0.104586676	635	-0.104586676	0	Progressive familial intrahepatic cholestasis 3;not provided;not specified
NM_000443	ABCB4	S320F	-0.104586676	635	-0.104586676	0	ABCB4-Related Intrahepatic Cholestasis;Cholecystitis;Cholestasis_ intrahepatic_ of pregnancy 3;Progressive familial intrahepatic cholestasis 3;not provided
NM_000443	ABCB4	T175A	-0.104586676	635	-0.104586676	0	Cholecystitis;not provided;not specified
NM_018849	ABCB4	Y403H	-0.104586676	635	-0.104586676	0	Progressive familial intrahepatic cholestasis 3
NM_005689	ABCB6	L811V	-0.110796655	822	-0.128207326	0.01741067	Microphthalmia_ isolated_ with coloboma 7
NM_005689	ABCB6	A57T	-0.128207326	822	-0.128207326	0	Microphthalmia_ isolated_ with coloboma 7
NM_005689	ABCB6	G579E	-0.128207326	822	-0.128207326	0	Dyschromatosis universalis hereditaria 3
NM_005689	ABCB6	L356P	-0.128207326	822	-0.128207326	0	Dyschromatosis universalis hereditaria 3
NM_005689	ABCB6	Q555K	-0.128207326	822	-0.128207326	0	Dyschromatosis universalis hereditaria 3
NM_005689	ABCB6	R375Q	-0.128207326	822	-0.128207326	0	Pseudohyperkalemia_ familial_ 2_ due to red cell leak
NM_005689	ABCB6	R375W	-0.128207326	822	-0.128207326	0	Pseudohyperkalemia_ familial_ 2_ due to red cell leak
NM_005689	ABCB6	R723Q	-0.128207326	822	-0.128207326	0	Pseudohyperkalemia_ familial_ 2_ due to red cell leak
NM_005689	ABCB6	S170G	-0.128207326	822	-0.128207326	0	Dyschromatosis universalis hereditaria 3
NM_004299	ABCB7	G683S	-0.118302194	692	-0.121598006	0.003295812	Inborn genetic diseases;Spinocerebellar ataxia_ X-linked
NM_004299	ABCB7	E209D	-0.121598006	692	-0.121598006	0	Anemia sideroblastic and spinocerebellar ataxia
NM_004299	ABCB7	E434K	-0.121598006	692	-0.121598006	0	Anemia sideroblastic and spinocerebellar ataxia
NM_004299	ABCB7	G291S	-0.121598006	692	-0.121598006	0	not provided
NM_004299	ABCB7	G389S	-0.121598006	692	-0.121598006	0	not provided
NM_004299	ABCB7	I401M	-0.121598006	692	-0.121598006	0	Anemia sideroblastic and spinocerebellar ataxia;not provided
NM_004299	ABCB7	M413T	-0.121598006	692	-0.121598006	0	Anemia sideroblastic and spinocerebellar ataxia;not provided
NM_004299	ABCB7	V412L	-0.121598006	692	-0.121598006	0	Anemia sideroblastic and spinocerebellar ataxia
NM_000392	ABCC2	G758V	-0.161218095	221	-0.161218095	0	Dubin-Johnson syndrome;not provided;not specified
NM_000392	ABCC2	I1173F	-0.161218095	221	-0.161218095	0	Dubin-Johnson syndrome
NM_000392	ABCC2	Q1382R	-0.161218095	221	-0.161218095	0	Dubin-Johnson syndrome
NM_000392	ABCC2	R1150H	-0.161218095	221	-0.161218095	0	Dubin-Johnson syndrome
NM_000392	ABCC2	R768W	-0.161218095	221	-0.161218095	0	Dubin-Johnson syndrome
NM_000392	ABCC2	W709R	-0.161218095	221	-0.161218095	0	Dubin-Johnson syndrome
NM_001171	ABCC6	L248F	-0.128596647	220	-0.135392359	0.006795712	Pseudoxanthoma elasticum;not specified
NM_001171	ABCC6	L252F	-0.130687635	220	-0.135392359	0.004704724	Pseudoxanthoma elasticum;not specified
NM_001171	ABCC6	A1070P	-0.135392359	220	-0.135392359	0	Pseudoxanthoma elasticum
NM_001171	ABCC6	A1139T	-0.135392359	220	-0.135392359	0	Pseudoxanthoma elasticum;not provided
NM_001171	ABCC6	A1291T	-0.135392359	220	-0.135392359	0	Pseudoxanthoma elasticum;not specified
NM_001171	ABCC6	A1303P	-0.135392359	220	-0.135392359	0	Pseudoxanthoma elasticum
NM_001171	ABCC6	A1318G	-0.135392359	220	-0.135392359	0	Pseudoxanthoma elasticum
NM_001171	ABCC6	A1442T	-0.135392359	220	-0.135392359	0	Pseudoxanthoma elasticum
NM_001171	ABCC6	A158V	-0.135392359	220	-0.135392359	0	Pseudoxanthoma elasticum
NM_001171	ABCC6	A455P	-0.135392359	220	-0.135392359	0	Pseudoxanthoma elasticum
NM_001171	ABCC6	A509G	-0.135392359	220	-0.135392359	0	Pseudoxanthoma elasticum
NM_001171	ABCC6	A594V	-0.135392359	220	-0.135392359	0	Pseudoxanthoma elasticum
NM_001171	ABCC6	A634V	-0.135392359	220	-0.135392359	0	Pseudoxanthoma elasticum
NM_001171	ABCC6	A766D	-0.135392359	220	-0.135392359	0	Pseudoxanthoma elasticum
NM_001171	ABCC6	A781V	-0.135392359	220	-0.135392359	0	Pseudoxanthoma elasticum
NM_001171	ABCC6	A78T	-0.135392359	220	-0.135392359	0	Pseudoxanthoma elasticum
NM_001171	ABCC6	A820P	-0.135392359	220	-0.135392359	0	Pseudoxanthoma elasticum
NM_001171	ABCC6	A830P	-0.135392359	220	-0.135392359	0	Pseudoxanthoma elasticum
NM_001171	ABCC6	A90T	-0.135392359	220	-0.135392359	0	Pseudoxanthoma elasticum
NM_001171	ABCC6	A950T	-0.135392359	220	-0.135392359	0	Pseudoxanthoma elasticum;not specified
NM_001171	ABCC6	A9E	-0.135392359	220	-0.135392359	0	Pseudoxanthoma elasticum
NM_001171	ABCC6	C1124R	-0.135392359	220	-0.135392359	0	Pseudoxanthoma elasticum
NM_001171	ABCC6	C440G	-0.135392359	220	-0.135392359	0	Pseudoxanthoma elasticum
NM_001171	ABCC6	D1056E	-0.135392359	220	-0.135392359	0	Pseudoxanthoma elasticum
NM_001171	ABCC6	D1238H	-0.135392359	220	-0.135392359	0	Pseudoxanthoma elasticum
NM_001171	ABCC6	D1326Y	-0.135392359	220	-0.135392359	0	Pseudoxanthoma elasticum
NM_001171	ABCC6	D1361N	-0.135392359	220	-0.135392359	0	Pseudoxanthoma elasticum;not provided
NM_001171	ABCC6	D1397N	-0.135392359	220	-0.135392359	0	Pseudoxanthoma elasticum
NM_001171	ABCC6	D163N	-0.135392359	220	-0.135392359	0	Pseudoxanthoma elasticum;not specified
NM_001171	ABCC6	D718G	-0.135392359	220	-0.135392359	0	Pseudoxanthoma elasticum
NM_001171	ABCC6	D777N	-0.135392359	220	-0.135392359	0	Pseudoxanthoma elasticum
NM_001171	ABCC6	E1245D	-0.135392359	220	-0.135392359	0	Pseudoxanthoma elasticum
NM_001171	ABCC6	E125K	-0.135392359	220	-0.135392359	0	Pseudoxanthoma elasticum
NM_001171	ABCC6	E1293K	-0.135392359	220	-0.135392359	0	Pseudoxanthoma elasticum
NM_001171	ABCC6	E1400K	-0.135392359	220	-0.135392359	0	Pseudoxanthoma elasticum
NM_001171	ABCC6	E521D	-0.135392359	220	-0.135392359	0	Pseudoxanthoma elasticum
NM_001171	ABCC6	E699D	-0.135392359	220	-0.135392359	0	Pseudoxanthoma elasticum
NM_001171	ABCC6	E709G	-0.135392359	220	-0.135392359	0	Pseudoxanthoma elasticum
NM_001171	ABCC6	E709K	-0.135392359	220	-0.135392359	0	Pseudoxanthoma elasticum
NM_001171	ABCC6	F551S	-0.135392359	220	-0.135392359	0	Pseudoxanthoma elasticum
NM_001171	ABCC6	F568S	-0.135392359	220	-0.135392359	0	Pseudoxanthoma elasticum
NM_001171	ABCC6	F952C	-0.135392359	220	-0.135392359	0	Pseudoxanthoma elasticum
NM_001171	ABCC6	G1042S	-0.135392359	220	-0.135392359	0	Pseudoxanthoma elasticum
NM_001171	ABCC6	G1133A	-0.135392359	220	-0.135392359	0	Pseudoxanthoma elasticum;not provided
NM_001171	ABCC6	G1133C	-0.135392359	220	-0.135392359	0	Pseudoxanthoma elasticum
NM_001171	ABCC6	G1203D	-0.135392359	220	-0.135392359	0	Pseudoxanthoma elasticum
NM_001171	ABCC6	G1263R	-0.135392359	220	-0.135392359	0	Pseudoxanthoma elasticum
NM_001171	ABCC6	G1299S	-0.135392359	220	-0.135392359	0	Pseudoxanthoma elasticum
NM_001171	ABCC6	G129E	-0.135392359	220	-0.135392359	0	Pseudoxanthoma elasticum
NM_001171	ABCC6	G1302R	-0.135392359	220	-0.135392359	0	Pseudoxanthoma elasticum;not provided
NM_001171	ABCC6	G1311E	-0.135392359	220	-0.135392359	0	Pseudoxanthoma elasticum
NM_001171	ABCC6	G1321S	-0.135392359	220	-0.135392359	0	Pseudoxanthoma elasticum
NM_001171	ABCC6	G1354R	-0.135392359	220	-0.135392359	0	Pseudoxanthoma elasticum
NM_001171	ABCC6	G1405S	-0.135392359	220	-0.135392359	0	Pseudoxanthoma elasticum
NM_001171	ABCC6	G1481S	-0.135392359	220	-0.135392359	0	Pseudoxanthoma elasticum
NM_001171	ABCC6	G1501S	-0.135392359	220	-0.135392359	0	Pseudoxanthoma elasticum
NM_001171	ABCC6	G61D	-0.135392359	220	-0.135392359	0	Pseudoxanthoma elasticum
NM_001171	ABCC6	G663C	-0.135392359	220	-0.135392359	0	Pseudoxanthoma elasticum
NM_001171	ABCC6	G663S	-0.135392359	220	-0.135392359	0	Pseudoxanthoma elasticum
NM_001171	ABCC6	G666W	-0.135392359	220	-0.135392359	0	Pseudoxanthoma elasticum
NM_001171	ABCC6	G750S	-0.135392359	220	-0.135392359	0	Pseudoxanthoma elasticum
NM_001171	ABCC6	G755R	-0.135392359	220	-0.135392359	0	Pseudoxanthoma elasticum
NM_001171	ABCC6	G797E	-0.135392359	220	-0.135392359	0	not provided
NM_001171	ABCC6	G992R	-0.135392359	220	-0.135392359	0	Pseudoxanthoma elasticum
NM_001171	ABCC6	I1342T	-0.135392359	220	-0.135392359	0	Pseudoxanthoma elasticum
NM_001171	ABCC6	I1350L	-0.135392359	220	-0.135392359	0	Pseudoxanthoma elasticum
NM_001171	ABCC6	I1424T	-0.135392359	220	-0.135392359	0	Pseudoxanthoma elasticum
NM_001171	ABCC6	I319V	-0.135392359	220	-0.135392359	0	Pseudoxanthoma elasticum;not specified
NM_001171	ABCC6	I796T	-0.135392359	220	-0.135392359	0	Pseudoxanthoma elasticum
NM_001171	ABCC6	K281E	-0.135392359	220	-0.135392359	0	Pseudoxanthoma elasticum;not specified
NM_001171	ABCC6	K392N	-0.135392359	220	-0.135392359	0	Pseudoxanthoma elasticum
NM_001171	ABCC6	K502M	-0.135392359	220	-0.135392359	0	Pseudoxanthoma elasticum
NM_001171	ABCC6	L1011P	-0.135392359	220	-0.135392359	0	Pseudoxanthoma elasticum
NM_001171	ABCC6	L1025P	-0.135392359	220	-0.135392359	0	Pseudoxanthoma elasticum
NM_001171	ABCC6	L1063P	-0.135392359	220	-0.135392359	0	Pseudoxanthoma elasticum
NM_001171	ABCC6	L1063R	-0.135392359	220	-0.135392359	0	Pseudoxanthoma elasticum
NM_001171	ABCC6	L1226I	-0.135392359	220	-0.135392359	0	Pseudoxanthoma elasticum
NM_001171	ABCC6	L1335P	-0.135392359	220	-0.135392359	0	Pseudoxanthoma elasticum
NM_001171	ABCC6	L1335Q	-0.135392359	220	-0.135392359	0	Pseudoxanthoma elasticum
NM_001171	ABCC6	L355R	-0.135392359	220	-0.135392359	0	Pseudoxanthoma elasticum
NM_001171	ABCC6	L420V	-0.135392359	220	-0.135392359	0	Pseudoxanthoma elasticum
NM_001171	ABCC6	L44V	-0.135392359	220	-0.135392359	0	Pseudoxanthoma elasticum
NM_001171	ABCC6	L463H	-0.135392359	220	-0.135392359	0	Pseudoxanthoma elasticum
NM_001171	ABCC6	L495H	-0.135392359	220	-0.135392359	0	Pseudoxanthoma elasticum
NM_001171	ABCC6	L522P	-0.135392359	220	-0.135392359	0	Pseudoxanthoma elasticum
NM_001171	ABCC6	L530P	-0.135392359	220	-0.135392359	0	Pseudoxanthoma elasticum
NM_001171	ABCC6	L605P	-0.135392359	220	-0.135392359	0	Pseudoxanthoma elasticum
NM_001171	ABCC6	L673P	-0.135392359	220	-0.135392359	0	Pseudoxanthoma elasticum;not provided
NM_001171	ABCC6	L677P	-0.135392359	220	-0.135392359	0	Pseudoxanthoma elasticum
NM_001171	ABCC6	L726P	-0.135392359	220	-0.135392359	0	Pseudoxanthoma elasticum
NM_001171	ABCC6	L753P	-0.135392359	220	-0.135392359	0	Pseudoxanthoma elasticum
NM_001171	ABCC6	L826P	-0.135392359	220	-0.135392359	0	Pseudoxanthoma elasticum
NM_001171	ABCC6	L851P	-0.135392359	220	-0.135392359	0	Pseudoxanthoma elasticum
NM_001171	ABCC6	L946I	-0.135392359	220	-0.135392359	0	Pseudoxanthoma elasticum;not specified
NM_001171	ABCC6	L948P	-0.135392359	220	-0.135392359	0	Pseudoxanthoma elasticum
NM_001171	ABCC6	L953H	-0.135392359	220	-0.135392359	0	Pseudoxanthoma elasticum
NM_001171	ABCC6	M1127I	-0.135392359	220	-0.135392359	0	Pseudoxanthoma elasticum
NM_001171	ABCC6	M1127T	-0.135392359	220	-0.135392359	0	Pseudoxanthoma elasticum
NM_001171	ABCC6	M562T	-0.135392359	220	-0.135392359	0	Pseudoxanthoma elasticum
NM_001171	ABCC6	M751K	-0.135392359	220	-0.135392359	0	Pseudoxanthoma elasticum
NM_001171	ABCC6	M834T	-0.135392359	220	-0.135392359	0	Pseudoxanthoma elasticum
NM_001171	ABCC6	N370D	-0.135392359	220	-0.135392359	0	Pseudoxanthoma elasticum
NM_001171	ABCC6	N466Y	-0.135392359	220	-0.135392359	0	Pseudoxanthoma elasticum
NM_001171	ABCC6	N497K	-0.135392359	220	-0.135392359	0	Pseudoxanthoma elasticum
NM_001171	ABCC6	N793K	-0.135392359	220	-0.135392359	0	Pseudoxanthoma elasticum
NM_001171	ABCC6	P1040L	-0.135392359	220	-0.135392359	0	Pseudoxanthoma elasticum
NM_001171	ABCC6	P1346S	-0.135392359	220	-0.135392359	0	Pseudoxanthoma elasticum
NM_001171	ABCC6	P1483L	-0.135392359	220	-0.135392359	0	Pseudoxanthoma elasticum
NM_001171	ABCC6	P21S	-0.135392359	220	-0.135392359	0	Pseudoxanthoma elasticum
NM_001171	ABCC6	P40S	-0.135392359	220	-0.135392359	0	Pseudoxanthoma elasticum
NM_001171	ABCC6	P4H	-0.135392359	220	-0.135392359	0	Pseudoxanthoma elasticum
NM_001171	ABCC6	P664S	-0.135392359	220	-0.135392359	0	Pseudoxanthoma elasticum;not provided
NM_001171	ABCC6	Q1347H	-0.135392359	220	-0.135392359	0	Pseudoxanthoma elasticum
NM_001171	ABCC6	Q1406K	-0.135392359	220	-0.135392359	0	Generalized arterial calcification of infancy 2;Pseudoxanthoma elasticum
NM_001171	ABCC6	Q378P	-0.135392359	220	-0.135392359	0	Pseudoxanthoma elasticum
NM_001171	ABCC6	Q655R	-0.135392359	220	-0.135392359	0	Pseudoxanthoma elasticum
NM_001171	ABCC6	Q698P	-0.135392359	220	-0.135392359	0	Pseudoxanthoma elasticum
NM_001171	ABCC6	Q981H	-0.135392359	220	-0.135392359	0	Pseudoxanthoma elasticum
NM_001171	ABCC6	R1114C	-0.135392359	220	-0.135392359	0	Pseudoxanthoma elasticum
NM_001171	ABCC6	R1114H	-0.135392359	220	-0.135392359	0	Pseudoxanthoma elasticum
NM_001171	ABCC6	R1114P	-0.135392359	220	-0.135392359	0	Pseudoxanthoma elasticum
NM_001171	ABCC6	R1138P	-0.135392359	220	-0.135392359	0	Pseudoxanthoma elasticum
NM_001171	ABCC6	R1138Q	-0.135392359	220	-0.135392359	0	Pseudoxanthoma elasticum
NM_001171	ABCC6	R1138W	-0.135392359	220	-0.135392359	0	Pseudoxanthoma elasticum;not provided
NM_001171	ABCC6	R1159G	-0.135392359	220	-0.135392359	0	Pseudoxanthoma elasticum
NM_001171	ABCC6	R1164Q	-0.135392359	220	-0.135392359	0	Pseudoxanthoma elasticum;not provided
NM_001171	ABCC6	R1221C	-0.135392359	220	-0.135392359	0	Pseudoxanthoma elasticum
NM_001171	ABCC6	R1221H	-0.135392359	220	-0.135392359	0	Pseudoxanthoma elasticum
NM_001171	ABCC6	R1235W	-0.135392359	220	-0.135392359	0	Pseudoxanthoma elasticum
NM_001171	ABCC6	R1268Q	-0.135392359	220	-0.135392359	0	Pseudoxanthoma elasticum;not provided
NM_001171	ABCC6	R1273K	-0.135392359	220	-0.135392359	0	Pseudoxanthoma elasticum
NM_001171	ABCC6	R1314Q	-0.135392359	220	-0.135392359	0	Pseudoxanthoma elasticum;not specified
NM_001171	ABCC6	R1314W	-0.135392359	220	-0.135392359	0	Generalized arterial calcification of infancy 2;Pseudoxanthoma elasticum;not provided
NM_001171	ABCC6	R1339C	-0.135392359	220	-0.135392359	0	Pseudoxanthoma elasticum
NM_001171	ABCC6	R1339H	-0.135392359	220	-0.135392359	0	Pseudoxanthoma elasticum;not provided
NM_001171	ABCC6	R1339L	-0.135392359	220	-0.135392359	0	Pseudoxanthoma elasticum
NM_001171	ABCC6	R1357W	-0.135392359	220	-0.135392359	0	Pseudoxanthoma elasticum;not provided
NM_001171	ABCC6	R1414H	-0.135392359	220	-0.135392359	0	Pseudoxanthoma elasticum
NM_001171	ABCC6	R1418Q	-0.135392359	220	-0.135392359	0	Pseudoxanthoma elasticum;not provided
NM_001171	ABCC6	R1459C	-0.135392359	220	-0.135392359	0	Pseudoxanthoma elasticum;not specified
NM_001171	ABCC6	R1461C	-0.135392359	220	-0.135392359	0	Pseudoxanthoma elasticum
NM_001171	ABCC6	R166C	-0.135392359	220	-0.135392359	0	Pseudoxanthoma elasticum;not provided;not specified
NM_001171	ABCC6	R265G	-0.135392359	220	-0.135392359	0	Pseudoxanthoma elasticum;not provided
NM_001171	ABCC6	R382W	-0.135392359	220	-0.135392359	0	Pseudoxanthoma elasticum
NM_001171	ABCC6	R391G	-0.135392359	220	-0.135392359	0	Pseudoxanthoma elasticum;not provided;not specified
NM_001171	ABCC6	R419Q	-0.135392359	220	-0.135392359	0	Pseudoxanthoma elasticum;not provided
NM_001171	ABCC6	R487Q	-0.135392359	220	-0.135392359	0	Pseudoxanthoma elasticum
NM_001171	ABCC6	R489W	-0.135392359	220	-0.135392359	0	Pseudoxanthoma elasticum
NM_001171	ABCC6	R518Q	-0.135392359	220	-0.135392359	0	Pseudoxanthoma elasticum;not provided
NM_001171	ABCC6	R600C	-0.135392359	220	-0.135392359	0	Pseudoxanthoma elasticum
NM_001171	ABCC6	R600L	-0.135392359	220	-0.135392359	0	Pseudoxanthoma elasticum
NM_001171	ABCC6	R600P	-0.135392359	220	-0.135392359	0	not provided
NM_001171	ABCC6	R64Q	-0.135392359	220	-0.135392359	0	Pseudoxanthoma elasticum
NM_001171	ABCC6	R760Q	-0.135392359	220	-0.135392359	0	Pseudoxanthoma elasticum
NM_001171	ABCC6	R760W	-0.135392359	220	-0.135392359	0	Pseudoxanthoma elasticum
NM_001171	ABCC6	R765Q	-0.135392359	220	-0.135392359	0	Generalized arterial calcification of infancy 2;Pseudoxanthoma elasticum
NM_001171	ABCC6	R765W	-0.135392359	220	-0.135392359	0	Pseudoxanthoma elasticum
NM_001171	ABCC6	R769K	-0.135392359	220	-0.135392359	0	Pseudoxanthoma elasticum
NM_001171	ABCC6	R807G	-0.135392359	220	-0.135392359	0	Pseudoxanthoma elasticum
NM_001171	ABCC6	R807Q	-0.135392359	220	-0.135392359	0	Pseudoxanthoma elasticum;not provided
NM_001171	ABCC6	R807W	-0.135392359	220	-0.135392359	0	Pseudoxanthoma elasticum
NM_001171	ABCC6	R881S	-0.135392359	220	-0.135392359	0	Pseudoxanthoma elasticum
NM_001171	ABCC6	R887C	-0.135392359	220	-0.135392359	0	Pseudoxanthoma elasticum
NM_001171	ABCC6	R964P	-0.135392359	220	-0.135392359	0	Pseudoxanthoma elasticum
NM_001171	ABCC6	S1049A	-0.135392359	220	-0.135392359	0	Pseudoxanthoma elasticum
NM_001171	ABCC6	S1121L	-0.135392359	220	-0.135392359	0	Pseudoxanthoma elasticum
NM_001171	ABCC6	S1121W	-0.135392359	220	-0.135392359	0	Pseudoxanthoma elasticum
NM_001171	ABCC6	S1307P	-0.135392359	220	-0.135392359	0	Pseudoxanthoma elasticum
NM_001171	ABCC6	S1403R	-0.135392359	220	-0.135392359	0	Pseudoxanthoma elasticum
NM_001171	ABCC6	S317R	-0.135392359	220	-0.135392359	0	Pseudoxanthoma elasticum
NM_001171	ABCC6	S398G	-0.135392359	220	-0.135392359	0	Pseudoxanthoma elasticum
NM_001171	ABCC6	S398R	-0.135392359	220	-0.135392359	0	Pseudoxanthoma elasticum
NM_001171	ABCC6	S400F	-0.135392359	220	-0.135392359	0	Pseudoxanthoma elasticum
NM_001171	ABCC6	S535P	-0.135392359	220	-0.135392359	0	Pseudoxanthoma elasticum
NM_001171	ABCC6	T1130M	-0.135392359	220	-0.135392359	0	Abnormality of the eye;Pseudoxanthoma elasticum
NM_001171	ABCC6	T1301I	-0.135392359	220	-0.135392359	0	Pseudoxanthoma elasticum
NM_001171	ABCC6	T364R	-0.135392359	220	-0.135392359	0	Pseudoxanthoma elasticum
NM_001171	ABCC6	T500P	-0.135392359	220	-0.135392359	0	Pseudoxanthoma elasticum
NM_001171	ABCC6	T744P	-0.135392359	220	-0.135392359	0	Pseudoxanthoma elasticum
NM_001171	ABCC6	T811M	-0.135392359	220	-0.135392359	0	Pseudoxanthoma elasticum
NM_001171	ABCC6	T811R	-0.135392359	220	-0.135392359	0	Pseudoxanthoma elasticum
NM_001171	ABCC6	T944I	-0.135392359	220	-0.135392359	0	Pseudoxanthoma elasticum
NM_001171	ABCC6	V1298F	-0.135392359	220	-0.135392359	0	Pseudoxanthoma elasticum
NM_001171	ABCC6	V415A	-0.135392359	220	-0.135392359	0	Pseudoxanthoma elasticum
NM_001171	ABCC6	V514I	-0.135392359	220	-0.135392359	0	Pseudoxanthoma elasticum
NM_001171	ABCC6	V787F	-0.135392359	220	-0.135392359	0	Pseudoxanthoma elasticum
NM_001171	ABCC6	V787I	-0.135392359	220	-0.135392359	0	not provided
NM_001171	ABCC6	V810M	-0.135392359	220	-0.135392359	0	Pseudoxanthoma elasticum;not specified
NM_001171	ABCC6	W1241C	-0.135392359	220	-0.135392359	0	Pseudoxanthoma elasticum
NM_001171	ABCC6	W38S	-0.135392359	220	-0.135392359	0	Pseudoxanthoma elasticum
NM_001171	ABCC6	W971R	-0.135392359	220	-0.135392359	0	Pseudoxanthoma elasticum
NM_001171	ABCC6	Y1239H	-0.135392359	220	-0.135392359	0	Pseudoxanthoma elasticum
NM_001171	ABCC6	W256R	-0.138582703	220	-0.135392359	-0.003190344	Pseudoxanthoma elasticum
NM_001171	ABCC6	G207R	-0.141499355	220	-0.135392359	-0.006106996	Pseudoxanthoma elasticum
NM_001171	ABCC6	G226R	-0.143026104	220	-0.135392359	-0.007633745	Pseudoxanthoma elasticum
NM_001171	ABCC6	W218C	-0.148698045	224	-0.135392359	-0.013305686	Pseudoxanthoma elasticum
NM_000352	ABCC8	D1471N	-0.129757509	790	-0.129757509	0	Familial hyperinsulinism;Persistent hyperinsulinemic hypoglycemia of infancy
NM_000352	ABCC8	D209E	-0.129757509	790	-0.129757509	0	Permanent neonatal diabetes mellitus
NM_001287174	ABCC8	E1507K	-0.129757509	791	-0.129757509	0	Persistent hyperinsulinemic hypoglycemia of infancy;not provided
NM_000352	ABCC8	E382K	-0.129757509	790	-0.129757509	0	Permanent neonatal diabetes mellitus
NM_000352	ABCC8	E501K	-0.129757509	790	-0.129757509	0	Persistent hyperinsulinemic hypoglycemia of infancy
NM_000352	ABCC8	F1181C	-0.129757509	790	-0.129757509	0	Neonatal diabetes mellitus
NM_000352	ABCC8	F132L	-0.129757509	790	-0.129757509	0	Diabetes mellitus_ permanent neonatal_ with neurologic features;Permanent neonatal diabetes mellitus
NM_000352	ABCC8	F132V	-0.129757509	790	-0.129757509	0	Neonatal diabetes mellitus;Permanent neonatal diabetes mellitus
NM_000352	ABCC8	F1392V	-0.129757509	790	-0.129757509	0	not provided
NM_000352	ABCC8	F536L	-0.129757509	790	-0.129757509	0	Neonatal diabetes mellitus
NM_000352	ABCC8	G111R	-0.129757509	790	-0.129757509	0	Persistent hyperinsulinemic hypoglycemia of infancy
NM_000352	ABCC8	G1400R	-0.129757509	790	-0.129757509	0	Familial hyperinsulinism;Permanent neonatal diabetes mellitus;Persistent hyperinsulinemic hypoglycemia of infancy
NM_000352	ABCC8	G1478R	-0.129757509	790	-0.129757509	0	Persistent hyperinsulinemic hypoglycemia of infancy
NM_000352	ABCC8	G1484E	-0.129757509	790	-0.129757509	0	Persistent hyperinsulinemic hypoglycemia of infancy
NM_000352	ABCC8	G1484R	-0.129757509	790	-0.129757509	0	Persistent hyperinsulinemic hypoglycemia of infancy
NM_000352	ABCC8	G1484V	-0.129757509	790	-0.129757509	0	Persistent hyperinsulinemic hypoglycemia of infancy
NM_001287174	ABCC8	G228D	-0.129757509	791	-0.129757509	0	Familial hyperinsulinism;not provided
NM_000352	ABCC8	G296R	-0.129757509	790	-0.129757509	0	Neonatal diabetes mellitus;Persistent hyperinsulinemic hypoglycemia of infancy
NM_000352	ABCC8	G342W	-0.129757509	790	-0.129757509	0	Bilateral cryptorchidism;Broad forehead;Generalized hypotonia;Hypoglycemia;Large fleshy ears;Large for gestational age;Long philtrum;Neonatal hypotonia;Pointed chin;Polyhydramnios;Retrognathia;Triangular face
NM_001287174	ABCC8	G716V	-0.129757509	791	-0.129757509	0	Persistent hyperinsulinemic hypoglycemia of infancy;not provided
NM_000352	ABCC8	I1424V	-0.129757509	790	-0.129757509	0	Permanent neonatal diabetes mellitus
NM_000352	ABCC8	I1456M	-0.129757509	790	-0.129757509	0	Neonatal diabetes mellitus
NM_000352	ABCC8	I1518S	-0.129757509	790	-0.129757509	0	Neonatal diabetes mellitus
NM_000352	ABCC8	L135P	-0.129757509	790	-0.129757509	0	Permanent neonatal diabetes mellitus
NM_000352	ABCC8	L1459R	-0.129757509	790	-0.129757509	0	Persistent hyperinsulinemic hypoglycemia of infancy
NM_000352	ABCC8	L1543P	-0.129757509	790	-0.129757509	0	Persistent hyperinsulinemic hypoglycemia of infancy
NM_000352	ABCC8	L213R	-0.129757509	790	-0.129757509	0	Permanent neonatal diabetes mellitus
NM_000352	ABCC8	L225P	-0.129757509	790	-0.129757509	0	Permanent neonatal diabetes mellitus
NM_000352	ABCC8	L503P	-0.129757509	790	-0.129757509	0	Persistent hyperinsulinemic hypoglycemia of infancy
NM_000352	ABCC8	L511P	-0.129757509	790	-0.129757509	0	Persistent hyperinsulinemic hypoglycemia of infancy
NM_001287174	ABCC8	L582V	-0.129757509	791	-0.129757509	0	Diabetes mellitus type 2;Transient neonatal diabetes mellitus 2
NM_000352	ABCC8	M80R	-0.129757509	790	-0.129757509	0	Persistent hyperinsulinemic hypoglycemia of infancy
NM_000352	ABCC8	N188S	-0.129757509	790	-0.129757509	0	Persistent hyperinsulinemic hypoglycemia of infancy;not provided
NM_001287174	ABCC8	N24K	-0.129757509	791	-0.129757509	0	not provided
NM_000352	ABCC8	N72S	-0.129757509	790	-0.129757509	0	Permanent neonatal diabetes mellitus
NM_000352	ABCC8	P1198L	-0.129757509	790	-0.129757509	0	Permanent neonatal diabetes mellitus
NM_000352	ABCC8	P1370L	-0.129757509	790	-0.129757509	0	Persistent hyperinsulinemic hypoglycemia of infancy
NM_001287174	ABCC8	P45L	-0.129757509	791	-0.129757509	0	Permanent neonatal diabetes mellitus
NM_000352	ABCC8	Q211K	-0.129757509	790	-0.129757509	0	Permanent neonatal diabetes mellitus
NM_000352	ABCC8	R1182Q	-0.129757509	790	-0.129757509	0	Neonatal diabetes mellitus;Transient neonatal diabetes mellitus 2
NM_000352	ABCC8	R1182W	-0.129757509	790	-0.129757509	0	Transient neonatal diabetes mellitus 2
NM_000352	ABCC8	R1214W	-0.129757509	790	-0.129757509	0	Familial hyperinsulinism;Persistent hyperinsulinemic hypoglycemia of infancy;not provided
NM_001287174	ABCC8	R1353H	-0.129757509	791	-0.129757509	0	Leucine-induced hypoglycemia
NM_001287174	ABCC8	R1353P	-0.129757509	791	-0.129757509	0	Persistent hyperinsulinemic hypoglycemia of infancy
NM_000352	ABCC8	R1379C	-0.129757509	790	-0.129757509	0	Diabetes mellitus type 2;Permanent neonatal diabetes mellitus;Transient neonatal diabetes mellitus 2
NM_000352	ABCC8	R1379L	-0.129757509	790	-0.129757509	0	Neonatal diabetes mellitus
NM_000352	ABCC8	R1379S	-0.129757509	790	-0.129757509	0	Neonatal diabetes mellitus;Persistent hyperinsulinemic hypoglycemia of infancy
NM_000352	ABCC8	R1393H	-0.129757509	790	-0.129757509	0	Persistent hyperinsulinemic hypoglycemia of infancy;not provided
NM_000352	ABCC8	R1418H	-0.129757509	790	-0.129757509	0	Persistent hyperinsulinemic hypoglycemia of infancy
NM_001287174	ABCC8	R1421C	-0.129757509	791	-0.129757509	0	Persistent hyperinsulinemic hypoglycemia of infancy
NM_001287174	ABCC8	R1437Q	-0.129757509	791	-0.129757509	0	Persistent hyperinsulinemic hypoglycemia of infancy
NM_000352	ABCC8	R1493Q	-0.129757509	790	-0.129757509	0	Persistent hyperinsulinemic hypoglycemia of infancy
NM_000352	ABCC8	R1493W	-0.129757509	790	-0.129757509	0	Persistent hyperinsulinemic hypoglycemia of infancy
NM_000352	ABCC8	R526C	-0.129757509	790	-0.129757509	0	Persistent hyperinsulinemic hypoglycemia of infancy
NM_000352	ABCC8	R598Q	-0.129757509	790	-0.129757509	0	Atrial septal defect;Cardiac shunt;Congestive heart failure;Feeding difficulties;Gastroesophageal reflux;Growth delay;Hypoglycemia;Macrocephalus;Macrotia;Neonatal respiratory distress;Short stature;Small for gestational age
NM_000352	ABCC8	R74Q	-0.129757509	790	-0.129757509	0	Familial hyperinsulinism
NM_000352	ABCC8	R74W	-0.129757509	790	-0.129757509	0	Persistent hyperinsulinemic hypoglycemia of infancy
NM_000352	ABCC8	S1185Y	-0.129757509	790	-0.129757509	0	Permanent neonatal diabetes mellitus
NM_000352	ABCC8	S1382R	-0.129757509	790	-0.129757509	0	Persistent hyperinsulinemic hypoglycemia of infancy
NM_000352	ABCC8	S1386F	-0.129757509	790	-0.129757509	0	not provided
NM_000352	ABCC8	S1422C	-0.129757509	790	-0.129757509	0	Permanent neonatal diabetes mellitus
NM_000352	ABCC8	V1173M	-0.129757509	790	-0.129757509	0	Atrial septal defect;Cardiac shunt;Congestive heart failure;Feeding difficulties;Gastroesophageal reflux;Growth delay;Hypoglycemia;Macrocephalus;Macrotia;Neonatal diabetes mellitus;Neonatal respiratory distress;Short stature;Small for gestational age
NM_000352	ABCC8	V1522M	-0.129757509	790	-0.129757509	0	Neonatal diabetes mellitus
NM_000352	ABCC8	V1539M	-0.129757509	790	-0.129757509	0	Neonatal diabetes mellitus;Permanent neonatal diabetes mellitus
NM_000352	ABCC8	V187D	-0.129757509	790	-0.129757509	0	Persistent hyperinsulinemic hypoglycemia of infancy
NM_000352	ABCC8	V21D	-0.129757509	790	-0.129757509	0	Familial hyperinsulinism;Persistent hyperinsulinemic hypoglycemia of infancy
NM_000352	ABCC8	V715M	-0.129757509	790	-0.129757509	0	Persistent hyperinsulinemic hypoglycemia of infancy;not specified
NM_000352	ABCC8	V86A	-0.129757509	790	-0.129757509	0	Permanent neonatal diabetes mellitus
NM_000352	ABCC8	V86G	-0.129757509	790	-0.129757509	0	Permanent neonatal diabetes mellitus
NM_000352	ABCC8	Y539C	-0.129757509	790	-0.129757509	0	Neonatal diabetes mellitus
NM_020297	ABCC9	A1513T	0.028392212	993	0.028392212	0	Dilated cardiomyopathy 1O
NM_005691	ABCC9	A478V	0.028392212	993	0.028392212	0	Hypertrichotic osteochondrodysplasia
NM_005691	ABCC9	C1043Y	0.028392212	993	0.028392212	0	Hypertrichotic osteochondrodysplasia
NM_020297	ABCC9	D793V	0.028392212	993	0.028392212	0	not provided
NM_005691	ABCC9	F293S	0.028392212	993	0.028392212	0	Hypertrichotic osteochondrodysplasia
NM_005691	ABCC9	H1174Y	0.028392212	993	0.028392212	0	not provided
NM_005691	ABCC9	H60Y	0.028392212	993	0.028392212	0	Hypertrichotic osteochondrodysplasia
NM_020297	ABCC9	I1469M	0.028392212	993	0.028392212	0	not provided
NM_020297	ABCC9	L1219R	0.028392212	993	0.028392212	0	not provided
NM_005691	ABCC9	R1116C	0.028392212	993	0.028392212	0	Hypertrichotic osteochondrodysplasia
NM_005691	ABCC9	R1116H	0.028392212	993	0.028392212	0	Hypertrichotic osteochondrodysplasia
NM_020297	ABCC9	R1116L	0.028392212	993	0.028392212	0	not provided
NM_020297	ABCC9	R1154G	0.028392212	993	0.028392212	0	not provided
NM_020297	ABCC9	R1154Q	0.028392212	993	0.028392212	0	Dilated cardiomyopathy 1O;Hypertrichotic osteochondrodysplasia;not provided
NM_005691	ABCC9	R1154W	0.028392212	993	0.028392212	0	Dilated cardiomyopathy 1O;Hypertrichotic osteochondrodysplasia
NM_020297	ABCC9	R1217K	0.028392212	993	0.028392212	0	Hypertrichotic osteochondrodysplasia
NM_005691	ABCC9	R660W	0.028392212	993	0.028392212	0	not provided
NM_005691	ABCC9	R939W	0.028392212	993	0.028392212	0	not provided
NM_020297	ABCC9	S1213A	0.028392212	993	0.028392212	0	not provided
NM_005691	ABCC9	T1547I	0.028392212	993	0.028392212	0	Atrial fibrillation_ familial_ 12
NM_005691	ABCC9	V1266M	0.028392212	993	0.028392212	0	Dilated cardiomyopathy 1O;Inborn genetic diseases
NM_020297	ABCC9	V462A	0.028392212	993	0.028392212	0	not provided
NM_005691	ABCC9	S1020P	0.017304146	993	0.028392212	-0.011088066	Hypertrichotic osteochondrodysplasia
NM_000033	ABCD1	R591Q	-0.083778013	563	-0.111417425	0.027639411	Adrenoleukodystrophy;not provided
NM_000033	ABCD1	R554H	-0.085028592	563	-0.111417425	0.026388832	Adrenoleukodystrophy;not provided
NM_000033	ABCD1	P560L	-0.09076111	571	-0.111417425	0.020656315	Adrenoleukodystrophy
NM_000033	ABCD1	G529D	-0.092605968	563	-0.111417425	0.018811457	Adrenoleukodystrophy
NM_000033	ABCD1	L531P	-0.093648525	563	-0.111417425	0.0177689	Adrenoleukodystrophy
NM_000033	ABCD1	R591W	-0.097637647	584	-0.111417425	0.013779778	Adrenoleukodystrophy;not provided
NM_000033	ABCD1	P543L	-0.102466355	571	-0.111417425	0.00895107	Adrenoleukodystrophy
NM_000033	ABCD1	R554S	-0.103710998	571	-0.111417425	0.007706427	Adrenoleukodystrophy
NM_000033	ABCD1	A141T	-0.111417425	571	-0.111417425	0	Adrenoleukodystrophy
NM_000033	ABCD1	A205E	-0.111417425	571	-0.111417425	0	Adrenoleukodystrophy
NM_000033	ABCD1	A294T	-0.111417425	571	-0.111417425	0	not provided
NM_000033	ABCD1	A634T	-0.111417425	571	-0.111417425	0	Adrenoleukodystrophy;not provided;not specified
NM_000033	ABCD1	C511Y	-0.111417425	571	-0.111417425	0	Adrenoleukodystrophy
NM_000033	ABCD1	E291K	-0.111417425	571	-0.111417425	0	Adrenoleukodystrophy
NM_000033	ABCD1	G116R	-0.111417425	571	-0.111417425	0	Adrenoleukodystrophy
NM_000033	ABCD1	G266R	-0.111417425	571	-0.111417425	0	Adrenoleukodystrophy
NM_000033	ABCD1	K217N	-0.111417425	571	-0.111417425	0	Adrenoleukodystrophy
NM_000033	ABCD1	N148S	-0.111417425	571	-0.111417425	0	Adrenoleukodystrophy
NM_000033	ABCD1	N148Y	-0.111417425	571	-0.111417425	0	Adrenoleukodystrophy
NM_000033	ABCD1	P484R	-0.111417425	571	-0.111417425	0	Adrenoleukodystrophy
NM_000033	ABCD1	R104H	-0.111417425	571	-0.111417425	0	Adrenoleukodystrophy
NM_000033	ABCD1	R163H	-0.111417425	571	-0.111417425	0	not provided
NM_000033	ABCD1	R189W	-0.111417425	571	-0.111417425	0	Adrenoleukodystrophy;not provided
NM_000033	ABCD1	R275W	-0.111417425	571	-0.111417425	0	not provided;not specified
NM_000033	ABCD1	R280C	-0.111417425	571	-0.111417425	0	Adrenoleukodystrophy
NM_000033	ABCD1	R389G	-0.111417425	571	-0.111417425	0	Adrenoleukodystrophy
NM_000033	ABCD1	R389H	-0.111417425	571	-0.111417425	0	Adrenoleukodystrophy;not provided
NM_000033	ABCD1	R401G	-0.111417425	571	-0.111417425	0	Adrenoleukodystrophy
NM_000033	ABCD1	R401Q	-0.111417425	571	-0.111417425	0	Adrenoleukodystrophy
NM_000033	ABCD1	R401W	-0.111417425	571	-0.111417425	0	Adrenoleukodystrophy
NM_000033	ABCD1	R418W	-0.111417425	571	-0.111417425	0	Adrenoleukodystrophy;not provided
NM_000033	ABCD1	R518G	-0.111417425	571	-0.111417425	0	Adrenoleukodystrophy
NM_000033	ABCD1	R518Q	-0.111417425	571	-0.111417425	0	Adrenoleukodystrophy
NM_000033	ABCD1	R518W	-0.111417425	571	-0.111417425	0	Adrenoleukodystrophy
NM_000033	ABCD1	R617C	-0.111417425	571	-0.111417425	0	Adrenoleukodystrophy
NM_000033	ABCD1	R617H	-0.111417425	571	-0.111417425	0	Adrenoleukodystrophy
NM_000033	ABCD1	S515F	-0.111417425	571	-0.111417425	0	Adrenoleukodystrophy
NM_000033	ABCD1	S98L	-0.111417425	571	-0.111417425	0	Adrenoleukodystrophy
NM_000033	ABCD1	T254M	-0.111417425	571	-0.111417425	0	Adrenoleukodystrophy;not provided
NM_000033	ABCD1	T632I	-0.111417425	571	-0.111417425	0	not provided
NM_000033	ABCD1	W679R	-0.111417425	571	-0.111417425	0	Adrenoleukodystrophy
NM_000033	ABCD1	Y174C	-0.111417425	571	-0.111417425	0	Adrenoleukodystrophy
NM_000033	ABCD1	Y174D	-0.111417425	571	-0.111417425	0	Adrenoleukodystrophy
NM_000033	ABCD1	Y296C	-0.111417425	571	-0.111417425	0	Adrenoleukodystrophy
NM_000033	ABCD1	Y296H	-0.111417425	571	-0.111417425	0	Adrenoleukodystrophy
NM_000033	ABCD1	Y296S	-0.111417425	571	-0.111417425	0	not provided
NM_000033	ABCD1	S606L	-0.11203819	571	-0.111417425	-0.000620765	Addison's disease;Adrenoleukodystrophy;not provided
NM_000033	ABCD1	E609G	-0.112722264	572	-0.111417425	-0.00130484	Adrenoleukodystrophy
NM_000033	ABCD1	S606P	-0.116169453	571	-0.111417425	-0.004752028	Adrenoleukodystrophy;not specified
NM_000033	ABCD1	E609K	-0.116380867	572	-0.111417425	-0.004963442	Adrenoleukodystrophy
NM_005050	ABCD4	Y319C	-1	0	-1	0	METHYLMALONIC ACIDURIA AND HOMOCYSTINURIA_ cblJ TYPE;not provided
NM_022436	ABCG5	R389H	-0.20311801	321	-0.20311801	0	Sitosterolemia
NM_022436	ABCG5	R419H	-0.20311801	321	-0.20311801	0	Sitosterolemia
NM_022436	ABCG5	R419P	-0.20311801	321	-0.20311801	0	Sitosterolemia
NM_022437	ABCG5;ABCG8	D19H	-0.050297686	52	-0.045626445	-0.004671241	Gallbladder disease 4;Sitosterolemia;not specified
NM_022437	ABCG8	G574R	-0.045626445	54	-0.045626445	0	Sitosterolemia
NM_022437	ABCG8	L596R	-0.045626445	54	-0.045626445	0	Sitosterolemia
NM_022437	ABCG8	P231T	-0.045626445	54	-0.045626445	0	Sitosterolemia
NM_022437	ABCG8	R263Q	-0.045626445	54	-0.045626445	0	Sitosterolemia
NM_001042472	ABHD12	R186P	-0.09357159	148	-0.093961914	0.000390324	Cone/cone-rod dystrophy;Polyneuropathy_ hearing loss_ ataxia_ retinitis pigmentosa_ and cataract
NM_015600	ABHD12	H372Q	-0.093961914	149	-0.093961914	0	Polyneuropathy_ hearing loss_ ataxia_ retinitis pigmentosa_ and cataract
NM_001042472	ABHD12	P324L	-0.093961914	149	-0.093961914	0	Polyneuropathy_ hearing loss_ ataxia_ retinitis pigmentosa_ and cataract
NM_016006	ABHD5	E260K	-0.107636016	266	-0.217603788	0.109967772	Triglyceride storage disease with ichthyosis
NM_016006	ABHD5	Q130P	-0.217603788	21	-0.217603788	0	Triglyceride storage disease with ichthyosis
NM_016006	ABHD5	E7K	-0.235214603	22	-0.217603788	-0.017610815	Triglyceride storage disease with ichthyosis
NM_007313	ABL1	A356T	0.008707784	164	0.008707784	0	Abnormality of skeletal morphology;CONGENITAL HEART DEFECTS AND SKELETAL MALFORMATIONS SYNDROME;Congenital heart disease;Failure to thrive;not provided
NM_007313	ABL1	E255K	0.008707784	164	0.008707784	0	Chronic myelogenous leukemia;Leukemia_ Philadelphia chromosome-positive_ resistant to imatinib
NM_005157	ABL1	E255V	0.008707784	145	0.008707784	0	Chronic myelogenous leukemia
NM_007313	ABL1	E255V	0.008707784	164	0.008707784	0	Leukemia_ Philadelphia chromosome-positive_ resistant to imatinib
NM_007313	ABL1	E274K	0.008707784	164	0.008707784	0	Chronic myelogenous leukemia
NM_005157	ABL1	E355G	0.008707784	145	0.008707784	0	Chronic myelogenous leukemia
NM_005157	ABL1	F283V	0.008707784	145	0.008707784	0	Chronic myelogenous leukemia
NM_005157	ABL1	F317I	0.008707784	145	0.008707784	0	Chronic myelogenous leukemia
NM_005157	ABL1	F317L	0.008707784	145	0.008707784	0	Chronic myelogenous leukemia
NM_007313	ABL1	F330L	0.008707784	164	0.008707784	0	Chronic myeloid leukemia_ resistant to imatinib
NM_007313	ABL1	F336C	0.008707784	164	0.008707784	0	Chronic myelogenous leukemia
NM_007313	ABL1	F336L	0.008707784	164	0.008707784	0	Chronic myelogenous leukemia
NM_007313	ABL1	F336V	0.008707784	164	0.008707784	0	Chronic myelogenous leukemia
NM_005157	ABL1	F359C	0.008707784	145	0.008707784	0	Chronic myelogenous leukemia
NM_005157	ABL1	F359L	0.008707784	145	0.008707784	0	Chronic myelogenous leukemia
NM_005157	ABL1	F359V	0.008707784	145	0.008707784	0	Chronic myelogenous leukemia
NM_007313	ABL1	F378I	0.008707784	164	0.008707784	0	Chronic myelogenous leukemia
NM_005157	ABL1	G250E	0.008707784	145	0.008707784	0	Chronic myelogenous leukemia
NM_005157	ABL1	H396R	0.008707784	145	0.008707784	0	Chronic myelogenous leukemia
NM_005157	ABL1	L248V	0.008707784	145	0.008707784	0	Chronic myelogenous leukemia
NM_005157	ABL1	M244V	0.008707784	145	0.008707784	0	Chronic myelogenous leukemia
NM_007313	ABL1	M370T	0.008707784	164	0.008707784	0	Chronic myelogenous leukemia;Chronic myeloid leukemia_ resistant to imatinib
NM_005157	ABL1	Q252H	0.008707784	145	0.008707784	0	Chronic myelogenous leukemia
NM_007313	ABL1	Q271H	0.008707784	164	0.008707784	0	Chronic myelogenous leukemia
NM_005157	ABL1	T315A	0.008707784	145	0.008707784	0	Chronic myelogenous leukemia
NM_007313	ABL1	T334I	0.008707784	164	0.008707784	0	Chronic myelogenous leukemia;Leukemia_ Philadelphia chromosome-positive_ resistant to imatinib;Lymphoblastic leukemia_ acute_ with lymphomatous features
NM_007313	ABL1	V318L	0.008707784	164	0.008707784	0	Chronic myelogenous leukemia
NM_007313	ABL1	Y245C	0.008707784	164	0.008707784	0	Abnormality of skeletal morphology;CONGENITAL HEART DEFECTS AND SKELETAL MALFORMATIONS SYNDROME;Congenital heart disease;Failure to thrive
NM_005157	ABL1	Y253F	0.008707784	145	0.008707784	0	Chronic myelogenous leukemia
NM_007313	ABL1	Y272H	0.008707784	164	0.008707784	0	Chronic myelogenous leukemia;Leukemia_ Philadelphia chromosome-positive_ resistant to imatinib;Lymphoblastic leukemia_ acute_ with lymphomatous features
NM_014384	ACAD8	A113T	-1	0	-1	0	Deficiency of isobutyryl-CoA dehydrogenase;not provided
NM_014384	ACAD8	A320T	-1	0	-1	0	not provided;not specified
NM_014384	ACAD8	C129Y	-1	0	-1	0	not provided
NM_014384	ACAD8	D134Y	-1	0	-1	0	not provided;not specified
NM_014384	ACAD8	G377S	-1	0	-1	0	Deficiency of isobutyryl-CoA dehydrogenase;not provided
NM_014384	ACAD8	H289Q	-1	0	-1	0	Deficiency of isobutyryl-CoA dehydrogenase
NM_014384	ACAD8	M128I	-1	0	-1	0	Deficiency of isobutyryl-CoA dehydrogenase;not provided
NM_014384	ACAD8	M152T	-1	0	-1	0	Deficiency of isobutyryl-CoA dehydrogenase
NM_014384	ACAD8	M1I	-1	0	-1	0	not provided
NM_014384	ACAD8	M78T	-1	0	-1	0	not provided
NM_014384	ACAD8	R302Q	-1	0	-1	0	Deficiency of isobutyryl-CoA dehydrogenase;not specified
NM_014384	ACAD8	R330W	-1	0	-1	0	Deficiency of isobutyryl-CoA dehydrogenase;not provided
NM_014384	ACAD8	Y158C	-1	0	-1	0	not provided
NM_014049	ACAD9	A326P	-0.23047347	98	-0.23047347	0	Acyl-CoA dehydrogenase family_ member 9_ deficiency of;not provided
NM_014049	ACAD9	A437T	-0.23047347	98	-0.23047347	0	not provided
NM_014049	ACAD9	C572Y	-0.23047347	98	-0.23047347	0	not provided
NM_014049	ACAD9	F44I	-0.23047347	98	-0.23047347	0	Acyl-CoA dehydrogenase family_ member 9_ deficiency of
NM_014049	ACAD9	G172R	-0.23047347	98	-0.23047347	0	not provided
NM_014049	ACAD9	H563D	-0.23047347	98	-0.23047347	0	Acyl-CoA dehydrogenase family_ member 9_ deficiency of
NM_014049	ACAD9	L180F	-0.23047347	98	-0.23047347	0	not provided
NM_014049	ACAD9	R266Q	-0.23047347	98	-0.23047347	0	Acyl-CoA dehydrogenase family_ member 9_ deficiency of
NM_014049	ACAD9	R414C	-0.23047347	98	-0.23047347	0	not provided
NM_014049	ACAD9	R417C	-0.23047347	98	-0.23047347	0	Acyl-CoA dehydrogenase family_ member 9_ deficiency of
NM_014049	ACAD9	R532W	-0.23047347	98	-0.23047347	0	Acyl-CoA dehydrogenase family_ member 9_ deficiency of;not provided
NM_000016	ACADM	M1I	0.03397951	1	0.027314331	0.006665179	Medium-chain acyl-coenzyme A dehydrogenase deficiency
NM_000016	ACADM	M1V	0.03397951	1	0.027314331	0.006665179	Medium-chain acyl-coenzyme A dehydrogenase deficiency
NM_000016	ACADM	C116Y	0.027314331	1	0.027314331	0	Medium-chain acyl-coenzyme A dehydrogenase deficiency
NM_000016	ACADM	C244R	0.027314331	1	0.027314331	0	Medium-chain acyl-coenzyme A dehydrogenase deficiency
NM_000016	ACADM	D168A	0.027314331	1	0.027314331	0	Medium-chain acyl-coenzyme A dehydrogenase deficiency;not provided
NM_000016	ACADM	D266G	0.027314331	1	0.027314331	0	Medium-chain acyl-coenzyme A dehydrogenase deficiency;not provided
NM_000016	ACADM	E253K	0.027314331	1	0.027314331	0	Medium-chain acyl-coenzyme A dehydrogenase deficiency
NM_000016	ACADM	E43K	0.027314331	1	0.027314331	0	Medium-chain acyl-coenzyme A dehydrogenase deficiency;not provided
NM_000016	ACADM	E59D	0.027314331	1	0.027314331	0	Medium-chain acyl-coenzyme A dehydrogenase deficiency;not provided
NM_000016	ACADM	G195R	0.027314331	1	0.027314331	0	Medium-chain acyl-coenzyme A dehydrogenase deficiency;not provided
NM_000016	ACADM	G267R	0.027314331	1	0.027314331	0	Medium-chain acyl-coenzyme A dehydrogenase deficiency;not provided
NM_000016	ACADM	G310R	0.027314331	1	0.027314331	0	Medium-chain acyl-coenzyme A dehydrogenase deficiency
NM_000016	ACADM	G85S	0.027314331	1	0.027314331	0	Medium-chain acyl-coenzyme A dehydrogenase deficiency
NM_000016	ACADM	I233T	0.027314331	1	0.027314331	0	Hydrocephalus_ congenital_ 2_ with or without brain or eye anomalies;Medium-chain acyl-coenzyme A dehydrogenase deficiency
NM_000016	ACADM	I375T	0.027314331	1	0.027314331	0	Medium-chain acyl-coenzyme A dehydrogenase deficiency
NM_000016	ACADM	I416T	0.027314331	1	0.027314331	0	Medium-chain acyl-coenzyme A dehydrogenase deficiency;not specified
NM_000016	ACADM	I78T	0.027314331	1	0.027314331	0	Medium-chain acyl-coenzyme A dehydrogenase deficiency;not provided
NM_000016	ACADM	K329Q	0.027314331	1	0.027314331	0	Medium-chain acyl-coenzyme A dehydrogenase deficiency
NM_001127328	ACADM	K333E	0.054209021	1	0.054209021	0	Medium-chain acyl-coenzyme A dehydrogenase deficiency;not provided
NM_000016	ACADM	L107S	0.027314331	1	0.027314331	0	Medium-chain acyl-coenzyme A dehydrogenase deficiency;not specified
NM_000016	ACADM	L203F	0.027314331	1	0.027314331	0	Medium-chain acyl-coenzyme A dehydrogenase deficiency
NM_000016	ACADM	L84F	0.027314331	1	0.027314331	0	Medium-chain acyl-coenzyme A dehydrogenase deficiency;not provided
NM_000016	ACADM	M149I	0.027314331	1	0.027314331	0	Medium-chain acyl-coenzyme A dehydrogenase deficiency
NM_000016	ACADM	M155T	0.027314331	1	0.027314331	0	Medium-chain acyl-coenzyme A dehydrogenase deficiency
NM_000016	ACADM	M326T	0.027314331	1	0.027314331	0	Medium-chain acyl-coenzyme A dehydrogenase deficiency
NM_000016	ACADM	N186K	0.027314331	1	0.027314331	0	Medium-chain acyl-coenzyme A dehydrogenase deficiency;not provided;not specified
NM_000016	ACADM	N194D	0.027314331	1	0.027314331	0	Medium-chain acyl-coenzyme A dehydrogenase deficiency
NM_000016	ACADM	P132R	0.027314331	1	0.027314331	0	Medium-chain acyl-coenzyme A dehydrogenase deficiency
NM_000016	ACADM	Q45R	0.027314331	1	0.027314331	0	Medium-chain acyl-coenzyme A dehydrogenase deficiency
NM_000016	ACADM	R148K	0.027314331	1	0.027314331	0	Medium-chain acyl-coenzyme A dehydrogenase deficiency;not provided
NM_000016	ACADM	R206C	0.027314331	1	0.027314331	0	Medium-chain acyl-coenzyme A dehydrogenase deficiency;not provided;not specified
NM_000016	ACADM	R206H	0.027314331	1	0.027314331	0	Medium-chain acyl-coenzyme A dehydrogenase deficiency
NM_000016	ACADM	R206L	0.027314331	1	0.027314331	0	Medium-chain acyl-coenzyme A dehydrogenase deficiency
NM_000016	ACADM	R248G	0.027314331	1	0.027314331	0	Medium-chain acyl-coenzyme A dehydrogenase deficiency
NM_000016	ACADM	R281S	0.027314331	1	0.027314331	0	Medium-chain acyl-coenzyme A dehydrogenase deficiency
NM_000016	ACADM	R281T	0.027314331	1	0.027314331	0	Medium-chain acyl-coenzyme A dehydrogenase deficiency
NM_000016	ACADM	R294T	0.027314331	1	0.027314331	0	Medium-chain acyl-coenzyme A dehydrogenase deficiency;not provided
NM_000016	ACADM	R53C	0.027314331	1	0.027314331	0	Medium-chain acyl-coenzyme A dehydrogenase deficiency;not provided
NM_000016	ACADM	S245L	0.027314331	1	0.027314331	0	Medium-chain acyl-coenzyme A dehydrogenase deficiency;not provided
NM_000016	ACADM	T121I	0.027314331	1	0.027314331	0	Medium-chain acyl-coenzyme A dehydrogenase deficiency;not provided
NM_000016	ACADM	T193A	0.027314331	1	0.027314331	0	Medium-chain acyl-coenzyme A dehydrogenase deficiency
NM_000016	ACADM	T228N	0.027314331	1	0.027314331	0	Medium-chain acyl-coenzyme A dehydrogenase deficiency;not specified
NM_000016	ACADM	T247A	0.027314331	1	0.027314331	0	not provided
NM_000016	ACADM	T351I	0.027314331	1	0.027314331	0	not provided
NM_000016	ACADM	T403A	0.027314331	1	0.027314331	0	Medium-chain acyl-coenzyme A dehydrogenase deficiency
NM_000016	ACADM	Y352C	0.027314331	1	0.027314331	0	not provided
NM_000016	ACADM	Y67H	0.027314331	1	0.027314331	0	Medium-chain acyl-coenzyme A dehydrogenase deficiency;not provided
NM_000016	ACADM	Y73C	0.027314331	1	0.027314331	0	not provided
NM_000017	ACADS	A101V	-1	0	-1	0	not provided
NM_000017	ACADS	A110T	-1	0	-1	0	Deficiency of butyryl-CoA dehydrogenase;not provided
NM_000017	ACADS	A192V	-1	0	-1	0	Deficiency of butyryl-CoA dehydrogenase
NM_000017	ACADS	A385S	-1	0	-1	0	Deficiency of butyryl-CoA dehydrogenase;not provided
NM_000017	ACADS	E344G	-1	0	-1	0	Deficiency of butyryl-CoA dehydrogenase
NM_000017	ACADS	G108D	-1	0	-1	0	Deficiency of butyryl-CoA dehydrogenase
NM_000017	ACADS	G108S	-1	0	-1	0	not provided
NM_000017	ACADS	G209S	-1	0	-1	0	Deficiency of butyryl-CoA dehydrogenase;not provided;not specified
NM_000017	ACADS	G271V	-1	0	-1	0	not provided
NM_000017	ACADS	G274S	-1	0	-1	0	Deficiency of butyryl-CoA dehydrogenase;not provided
NM_000017	ACADS	G371V	-1	0	-1	0	Deficiency of butyryl-CoA dehydrogenase;not provided
NM_000017	ACADS	G90S	-1	0	-1	0	Deficiency of butyryl-CoA dehydrogenase
NM_000017	ACADS	G92C	-1	0	-1	0	Deficiency of butyryl-CoA dehydrogenase
NM_000017	ACADS	I105F	-1	0	-1	0	not provided
NM_000017	ACADS	M1V	-1	0	-1	0	Deficiency of butyryl-CoA dehydrogenase
NM_000017	ACADS	P377L	-1	0	-1	0	Deficiency of butyryl-CoA dehydrogenase;not provided
NM_000017	ACADS	P55L	-1	0	-1	0	Deficiency of butyryl-CoA dehydrogenase
NM_000017	ACADS	Q365H	-1	0	-1	0	Deficiency of butyryl-CoA dehydrogenase;not provided
NM_000017	ACADS	R107C	-1	0	-1	0	Deficiency of butyryl-CoA dehydrogenase;not provided
NM_000017	ACADS	R171W	-1	0	-1	0	Deficiency of butyryl-CoA dehydrogenase;not provided;not specified
NM_000017	ACADS	R272C	-1	0	-1	0	Deficiency of butyryl-CoA dehydrogenase;not provided
NM_000017	ACADS	R272H	-1	0	-1	0	Deficiency of butyryl-CoA dehydrogenase;not provided
NM_000017	ACADS	R325Q	-1	0	-1	0	Deficiency of butyryl-CoA dehydrogenase;not provided
NM_000017	ACADS	R325W	-1	0	-1	0	Deficiency of butyryl-CoA dehydrogenase;not provided
NM_000017	ACADS	R330C	-1	0	-1	0	not provided
NM_000017	ACADS	R380W	-1	0	-1	0	Deficiency of butyryl-CoA dehydrogenase;not provided
NM_000017	ACADS	R383C	-1	0	-1	0	Deficiency of butyryl-CoA dehydrogenase;not provided
NM_000017	ACADS	R386C	-1	0	-1	0	Deficiency of butyryl-CoA dehydrogenase;not provided
NM_000017	ACADS	R46W	-1	0	-1	0	Deficiency of butyryl-CoA dehydrogenase;not provided
NM_000017	ACADS	S353L	-1	0	-1	0	Deficiency of butyryl-CoA dehydrogenase;not provided
NM_000017	ACADS	W177R	-1	0	-1	0	Deficiency of butyryl-CoA dehydrogenase;not provided
NM_001609	ACADSB	E387K	-1	0	-1	0	Deficiency of 2-methylbutyryl-CoA dehydrogenase
NM_001609	ACADSB	G410S	-1	0	-1	0	Deficiency of 2-methylbutyryl-CoA dehydrogenase
NM_001609	ACADSB	L255F	-1	0	-1	0	Deficiency of 2-methylbutyryl-CoA dehydrogenase
NM_001609	ACADSB	T148I	-1	0	-1	0	Deficiency of 2-methylbutyryl-CoA dehydrogenase;not specified
NM_000018	ACADVL	M1I	-0.087465176	1	-0.094130355	0.006665179	Very long chain acyl-CoA dehydrogenase deficiency
NM_000018	ACADVL	A161V	-0.094130355	1	-0.094130355	0	Very long chain acyl-CoA dehydrogenase deficiency;not provided
NM_000018	ACADVL	A180T	-0.094130355	1	-0.094130355	0	Very long chain acyl-CoA dehydrogenase deficiency;not provided;not specified
NM_000018	ACADVL	A213T	-0.094130355	1	-0.094130355	0	Very long chain acyl-CoA dehydrogenase deficiency
NM_000018	ACADVL	A416T	-0.094130355	1	-0.094130355	0	Very long chain acyl-CoA dehydrogenase deficiency
NM_000018	ACADVL	A425T	-0.094130355	1	-0.094130355	0	Very long chain acyl-CoA dehydrogenase deficiency;not provided;not specified
NM_000018	ACADVL	A490P	-0.094130355	1	-0.094130355	0	Very long chain acyl-CoA dehydrogenase deficiency
NM_000018	ACADVL	F369S	-0.094130355	1	-0.094130355	0	Very long chain acyl-CoA dehydrogenase deficiency
NM_000018	ACADVL	F458L	-0.094130355	1	-0.094130355	0	Very long chain acyl-CoA dehydrogenase deficiency
NM_000018	ACADVL	G185A	-0.094130355	1	-0.094130355	0	not provided
NM_000018	ACADVL	G185S	-0.094130355	1	-0.094130355	0	Very long chain acyl-CoA dehydrogenase deficiency;not provided
NM_000018	ACADVL	G193D	-0.094130355	1	-0.094130355	0	Very long chain acyl-CoA dehydrogenase deficiency;not provided
NM_000018	ACADVL	G222R	-0.094130355	1	-0.094130355	0	Very long chain acyl-CoA dehydrogenase deficiency;not provided;not specified
NM_000018	ACADVL	G289R	-0.094130355	1	-0.094130355	0	Very long chain acyl-CoA dehydrogenase deficiency;not provided
NM_000018	ACADVL	G294E	-0.094130355	1	-0.094130355	0	Very long chain acyl-CoA dehydrogenase deficiency;not provided
NM_000018	ACADVL	G340V	-0.094130355	1	-0.094130355	0	Very long chain acyl-CoA dehydrogenase deficiency;not provided
NM_000018	ACADVL	G439D	-0.094130355	1	-0.094130355	0	not provided;not specified
NM_000018	ACADVL	G441D	-0.094130355	1	-0.094130355	0	Very long chain acyl-CoA dehydrogenase deficiency;not provided;not specified
NM_000018	ACADVL	G463E	-0.094130355	1	-0.094130355	0	not provided
NM_000018	ACADVL	K382N	-0.094130355	1	-0.094130355	0	not provided
NM_000018	ACADVL	K382Q	-0.094130355	1	-0.094130355	0	Very long chain acyl-CoA dehydrogenase deficiency
NM_000018	ACADVL	L178P	-0.094130355	1	-0.094130355	0	not provided
NM_000018	ACADVL	L502V	-0.094130355	1	-0.094130355	0	Very long chain acyl-CoA dehydrogenase deficiency
NM_000018	ACADVL	N122D	-0.094130355	1	-0.094130355	0	not provided
NM_000018	ACADVL	N338S	-0.094130355	1	-0.094130355	0	not provided
NM_001270448	ACADVL	P242L	-0.03458558	2	-0.03458558	0	Very long chain acyl-CoA dehydrogenase deficiency;not specified
NM_001270448	ACADVL	Q292P	-0.03458558	2	-0.03458558	0	Very long chain acyl-CoA dehydrogenase deficiency;not specified
NM_000018	ACADVL	R341T	-0.094130355	1	-0.094130355	0	not provided
NM_000018	ACADVL	R366C	-0.094130355	1	-0.094130355	0	Very long chain acyl-CoA dehydrogenase deficiency;not provided;not specified
NM_000018	ACADVL	R366H	-0.094130355	1	-0.094130355	0	Very long chain acyl-CoA dehydrogenase deficiency;not provided
NM_001270448	ACADVL	R383W	-0.03458558	2	-0.03458558	0	Very long chain acyl-CoA dehydrogenase deficiency;not specified
NM_000018	ACADVL	R450H	-0.094130355	1	-0.094130355	0	Very long chain acyl-CoA dehydrogenase deficiency
NM_000018	ACADVL	R456H	-0.094130355	1	-0.094130355	0	Very long chain acyl-CoA dehydrogenase deficiency;not specified
NM_000018	ACADVL	R459Q	-0.094130355	1	-0.094130355	0	Muscular Diseases;Rhabdomyolysis;Very long chain acyl-CoA dehydrogenase deficiency;not provided
NM_000018	ACADVL	R469Q	-0.094130355	1	-0.094130355	0	Very long chain acyl-CoA dehydrogenase deficiency
NM_000018	ACADVL	R469W	-0.094130355	1	-0.094130355	0	Very long chain acyl-CoA dehydrogenase deficiency
NM_001270447	ACADVL	R476Q	-0.132620084	121	-0.132620084	0	Muscular Diseases;Rhabdomyolysis
NM_000018	ACADVL	R511Q	-0.094130355	1	-0.094130355	0	Very long chain acyl-CoA dehydrogenase deficiency;not specified
NM_000018	ACADVL	R613W	-0.094130355	1	-0.094130355	0	Very long chain acyl-CoA dehydrogenase deficiency;not provided;not specified
NM_000018	ACADVL	R615Q	-0.094130355	1	-0.094130355	0	Very long chain acyl-CoA dehydrogenase deficiency;not provided;not specified
NM_000018	ACADVL	S583L	-0.094130355	1	-0.094130355	0	Very long chain acyl-CoA dehydrogenase deficiency
NM_000018	ACADVL	S583W	-0.094130355	1	-0.094130355	0	Very long chain acyl-CoA dehydrogenase deficiency;not provided
NM_000018	ACADVL	T260M	-0.094130355	1	-0.094130355	0	Very long chain acyl-CoA dehydrogenase deficiency;not provided
NM_000018	ACADVL	T409M	-0.094130355	1	-0.094130355	0	Very long chain acyl-CoA dehydrogenase deficiency
NM_000018	ACADVL	V174M	-0.094130355	1	-0.094130355	0	Very long chain acyl-CoA dehydrogenase deficiency;not provided
NM_000018	ACADVL	V283A	-0.094130355	1	-0.094130355	0	Very long chain acyl-CoA dehydrogenase deficiency;not provided;not specified
NM_013227	ACAN	A171V	-0.038204738	352	-0.038204738	0	not provided
NM_013227	ACAN	D2381N	-0.038204738	352	-0.038204738	0	Spondyloepimetaphyseal dysplasia_ Aggrecan type
NM_013227	ACAN	L2355P	-0.038204738	352	-0.038204738	0	Osteochondritis dissecans
NM_013227	ACAN	V2417M	-0.038204738	352	-0.038204738	0	Osteochondritis dissecans
NM_013227	ACAN	W75R	-0.038204738	352	-0.038204738	0	Osteochondritis dissecans
NM_013227	ACAN	Y2332H	-0.038204738	352	-0.038204738	0	not provided
NM_000019	ACAT1	D253N	-0.154020666	228	-0.166939579	0.012918913	Inborn genetic diseases
NM_000019	ACAT1	A333P	-0.166939579	228	-0.166939579	0	Deficiency of acetyl-CoA acetyltransferase
NM_000019	ACAT1	A380T	-0.166939579	228	-0.166939579	0	Deficiency of acetyl-CoA acetyltransferase
NM_000019	ACAT1	G152A	-0.166939579	228	-0.166939579	0	Deficiency of acetyl-CoA acetyltransferase
NM_000019	ACAT1	G183R	-0.166939579	228	-0.166939579	0	Deficiency of acetyl-CoA acetyltransferase
NM_000019	ACAT1	G379V	-0.166939579	228	-0.166939579	0	Deficiency of acetyl-CoA acetyltransferase
NM_000019	ACAT1	G68V	-0.166939579	228	-0.166939579	0	Deficiency of acetyl-CoA acetyltransferase
NM_000019	ACAT1	H400R	-0.166939579	228	-0.166939579	0	Deficiency of acetyl-CoA acetyltransferase
NM_000019	ACAT1	I312T	-0.166939579	228	-0.166939579	0	Deficiency of acetyl-CoA acetyltransferase
NM_000019	ACAT1	I387T	-0.166939579	228	-0.166939579	0	Deficiency of acetyl-CoA acetyltransferase;not provided
NM_000019	ACAT1	M1K	-0.166939579	228	-0.166939579	0	Deficiency of acetyl-CoA acetyltransferase
NM_000019	ACAT1	N158D	-0.166939579	228	-0.166939579	0	Deficiency of acetyl-CoA acetyltransferase;not provided
NM_000019	ACAT1	N158S	-0.166939579	228	-0.166939579	0	Deficiency of acetyl-CoA acetyltransferase
NM_000019	ACAT1	N93S	-0.166939579	228	-0.166939579	0	Deficiency of acetyl-CoA acetyltransferase
NM_000019	ACAT1	Q145E	-0.166939579	228	-0.166939579	0	Deficiency of acetyl-CoA acetyltransferase
NM_000019	ACAT1	T297M	-0.166939579	228	-0.166939579	0	not provided
NM_000019	ACAT1	S218F	-0.171448347	237	-0.166939579	-0.004508768	Deficiency of acetyl-CoA acetyltransferase
NM_001082486	ACD	P491T	-0.118747044	507	-0.117037038	-0.001710006	Dyskeratosis congenita_ autosomal dominant 6;Dyskeratosis congenita_ autosomal recessive 7
NM_000789	ACE	L273F	-0.041972242	675	-0.041972242	0	not provided
NM_000789	ACE	P1228L	-0.041972242	675	-0.041972242	0	Angiotensin i-converting enzyme_ benign serum increase
NM_000789	ACE	R496Q	-0.041972242	675	-0.041972242	0	not provided
NM_000789	ACE	R953Q	-0.041972242	675	-0.041972242	0	Renal dysplasia
NM_001300953	ACER3	E33G	-1	0	-1	0	LEUKODYSTROPHY_ PROGRESSIVE_ EARLY CHILDHOOD-ONSET
NM_002036	ACKR1	R89C	-0.079229094	1	-0.079229094	0	DUFFY BLOOD GROUP SYSTEM_ FY(bwk) PHENOTYPE
NM_001098	ACO2	G661R	-0.0688515	640	-0.081866156	0.013014656	Optic atrophy 9
NM_001098	ACO2	K736N	-0.080499676	770	-0.081866156	0.00136648	Infantile cerebellar-retinal degeneration
NM_001098	ACO2	G259D	-0.081866156	775	-0.081866156	0	Infantile cerebellar-retinal degeneration
NM_001098	ACO2	G394E	-0.081866156	775	-0.081866156	0	Inborn genetic diseases
NM_001098	ACO2	G601D	-0.081866156	775	-0.081866156	0	not provided
NM_001098	ACO2	L74V	-0.081866156	775	-0.081866156	0	Optic atrophy 9;not provided;not specified
NM_001098	ACO2	P330S	-0.081866156	775	-0.081866156	0	Inborn genetic diseases
NM_001098	ACO2	P712L	-0.081866156	775	-0.081866156	0	Infantile cerebellar-retinal degeneration
NM_001098	ACO2	R607C	-0.081866156	775	-0.081866156	0	Infantile cerebellar-retinal degeneration
NM_001098	ACO2	S112R	-0.081866156	775	-0.081866156	0	Infantile cerebellar-retinal degeneration
NM_001098	ACO2	T517M	-0.081866156	775	-0.081866156	0	Infantile cerebellar-retinal degeneration
NM_001098	ACO2	W574C	-0.081866156	775	-0.081866156	0	Inborn genetic diseases
NM_152331	ACOT4	A189D	-0.145901136	361	-0.145901136	0	Intellectual disability
NM_152331	ACOT4	Y190C	-0.145901136	361	-0.145901136	0	Intellectual disability
NM_004035	ACOX1	G178C	-0.067954536	122	-0.067954536	0	Pseudoneonatal adrenoleukodystrophy
NM_004035	ACOX1	G178S	-0.067954536	122	-0.067954536	0	not provided
NM_004035	ACOX1	M278V	-0.067954536	122	-0.067954536	0	Pseudoneonatal adrenoleukodystrophy
NM_004035	ACOX1	Q309R	-0.067954536	122	-0.067954536	0	Pseudoneonatal adrenoleukodystrophy
NM_004035	ACOX1	R59P	-0.067954536	122	-0.067954536	0	Pseudoneonatal adrenoleukodystrophy
NM_003500	ACOX2	R225W	-0.046011377	1	-0.046011377	0	Bile acid synthesis defect_ congenital_ 6
NM_033068	ACP4	R76C	-0.106478017	80	-0.110366678	0.003888661	Amelogenesis imperfecta_ type IJ
NM_033068	ACP4	A128P	-0.109663826	93	-0.110366678	0.000702852	Amelogenesis imperfecta_ type IJ
NM_033068	ACP4	P249L	-0.110366678	93	-0.110366678	0	Amelogenesis imperfecta_ type IJ
NM_033068	ACP4	S238L	-0.110366678	93	-0.110366678	0	Amelogenesis imperfecta_ type IJ
NM_033068	ACP4	T143M	-0.110366678	93	-0.110366678	0	Amelogenesis imperfecta_ type IJ
NM_033068	ACP4	R111C	-0.119665181	80	-0.110366678	-0.009298504	Amelogenesis imperfecta_ type IJ
NM_033068	ACP4	E133K	-0.120934099	81	-0.110366678	-0.010567421	Amelogenesis imperfecta_ type IJ
NM_001111035	ACP5	G109R	-0.071816542	282	-0.071816542	0	Inborn genetic diseases;Spondyloenchondrodysplasia with immune dysregulation
NM_001111035	ACP5	G215R	-0.071816542	282	-0.071816542	0	Spondyloenchondrodysplasia with immune dysregulation
NM_001111035	ACP5	L201P	-0.071816542	282	-0.071816542	0	Spondyloenchondrodysplasia with immune dysregulation
NM_001611	ACP5	T44M	-0.071816542	282	-0.071816542	0	Spondyloenchondrodysplasia with immune dysregulation
NM_001111035	ACP5	T89I	-0.071816542	282	-0.071816542	0	Spondyloenchondrodysplasia with immune dysregulation
NM_001111035	ACP5	M264K	-0.098112256	292	-0.071816542	-0.026295714	Spondyloenchondrodysplasia with immune dysregulation
NM_016361	ACP6	V127M	-0.105681152	200	-0.104438298	-0.001242855	Cerebral visual impairment and intellectual disability
NM_174917	ACSF3	R471Q	-0.162698948	448	-0.179002733	0.016303786	Combined malonic and methylmalonic aciduria
NM_174917	ACSF3	R471W	-0.168793633	446	-0.179002733	0.010209101	Combined malonic and methylmalonic aciduria
NM_174917	ACSF3	A197T	-0.179002733	446	-0.179002733	0	not provided
NM_174917	ACSF3	D236N	-0.179002733	446	-0.179002733	0	not provided
NM_174917	ACSF3	E359K	-0.179002733	446	-0.179002733	0	Combined malonic and methylmalonic aciduria;not provided;not specified
NM_174917	ACSF3	M198R	-0.179002733	446	-0.179002733	0	Combined malonic and methylmalonic aciduria
NM_174917	ACSF3	M1V	-0.179002733	446	-0.179002733	0	not provided
NM_174917	ACSF3	P243L	-0.179002733	446	-0.179002733	0	Combined malonic and methylmalonic aciduria
NM_174917	ACSF3	R10W	-0.179002733	446	-0.179002733	0	not provided
NM_174917	ACSF3	R558W	-0.179002733	446	-0.179002733	0	Combined malonic and methylmalonic aciduria;not provided
NM_174917	ACSF3	T358I	-0.179002733	446	-0.179002733	0	Combined malonic and methylmalonic aciduria
NM_022977	ACSL4	P375L	-0.090865352	526	-0.090865352	0	Mental retardation 63_ X-linked
NM_022977	ACSL4	R570S	-0.090865352	526	-0.090865352	0	Mental retardation 63_ X-linked
NM_001100	ACTA1	G48S	-0.117877379	65	-0.120349238	0.002471859	Nemaline myopathy 3;not provided;not specified
NM_001100	ACTA1	V45F	-0.120036491	65	-0.120349238	0.000312747	Nemaline myopathy 3
NM_001100	ACTA1	A172E	-0.120349238	65	-0.120349238	0	Nemaline myopathy 3_ autosomal dominant or recessive
NM_001100	ACTA1	A206T	-0.120349238	65	-0.120349238	0	not provided
NM_001100	ACTA1	A274V	-0.120349238	65	-0.120349238	0	not provided
NM_001100	ACTA1	D290H	-0.120349238	65	-0.120349238	0	Inborn genetic diseases
NM_001100	ACTA1	D294V	-0.120349238	65	-0.120349238	0	Congenital myopathy with fiber type disproportion
NM_001100	ACTA1	D3Y	-0.120349238	65	-0.120349238	0	Myopathy_ actin_ congenital_ with cores
NM_001100	ACTA1	E197D	-0.120349238	65	-0.120349238	0	Myopathy_ scapulohumeroperoneal;not provided
NM_001100	ACTA1	E207D	-0.120349238	65	-0.120349238	0	Congenital myopathy with fiber type disproportion
NM_001100	ACTA1	E226Q	-0.120349238	65	-0.120349238	0	Nemaline myopathy 3;not provided
NM_001100	ACTA1	E243K	-0.120349238	65	-0.120349238	0	Congenital myopathy with fiber type disproportion
NM_001100	ACTA1	E261V	-0.120349238	65	-0.120349238	0	Nemaline myopathy 3
NM_001100	ACTA1	E336A	-0.120349238	65	-0.120349238	0	Myopathy_ actin_ congenital_ with cores
NM_001100	ACTA1	E6K	-0.120349238	65	-0.120349238	0	Congenital myopathy with fiber type disproportion
NM_001100	ACTA1	G148R	-0.120349238	65	-0.120349238	0	not provided
NM_001100	ACTA1	G148S	-0.120349238	65	-0.120349238	0	Nemaline myopathy 3
NM_001100	ACTA1	G160S	-0.120349238	65	-0.120349238	0	Nemaline myopathy 3;not provided
NM_001100	ACTA1	G17R	-0.120349238	65	-0.120349238	0	Myopathy_ actin_ congenital_ with excess of thin myofilaments
NM_001100	ACTA1	G247R	-0.120349238	65	-0.120349238	0	not provided
NM_001100	ACTA1	G270C	-0.120349238	65	-0.120349238	0	Nemaline myopathy 3
NM_001100	ACTA1	G270D	-0.120349238	65	-0.120349238	0	Nemaline myopathy 3;Nemaline myopathy 3_ autosomal dominant or recessive
NM_001100	ACTA1	G270R	-0.120349238	65	-0.120349238	0	Congenital myopathy;Nemaline myopathy 3
NM_001100	ACTA1	I138M	-0.120349238	65	-0.120349238	0	Nemaline myopathy 3
NM_001100	ACTA1	I138N	-0.120349238	65	-0.120349238	0	Nemaline myopathy 3_ autosomal dominant or recessive
NM_001100	ACTA1	I359L	-0.120349238	65	-0.120349238	0	Nemaline myopathy 3
NM_001100	ACTA1	I73V	-0.120349238	65	-0.120349238	0	not provided
NM_001100	ACTA1	K328N	-0.120349238	65	-0.120349238	0	Nemaline myopathy 3
NM_001100	ACTA1	L144F	-0.120349238	65	-0.120349238	0	not provided
NM_001100	ACTA1	L223P	-0.120349238	65	-0.120349238	0	Congenital myopathy with fiber type disproportion
NM_001100	ACTA1	M134I	-0.120349238	65	-0.120349238	0	Nemaline myopathy 3;not provided
NM_001100	ACTA1	M271R	-0.120349238	65	-0.120349238	0	Nemaline myopathy 3
NM_001100	ACTA1	N117S	-0.120349238	65	-0.120349238	0	Nemaline myopathy 3
NM_001100	ACTA1	P174L	-0.120349238	65	-0.120349238	0	Nemaline myopathy 3
NM_001100	ACTA1	P334S	-0.120349238	65	-0.120349238	0	Congenital myopathy with fiber type disproportion
NM_001100	ACTA1	P335Q	-0.120349238	65	-0.120349238	0	not provided
NM_001100	ACTA1	P369L	-0.120349238	65	-0.120349238	0	not provided
NM_001100	ACTA1	R179L	-0.120349238	65	-0.120349238	0	Nemaline myopathy 3
NM_001100	ACTA1	R185C	-0.120349238	65	-0.120349238	0	Nemaline myopathy 3
NM_001100	ACTA1	R185S	-0.120349238	65	-0.120349238	0	not provided
NM_001100	ACTA1	S352P	-0.120349238	65	-0.120349238	0	Nemaline myopathy 3
NM_001100	ACTA1	T150S	-0.120349238	65	-0.120349238	0	Nemaline myopathy 3
NM_001100	ACTA1	V154L	-0.120349238	65	-0.120349238	0	Congenital muscular dystrophy with rigid spine
NM_001100	ACTA1	V165L	-0.120349238	65	-0.120349238	0	Nemaline myopathy 3
NM_001100	ACTA1	V165L	-0.120349238	65	-0.120349238	0	Nemaline myopathy 3
NM_001100	ACTA1	V165M	-0.120349238	65	-0.120349238	0	Nemaline myopathy 3
NM_001100	ACTA1	W358C	-0.120349238	65	-0.120349238	0	Nemaline myopathy 3
NM_001100	ACTA1	Y308C	-0.120349238	65	-0.120349238	0	Nemaline myopathy 3
NM_001100	ACTA1	L96P	-0.126783719	66	-0.120349238	-0.006434481	Nemaline myopathy 3
NM_001100	ACTA1	V37L	-0.126951345	65	-0.120349238	-0.006602107	Nemaline myopathy 3
NM_001100	ACTA1	D58N	-0.127393183	78	-0.120349238	-0.007043946	not provided
NM_001100	ACTA1	M46T	-0.129057619	66	-0.120349238	-0.008708381	not provided
NM_001100	ACTA1	I73S	-0.132959115	66	-0.120349238	-0.012609878	Inborn genetic diseases
NM_001100	ACTA1	M49R	-0.134623243	66	-0.120349238	-0.014274006	Nemaline myopathy 3
NM_001100	ACTA1	G48D	-0.136145416	66	-0.120349238	-0.015796178	Congenital myopathy with fiber type disproportion
NM_001100	ACTA1	I66N	-0.137097604	66	-0.120349238	-0.016748366	Nemaline myopathy 3
NM_001100	ACTA1	G44C	-0.142457111	78	-0.120349238	-0.022107873	not provided
NM_001613	ACTA2	G76S	-0.115042137	65	-0.118131961	0.003089824	not provided
NM_001613	ACTA2	R39H	-0.116996162	65	-0.118131961	0.001135799	Aortic aneurysm_ familial thoracic 6;Cardiovascular phenotype;not provided
NM_001141945	ACTA2	A140V	-0.118131961	65	-0.118131961	0	Thoracic aortic aneurysm and aortic dissection;not provided;not specified
NM_001613	ACTA2	G270E	-0.118131961	65	-0.118131961	0	not provided
NM_001613	ACTA2	K240N	-0.118131961	65	-0.118131961	0	Aortic aneurysm_ familial thoracic 6;Thoracic aortic aneurysm and aortic dissection
NM_001613	ACTA2	M1V	-0.118131961	65	-0.118131961	0	not provided
NM_001613	ACTA2	R118Q	-0.118131961	65	-0.118131961	0	Aortic aneurysm_ familial thoracic 6;Cardiovascular phenotype;Thoracic aortic aneurysm and aortic dissection;not provided
NM_001613	ACTA2	R149C	-0.118131961	65	-0.118131961	0	Aortic aneurysm_ familial thoracic 2;Aortic aneurysm_ familial thoracic 6;Cardiovascular phenotype;Thoracic aortic aneurysm and aortic dissection;not provided
NM_001613	ACTA2	R149L	-0.118131961	65	-0.118131961	0	not provided
NM_001613	ACTA2	R179C	-0.118131961	65	-0.118131961	0	not provided
NM_001613	ACTA2	R179H	-0.118131961	65	-0.118131961	0	Aortic aneurysm_ familial thoracic 6;Cardiovascular phenotype;Connective tissue disorder;Moyamoya disease 5;Multisystemic smooth muscle dysfunction syndrome;Thoracic aortic aneurysm and aortic dissection;alterations of great arteries and veins;not provided
NM_001613	ACTA2	R198H	-0.118131961	65	-0.118131961	0	Aortic aneurysm_ familial thoracic 6;Cardiovascular phenotype
NM_001613	ACTA2	R212Q	-0.118131961	65	-0.118131961	0	Aortic aneurysm_ familial thoracic 6;Thoracic aortic aneurysm and aortic dissection;not provided
NM_001613	ACTA2	R258C	-0.118131961	65	-0.118131961	0	Aortic aneurysm_ familial thoracic 6;Cardiovascular phenotype;Moyamoya disease 5;not provided
NM_001613	ACTA2	R258H	-0.118131961	65	-0.118131961	0	Aortic aneurysm_ familial thoracic 6;Moyamoya disease 5;not provided
NM_001613	ACTA2	M49T	-0.128099364	66	-0.118131961	-0.009967403	Cardiovascular phenotype
NM_001613	ACTA2	M46R	-0.13033146	66	-0.118131961	-0.012199499	not provided
NM_001613	ACTA2	M49V	-0.139211158	78	-0.118131961	-0.021079197	Aortic aneurysm_ familial thoracic 6
NM_001613	ACTA2	R39C	-0.139233513	78	-0.118131961	-0.021101552	Aortic aneurysm_ familial thoracic 6;Thoracic aortic aneurysm and aortic dissection;not provided
NM_001101	ACTB	L65F	-0.10183735	62	-0.13661829	0.034780939	Baraitser-Winter syndrome 1
NM_001101	ACTB	P70L	-0.117150491	77	-0.13661829	0.019467799	Baraitser-Winter syndrome 1
NM_001101	ACTB	H73Y	-0.117290672	77	-0.13661829	0.019327618	Baraitser-Winter syndrome 1
NM_001101	ACTB	L65V	-0.121382658	76	-0.13661829	0.015235631	Baraitser-Winter syndrome 1;not provided
NM_001101	ACTB	A22T	-0.12153403	62	-0.13661829	0.01508426	Baraitser-Winter syndrome 1
NM_001101	ACTB	V43M	-0.123533573	62	-0.13661829	0.013084716	not provided
NM_001101	ACTB	E72G	-0.128443841	77	-0.13661829	0.008174449	not provided
NM_001101	ACTB	H87D	-0.129894122	63	-0.13661829	0.006724168	Inborn genetic diseases
NM_001101	ACTB	G74S	-0.132601518	76	-0.13661829	0.004016771	Baraitser-Winter syndrome 1;not provided
NM_001101	ACTB	I75T	-0.135811172	63	-0.13661829	0.000807118	Baraitser-Winter syndrome 1;not provided
NM_001101	ACTB	G42S	-0.135897331	76	-0.13661829	0.000720959	not provided
NM_001101	ACTB	A204G	-0.13661829	76	-0.13661829	0	Baraitser-Winter syndrome 1
NM_001101	ACTB	D179E	-0.13661829	76	-0.13661829	0	Inborn genetic diseases
NM_001101	ACTB	E117D	-0.13661829	76	-0.13661829	0	Baraitser-Winter syndrome 1
NM_001101	ACTB	E117K	-0.13661829	76	-0.13661829	0	Baraitser-Winter syndrome 1
NM_001101	ACTB	E117V	-0.13661829	76	-0.13661829	0	Baraitser-Winter syndrome 1
NM_001101	ACTB	E276K	-0.13661829	76	-0.13661829	0	not provided
NM_001101	ACTB	E364K	-0.13661829	76	-0.13661829	0	Baraitser-Winter syndrome 1
NM_001101	ACTB	G268R	-0.13661829	76	-0.13661829	0	Baraitser-Winter syndrome 1
NM_001101	ACTB	I165M	-0.13661829	76	-0.13661829	0	not provided
NM_001101	ACTB	L176P	-0.13661829	76	-0.13661829	0	Baraitser-Winter syndrome 1
NM_001101	ACTB	M119T	-0.13661829	76	-0.13661829	0	Baraitser-Winter syndrome 1
NM_001101	ACTB	N12D	-0.13661829	76	-0.13661829	0	Baraitser-Winter syndrome 1;not provided
NM_001101	ACTB	N12H	-0.13661829	76	-0.13661829	0	Baraitser-Winter syndrome 1
NM_001101	ACTB	N296K	-0.13661829	76	-0.13661829	0	Inborn genetic diseases
NM_001101	ACTB	P258L	-0.13661829	76	-0.13661829	0	not provided
NM_001101	ACTB	R183W	-0.13661829	76	-0.13661829	0	Baraitser-Winter syndrome 1;Inborn genetic diseases;Juvenile-onset dystonia;not provided
NM_001101	ACTB	R196C	-0.13661829	76	-0.13661829	0	Baraitser-Winter syndrome 1;not provided
NM_001101	ACTB	R196H	-0.13661829	76	-0.13661829	0	Baraitser-Winter syndrome 1;not provided
NM_001101	ACTB	R196S	-0.13661829	76	-0.13661829	0	Baraitser-Winter syndrome 1
NM_001101	ACTB	R206G	-0.13661829	76	-0.13661829	0	not provided
NM_001101	ACTB	R206Q	-0.13661829	76	-0.13661829	0	Inborn genetic diseases;not provided
NM_001101	ACTB	R210H	-0.13661829	76	-0.13661829	0	not provided
NM_001101	ACTB	R290C	-0.13661829	76	-0.13661829	0	not provided
NM_001101	ACTB	S199R	-0.13661829	76	-0.13661829	0	not provided
NM_001101	ACTB	S338F	-0.13661829	76	-0.13661829	0	Baraitser-Winter syndrome 1
NM_001101	ACTB	S348L	-0.13661829	76	-0.13661829	0	not provided
NM_001101	ACTB	T120I	-0.13661829	76	-0.13661829	0	Baraitser-Winter syndrome 1
NM_001101	ACTB	T149I	-0.13661829	76	-0.13661829	0	Baraitser-Winter syndrome 1
NM_001101	ACTB	T160I	-0.13661829	76	-0.13661829	0	not provided
NM_001101	ACTB	V209M	-0.13661829	76	-0.13661829	0	Baraitser-Winter syndrome 1;not provided
NM_001101	ACTB	W340C	-0.13661829	76	-0.13661829	0	not provided
NM_001101	ACTB	H73D	-0.138209377	63	-0.13661829	-0.001591087	not provided
NM_001101	ACTB	P38L	-0.139183893	77	-0.13661829	-0.002565603	Baraitser-Winter syndrome 1
NM_001101	ACTB	V103L	-0.143728251	76	-0.13661829	-0.007109961	Baraitser-Winter syndrome 1
NM_001101	ACTB	W86C	-0.14534995	77	-0.13661829	-0.008731661	not provided
NM_005159	ACTC1	P104S	-0.118765228	65	-0.120349238	0.001584009	not provided;not specified
NM_005159	ACTC1	H103Q	-0.11972864	65	-0.120349238	0.000620598	not provided
NM_005159	ACTC1	A297S	-0.120349238	65	-0.120349238	0	Familial hypertrophic cardiomyopathy 11
NM_005159	ACTC1	A323V	-0.120349238	65	-0.120349238	0	not provided
NM_005159	ACTC1	A333P	-0.120349238	65	-0.120349238	0	Familial hypertrophic cardiomyopathy 11
NM_005159	ACTC1	A333V	-0.120349238	65	-0.120349238	0	not provided
NM_005159	ACTC1	D159N	-0.120349238	65	-0.120349238	0	not provided;not specified
NM_005159	ACTC1	D4H	-0.120349238	65	-0.120349238	0	not provided
NM_005159	ACTC1	E239Q	-0.120349238	65	-0.120349238	0	not provided
NM_005159	ACTC1	E318K	-0.120349238	65	-0.120349238	0	not provided
NM_005159	ACTC1	E363G	-0.120349238	65	-0.120349238	0	Dilated cardiomyopathy 1R
NM_005159	ACTC1	F23L	-0.120349238	65	-0.120349238	0	Primary familial hypertrophic cardiomyopathy
NM_005159	ACTC1	I167T	-0.120349238	65	-0.120349238	0	Atrial septal defect 5;Dilated cardiomyopathy 1R;Familial hypertrophic cardiomyopathy 11;not provided;not specified
NM_005159	ACTC1	I269T	-0.120349238	65	-0.120349238	0	not provided;not specified
NM_005159	ACTC1	I289T	-0.120349238	65	-0.120349238	0	Cardiomyopathy;not provided
NM_005159	ACTC1	I329T	-0.120349238	65	-0.120349238	0	not provided
NM_005159	ACTC1	I371T	-0.120349238	65	-0.120349238	0	Cardiovascular phenotype;not provided
NM_005159	ACTC1	M125V	-0.120349238	65	-0.120349238	0	Atrial septal defect 5
NM_005159	ACTC1	M271T	-0.120349238	65	-0.120349238	0	not provided
NM_005159	ACTC1	N298K	-0.120349238	65	-0.120349238	0	Dilated cardiomyopathy 1R
NM_005159	ACTC1	P166A	-0.120349238	65	-0.120349238	0	Familial hypertrophic cardiomyopathy 11
NM_005159	ACTC1	Q265E	-0.120349238	65	-0.120349238	0	Atrial septal defect 5;Cardiovascular phenotype;Dilated cardiomyopathy 1R;Familial hypertrophic cardiomyopathy 11;Primary familial hypertrophic cardiomyopathy
NM_005159	ACTC1	R185W	-0.120349238	65	-0.120349238	0	Inborn genetic diseases;Primary dilated cardiomyopathy
NM_005159	ACTC1	R314H	-0.120349238	65	-0.120349238	0	Atrial septal defect 5;Dilated cardiomyopathy 1R;Dilated cardiomyopathy 1R;Familial hypertrophic cardiomyopathy 11;not provided
NM_005159	ACTC1	Y296H	-0.120349238	65	-0.120349238	0	not provided
NM_005159	ACTC1	H90Y	-0.126110366	78	-0.120349238	-0.005761128	Familial hypertrophic cardiomyopathy 11;not specified
NM_005159	ACTC1	N94S	-0.143551858	78	-0.120349238	-0.02320262	Familial hypertrophic cardiomyopathy 11
NM_005159	ACTC1	E101K	-0.1547544	78	-0.120349238	-0.034405162	Familial hypertrophic cardiomyopathy 11;Left ventricular noncompaction 4;Primary familial hypertrophic cardiomyopathy;not provided
NM_001614	ACTG1	T89I	-0.124546835	77	-0.13661829	0.012071455	Deafness_ autosomal dominant 20
NM_001614	ACTG1	A135V	-0.13661829	76	-0.13661829	0	Baraitser-Winter Syndrome 2;not provided
NM_001614	ACTG1	A144T	-0.13661829	76	-0.13661829	0	Baraitser-Winter Syndrome 2
NM_001614	ACTG1	A204G	-0.13661829	76	-0.13661829	0	not provided
NM_001614	ACTG1	D288G	-0.13661829	76	-0.13661829	0	not provided
NM_001614	ACTG1	E241K	-0.13661829	76	-0.13661829	0	Deafness_ autosomal dominant 20;Nonsyndromic hearing loss and deafness;not provided
NM_001614	ACTG1	F200I	-0.13661829	76	-0.13661829	0	Baraitser-Winter Syndrome 2
NM_001614	ACTG1	G15R	-0.13661829	76	-0.13661829	0	not provided
NM_001614	ACTG1	K118M	-0.13661829	76	-0.13661829	0	Deafness_ autosomal dominant 20;not provided
NM_001614	ACTG1	K118N	-0.13661829	76	-0.13661829	0	Deafness_ autosomal dominant 20;not provided
NM_001614	ACTG1	K213Q	-0.13661829	76	-0.13661829	0	not provided
NM_001614	ACTG1	M283V	-0.13661829	76	-0.13661829	0	not provided
NM_001614	ACTG1	P264L	-0.13661829	76	-0.13661829	0	Deafness_ autosomal dominant 20;not provided
NM_001614	ACTG1	P332A	-0.13661829	76	-0.13661829	0	Deafness_ autosomal dominant 20
NM_001614	ACTG1	R206Q	-0.13661829	76	-0.13661829	0	Nonsyndromic hearing loss and deafness
NM_001614	ACTG1	R210H	-0.13661829	76	-0.13661829	0	not provided
NM_001614	ACTG1	R254W	-0.13661829	76	-0.13661829	0	Baraitser-Winter Syndrome 2;not provided
NM_001614	ACTG1	R256W	-0.13661829	76	-0.13661829	0	Baraitser-Winter Syndrome 2;not provided
NM_001614	ACTG1	R335H	-0.13661829	76	-0.13661829	0	Inborn genetic diseases
NM_001614	ACTG1	S155F	-0.13661829	76	-0.13661829	0	Baraitser-Winter Syndrome 2;not provided
NM_001614	ACTG1	T120I	-0.13661829	76	-0.13661829	0	Baraitser-Winter Syndrome 2;not provided
NM_001614	ACTG1	T203K	-0.13661829	76	-0.13661829	0	Baraitser-Winter Syndrome 2;not provided
NM_001614	ACTG1	T278I	-0.13661829	76	-0.13661829	0	Deafness_ autosomal dominant 20
NM_001614	ACTG1	V370A	-0.13661829	76	-0.13661829	0	Deafness_ autosomal dominant 20
NM_001199954	ACTG1	H40Y	-0.138045271	77	-0.13661829	-0.001426982	Baraitser-Winter Syndrome 2
NM_001614	ACTG1	M44K	-0.148667248	76	-0.13661829	-0.012048958	not provided
NM_001614	ACTG1	E93K	-0.150491814	76	-0.13661829	-0.013873524	not provided
NM_001615	ACTG2	R63G	-0.109407681	64	-0.118131961	0.00872428	Visceral myopathy
NM_001615	ACTG2	R40H	-0.116844722	64	-0.118131961	0.001287239	Visceral myopathy;Visceral neuropathy_ familial_ autosomal dominant
NM_001615	ACTG2	R38H	-0.116996162	64	-0.118131961	0.001135799	Chronic intestinal pseudoobstruction
NM_001615	ACTG2	A205T	-0.118131961	64	-0.118131961	0	Visceral myopathy
NM_001615	ACTG2	E196D	-0.118131961	64	-0.118131961	0	not provided
NM_001615	ACTG2	G198D	-0.118131961	64	-0.118131961	0	Visceral myopathy
NM_001615	ACTG2	N116S	-0.118131961	64	-0.118131961	0	not provided
NM_001615	ACTG2	R148L	-0.118131961	64	-0.118131961	0	Visceral myopathy
NM_001615	ACTG2	R148S	-0.118131961	64	-0.118131961	0	Chronic intestinal pseudoobstruction;Visceral myopathy
NM_001615	ACTG2	R178C	-0.118131961	64	-0.118131961	0	Visceral myopathy;not provided
NM_001615	ACTG2	R178H	-0.118131961	64	-0.118131961	0	Inborn genetic diseases;Visceral myopathy
NM_001615	ACTG2	R178L	-0.118131961	64	-0.118131961	0	Inborn genetic diseases;Visceral myopathy
NM_001615	ACTG2	R211Q	-0.118131961	64	-0.118131961	0	Visceral myopathy
NM_001615	ACTG2	R257C	-0.118131961	64	-0.118131961	0	Chronic intestinal pseudoobstruction;Inborn genetic diseases;Megacystis;Visceral myopathy;Visceral neuropathy_ familial_ autosomal dominant;not provided
NM_001615	ACTG2	R257H	-0.118131961	64	-0.118131961	0	Chronic intestinal pseudoobstruction;Inborn genetic diseases;Megacystis
NM_001615	ACTG2	T195I	-0.118131961	64	-0.118131961	0	not provided
NM_001615	ACTG2	Y134N	-0.118131961	64	-0.118131961	0	Visceral myopathy
NM_001615	ACTG2	M45T	-0.126692524	65	-0.118131961	-0.008560562	Visceral myopathy
NM_001615	ACTG2	R40C	-0.138256686	77	-0.118131961	-0.020124725	Visceral myopathy;not provided
NM_004301	ACTL6A	R377W	0.011223272	398	-0.001513169	0.012736441	Aplasia/Hypoplasia of the nails;Atrial septal defect;Broad nasal tip;Broad thumb;Cleft anterior mitral valve leaflet;Coarse facial features;Delayed speech and language development;Gastroesophageal reflux;Inguinal hernia;Recurrent otitis media;Syncope;Torticollis;Umbilical hernia
NM_016188	ACTL6B	R298Q	-0.045023366	403	-0.045023366	0	Global developmental delay;Intellectual disability
NM_001130004	ACTN1	R738W	-0.015109666	727	-0.032818203	0.017708537	Platelet-type bleeding disorder 15
NM_001130004	ACTN1	R752Q	-0.029144586	724	-0.032818203	0.003673617	Platelet-type bleeding disorder 15
NM_001130004	ACTN1	E225K	-0.032818203	724	-0.032818203	0	Platelet-type bleeding disorder 15
NM_001130004	ACTN1	Q32K	-0.032818203	724	-0.032818203	0	Platelet-type bleeding disorder 15
NM_001130004	ACTN1	R46Q	-0.032818203	724	-0.032818203	0	Platelet-type bleeding disorder 15
NM_001130004	ACTN1	V105I	-0.032818203	724	-0.032818203	0	Platelet-type bleeding disorder 15
NM_001130004	ACTN1	Q734R	-0.041578367	724	-0.032818203	-0.008760164	Platelet-type bleeding disorder 15
NM_001103	ACTN2	A119T	-0.018298275	1	-0.018298275	0	Cardiomyopathy;Dilated cardiomyopathy 1AA;Familial hypertrophic cardiomyopathy 23
NM_001103	ACTN2	E628G	-0.018298275	1	-0.018298275	0	Familial hypertrophic cardiomyopathy 23
NM_001103	ACTN2	G111V	-0.018298275	1	-0.018298275	0	Familial hypertrophic cardiomyopathy 23
NM_001103	ACTN2	G118C	-0.018298275	1	-0.018298275	0	not provided
NM_001103	ACTN2	I143V	-0.018298275	1	-0.018298275	0	not provided;not specified
NM_001103	ACTN2	M228T	-0.018298275	1	-0.018298275	0	Cardiovascular phenotype;Dilated cardiomyopathy 1AA
NM_001103	ACTN2	R640H	-0.018298275	1	-0.018298275	0	not provided
NM_001103	ACTN2	R759T	-0.018298275	1	-0.018298275	0	Familial hypertrophic cardiomyopathy 23
NM_001103	ACTN2	T495M	-0.018298275	1	-0.018298275	0	Dilated cardiomyopathy 1AA;Familial hypertrophic cardiomyopathy 23;Hypertrophic cardiomyopathy;Primary familial hypertrophic cardiomyopathy;not specified
NM_001103	ACTN2	Q9R	-0.036504884	1	-0.018298275	-0.018206608	Cardiovascular phenotype;Dilated cardiomyopathy 1AA;Dilated cardiomyopathy 1AA;Primary dilated cardiomyopathy;Primary familial hypertrophic cardiomyopathy;not specified
NM_004924	ACTN4	G195D	-0.000928771	1	-0.000928771	0	Focal segmental glomerulosclerosis 1
NM_004924	ACTN4	K255E	-0.000928771	1	-0.000928771	0	Focal segmental glomerulosclerosis 1
NM_004924	ACTN4	S262P	-0.000928771	1	-0.000928771	0	Focal segmental glomerulosclerosis 1
NM_004924	ACTN4	T259I	-0.000928771	1	-0.000928771	0	Focal segmental glomerulosclerosis 1
NM_001105	ACVR1	G328E	0.004428782	62	0.004428782	0	Brainstem glioma;Inborn genetic diseases;Progressive myositis ossificans
NM_001105	ACVR1	G328R	0.004428782	62	0.004428782	0	Progressive myositis ossificans
NM_001105	ACVR1	G328V	0.004428782	62	0.004428782	0	Brainstem glioma
NM_001105	ACVR1	G328W	0.004428782	62	0.004428782	0	Progressive myositis ossificans
NM_001105	ACVR1	G356D	0.004428782	62	0.004428782	0	Progressive myositis ossificans
NM_001105	ACVR1	L196P	0.004428782	62	0.004428782	0	Progressive myositis ossificans
NM_001105	ACVR1	R202I	0.004428782	62	0.004428782	0	Progressive myositis ossificans
NM_001105	ACVR1	R206H	0.004428782	62	0.004428782	0	Progressive myositis ossificans;not provided
NM_001105	ACVR1	R258G	0.004428782	62	0.004428782	0	Adenocarcinoma of stomach;Brainstem glioma;Progressive myositis ossificans
NM_001105	ACVR1	R258M	0.004428782	62	0.004428782	0	Adenocarcinoma of stomach;Brainstem glioma
NM_001105	ACVR1	R258S	0.004428782	62	0.004428782	0	Progressive myositis ossificans
NM_001105	ACVR1	R375P	0.004428782	62	0.004428782	0	Progressive myositis ossificans
NM_001106	ACVR2B	R40H	-0.032410546	14	-0.03387584	0.001465294	Heterotaxia;Heterotaxy_ visceral_ 4_ autosomal;not specified
NM_001106	ACVR2B	V494I	-0.03387584	14	-0.03387584	0	Heterotaxy_ visceral_ 4_ autosomal
NM_000020	ACVRL1	R411W	-0.012034672	397	-0.02926253	0.017227858	Hereditary hemorrhagic telangiectasia type 2;Pulmonary arterial hypertension related to hereditary hemorrhagic telangiectasia;not provided
NM_000020	ACVRL1	R374W	-0.017777291	397	-0.02926253	0.011485238	Hereditary hemorrhagic telangiectasia type 2;Pulmonary arterial hypertension related to hereditary hemorrhagic telangiectasia;not provided;not specified
NM_000020	ACVRL1	R411Q	-0.021632709	397	-0.02926253	0.00762982	Hereditary hemorrhagic telangiectasia type 2;Pulmonary arterial hypertension related to hereditary hemorrhagic telangiectasia;not provided;not specified
NM_000020	ACVRL1	R374Q	-0.024175983	397	-0.02926253	0.005086547	Hereditary hemorrhagic telangiectasia type 2;Pulmonary arterial hypertension related to hereditary hemorrhagic telangiectasia;not specified
NM_000020	ACVRL1	G402S	-0.025554741	397	-0.02926253	0.003707789	Osler hemorrhagic telangiectasia syndrome
NM_000020	ACVRL1	R386H	-0.026990932	397	-0.02926253	0.002271598	Haemorrhagic telangiectasia 2
NM_000020	ACVRL1	P424S	-0.028147257	397	-0.02926253	0.001115273	not specified
NM_000020	ACVRL1	A307E	-0.02926253	397	-0.02926253	0	not provided
NM_000020	ACVRL1	A352D	-0.02926253	397	-0.02926253	0	Hereditary hemorrhagic telangiectasia type 2;Pulmonary arterial hypertension related to hereditary hemorrhagic telangiectasia;not specified
NM_000020	ACVRL1	A478D	-0.02926253	397	-0.02926253	0	Primary pulmonary hypertension
NM_000020	ACVRL1	C344Y	-0.02926253	397	-0.02926253	0	Hereditary hemorrhagic telangiectasia type 2;Pulmonary arterial hypertension related to hereditary hemorrhagic telangiectasia;not specified
NM_000020	ACVRL1	C51Y	-0.02926253	397	-0.02926253	0	not provided
NM_000020	ACVRL1	C69F	-0.02926253	397	-0.02926253	0	Hereditary hemorrhagic telangiectasia type 2
NM_000020	ACVRL1	C89R	-0.02926253	397	-0.02926253	0	not specified
NM_000020	ACVRL1	C90Y	-0.02926253	397	-0.02926253	0	not provided
NM_000020	ACVRL1	D179A	-0.02926253	397	-0.02926253	0	Hereditary hemorrhagic telangiectasia type 2;Primary pulmonary hypertension
NM_000020	ACVRL1	D263G	-0.02926253	397	-0.02926253	0	Pulmonary arterial hypertension related to hereditary hemorrhagic telangiectasia
NM_000020	ACVRL1	G211D	-0.02926253	397	-0.02926253	0	Pulmonary arterial hypertension related to hereditary hemorrhagic telangiectasia
NM_000020	ACVRL1	G258S	-0.02926253	397	-0.02926253	0	Osler hemorrhagic telangiectasia syndrome
NM_000020	ACVRL1	G309S	-0.02926253	397	-0.02926253	0	Hereditary hemorrhagic telangiectasia type 2
NM_000020	ACVRL1	G319R	-0.02926253	397	-0.02926253	0	Hereditary hemorrhagic telangiectasia type 2;Primary pulmonary hypertension
NM_000020	ACVRL1	H312Q	-0.02926253	397	-0.02926253	0	Primary pulmonary hypertension
NM_000020	ACVRL1	I317T	-0.02926253	397	-0.02926253	0	Primary pulmonary hypertension
NM_000020	ACVRL1	K487T	-0.02926253	397	-0.02926253	0	Pulmonary arterial hypertension related to hereditary hemorrhagic telangiectasia
NM_000020	ACVRL1	L193P	-0.02926253	397	-0.02926253	0	Hereditary hemorrhagic telangiectasia type 2
NM_000020	ACVRL1	L273P	-0.02926253	397	-0.02926253	0	Pulmonary arterial hypertension related to hereditary hemorrhagic telangiectasia
NM_000020	ACVRL1	L285F	-0.02926253	397	-0.02926253	0	Primary pulmonary hypertension
NM_000020	ACVRL1	L285P	-0.02926253	397	-0.02926253	0	Primary pulmonary hypertension
NM_000020	ACVRL1	N98S	-0.02926253	397	-0.02926253	0	Primary pulmonary hypertension
NM_000020	ACVRL1	P452L	-0.02926253	397	-0.02926253	0	not specified
NM_000020	ACVRL1	Q201R	-0.02926253	397	-0.02926253	0	Pulmonary arterial hypertension related to hereditary hemorrhagic telangiectasia
NM_000020	ACVRL1	R200W	-0.02926253	397	-0.02926253	0	not provided
NM_000020	ACVRL1	R329H	-0.02926253	397	-0.02926253	0	Hereditary hemorrhagic telangiectasia type 2;not provided
NM_000020	ACVRL1	R479P	-0.02926253	397	-0.02926253	0	Primary pulmonary hypertension
NM_000020	ACVRL1	R479Q	-0.02926253	397	-0.02926253	0	Hereditary hemorrhagic telangiectasia type 2;Primary pulmonary hypertension;not specified
NM_000020	ACVRL1	R484G	-0.02926253	397	-0.02926253	0	Primary pulmonary hypertension
NM_000020	ACVRL1	R484Q	-0.02926253	397	-0.02926253	0	Epistaxis;Hereditary hemorrhagic telangiectasia type 2;Pulmonary arterial hypertension;Pulmonary arterial hypertension related to hereditary hemorrhagic telangiectasia;not provided;not specified
NM_000020	ACVRL1	R484W	-0.02926253	397	-0.02926253	0	Hereditary hemorrhagic telangiectasia type 2;Pulmonary arterial hypertension related to hereditary hemorrhagic telangiectasia;not specified
NM_000020	ACVRL1	R67P	-0.02926253	397	-0.02926253	0	Osler hemorrhagic telangiectasia syndrome
NM_000020	ACVRL1	R67Q	-0.02926253	397	-0.02926253	0	Hereditary hemorrhagic telangiectasia type 2;not provided
NM_000020	ACVRL1	R67W	-0.02926253	397	-0.02926253	0	Pulmonary arterial hypertension related to hereditary hemorrhagic telangiectasia
NM_000020	ACVRL1	S233L	-0.02926253	397	-0.02926253	0	not specified
NM_000020	ACVRL1	S305F	-0.02926253	397	-0.02926253	0	not specified
NM_000020	ACVRL1	S333I	-0.02926253	397	-0.02926253	0	not provided;not specified
NM_000020	ACVRL1	T197K	-0.02926253	397	-0.02926253	0	not specified
NM_000020	ACVRL1	T52A	-0.02926253	397	-0.02926253	0	not provided
NM_000020	ACVRL1	V198E	-0.02926253	397	-0.02926253	0	Pulmonary arterial hypertension related to hereditary hemorrhagic telangiectasia
NM_000020	ACVRL1	V228I	-0.02926253	397	-0.02926253	0	not provided
NM_000020	ACVRL1	V442M	-0.02926253	397	-0.02926253	0	Pulmonary arterial hypertension related to hereditary hemorrhagic telangiectasia
NM_000020	ACVRL1	W50C	-0.02926253	397	-0.02926253	0	Hereditary hemorrhagic telangiectasia type 2
NM_000020	ACVRL1	P424T	-0.030216715	397	-0.02926253	-0.000954185	Primary pulmonary hypertension
NM_000020	ACVRL1	V429L	-0.033833219	397	-0.02926253	-0.004570689	not provided
NM_000020	ACVRL1	L381P	-0.035525763	400	-0.02926253	-0.006263233	Primary pulmonary hypertension
NM_000020	ACVRL1	I398N	-0.037393087	400	-0.02926253	-0.008130557	Hereditary hemorrhagic telangiectasia type 2
NM_000020	ACVRL1	W399S	-0.041624269	397	-0.02926253	-0.012361739	Pulmonary arterial hypertension related to hereditary hemorrhagic telangiectasia
NM_000020	ACVRL1	R411P	-0.041976926	397	-0.02926253	-0.012714397	Hereditary hemorrhagic telangiectasia type 2
NM_000020	ACVRL1	M376R	-0.042107118	397	-0.02926253	-0.012844589	Hereditary hemorrhagic telangiectasia type 2
NM_000020	ACVRL1	W399R	-0.054147213	397	-0.02926253	-0.024884683	Pulmonary arterial hypertension related to hereditary hemorrhagic telangiectasia
NM_000020	ACVRL1	D427V	-0.093833386	79	-0.02926253	-0.064570856	Pulmonary arterial hypertension related to hereditary hemorrhagic telangiectasia
NM_000020	ACVRL1	E379K	-0.093833386	79	-0.02926253	-0.064570856	Hereditary hemorrhagic telangiectasia type 2;not provided
NM_000020	ACVRL1	M376V	-0.093833386	79	-0.02926253	-0.064570856	Hereditary hemorrhagic telangiectasia type 2
NM_000020	ACVRL1	W399L	-0.093833386	79	-0.02926253	-0.064570856	Pulmonary arterial hypertension related to hereditary hemorrhagic telangiectasia
NM_000020	ACVRL1	Y375C	-0.093833386	79	-0.02926253	-0.064570856	Pulmonary arterial hypertension related to hereditary hemorrhagic telangiectasia
NM_000666	ACY1	E233D	-1	0	-1	0	Aminoacylase 1 deficiency
NM_000666	ACY1	R197W	-1	0	-1	0	Aminoacylase 1 deficiency
NM_001198896	ACY1	R281C	-0.114905668	127	-0.114905668	0	Aminoacylase 1 deficiency;not provided;not specified
NM_000666	ACY1	R393H	-1	0	-1	0	Aminoacylase 1 deficiency;not provided;not specified
NM_000022	ADA	P274L	-0.104238551	257	-0.12021704	0.015978489	Partial adenosine deaminase deficiency;Severe combined immunodeficiency due to ADA deficiency
NM_000022	ADA	R235W	-0.10508279	239	-0.12021704	0.01513425	Severe combined immunodeficiency due to ADA deficiency
NM_000022	ADA	T233I	-0.110222192	255	-0.12021704	0.009994848	Partial adenosine deaminase deficiency;Severe combined immunodeficiency due to ADA deficiency
NM_000022	ADA	R235Q	-0.114565321	256	-0.12021704	0.005651719	Severe combined immunodeficiency due to ADA deficiency
NM_000022	ADA	S291W	-0.118315234	256	-0.12021704	0.001901806	Severe combined immunodeficiency disease
NM_000022	ADA	P297Q	-0.120010113	257	-0.12021704	0.000206927	Partial adenosine deaminase deficiency;Severe combined immunodeficiency due to ADA deficiency
NM_000022	ADA	A215T	-0.12021704	256	-0.12021704	0	Partial adenosine deaminase deficiency;Severe combined immunodeficiency due to ADA deficiency
NM_000022	ADA	A329V	-0.12021704	256	-0.12021704	0	Severe combined immunodeficiency due to ADA deficiency;not provided
NM_000022	ADA	D8N	-0.12021704	256	-0.12021704	0	Adenosine deaminase 2 allozyme;Severe combined immunodeficiency due to ADA deficiency;not specified
NM_000022	ADA	G20R	-0.12021704	256	-0.12021704	0	Severe combined immunodeficiency due to ADA deficiency;not provided
NM_000022	ADA	G74V	-0.12021704	256	-0.12021704	0	Severe combined immunodeficiency due to ADA deficiency
NM_000022	ADA	H15D	-0.12021704	256	-0.12021704	0	Severe combined immunodeficiency due to ADA deficiency;not provided
NM_000022	ADA	L107P	-0.12021704	256	-0.12021704	0	Severe combined immunodeficiency due to ADA deficiency;not provided
NM_000022	ADA	L152M	-0.12021704	256	-0.12021704	0	Partial adenosine deaminase deficiency;Severe combined immunodeficiency due to ADA deficiency
NM_000022	ADA	L304R	-0.12021704	256	-0.12021704	0	Severe combined immunodeficiency due to ADA deficiency
NM_000022	ADA	R101Q	-0.12021704	256	-0.12021704	0	Severe combined immunodeficiency due to ADA deficiency
NM_000022	ADA	R101W	-0.12021704	256	-0.12021704	0	Severe combined immunodeficiency due to ADA deficiency
NM_000022	ADA	R149Q	-0.12021704	256	-0.12021704	0	Partial adenosine deaminase deficiency;Severe combined immunodeficiency due to ADA deficiency
NM_000022	ADA	R156C	-0.12021704	256	-0.12021704	0	Severe combined immunodeficiency due to ADA deficiency
NM_000022	ADA	R156H	-0.12021704	256	-0.12021704	0	SCID due to ADA deficiency_ delayed onset;Severe combined immunodeficiency due to ADA deficiency
NM_000022	ADA	R211C	-0.12021704	256	-0.12021704	0	Partial adenosine deaminase deficiency;Severe combined immunodeficiency due to ADA deficiency
NM_000022	ADA	R211H	-0.12021704	256	-0.12021704	0	Severe combined immunodeficiency due to ADA deficiency
NM_000022	ADA	R76W	-0.12021704	256	-0.12021704	0	Partial adenosine deaminase deficiency;Severe combined immunodeficiency due to ADA deficiency;not specified
NM_000022	ADA	V177M	-0.12021704	256	-0.12021704	0	Severe combined immunodeficiency due to ADA deficiency
NM_000022	ADA	G216R	-0.120435147	256	-0.12021704	-0.000218107	Severe combined immunodeficiency due to ADA deficiency;not provided
NM_000022	ADA	S291L	-0.120837806	256	-0.12021704	-0.000620765	Severe combined immunodeficiency due to ADA deficiency
NM_001282225	ADA2	A109D	-0.076504525	259	-0.076504525	0	Polyarteritis nodosa_ childhoood-onset
NM_177405	ADA2	G142S	-0.061200835	1	-0.061200835	0	Idiopathic livedo reticularis with systemic involvement
NM_001282225	ADA2	G47A	-0.076504525	259	-0.076504525	0	Polyarteritis nodosa_ childhoood-onset
NM_001282225	ADA2	G47V	-0.076504525	259	-0.076504525	0	Polyarteritis nodosa_ childhoood-onset;not provided
NM_001282228	ADA2	G5R	-0.076504525	217	-0.076504525	0	Polyarteritis nodosa_ childhoood-onset
NM_001282225	ADA2	H112Q	-0.076504525	259	-0.076504525	0	Polyarteritis nodosa_ childhoood-onset
NM_001282225	ADA2	M309I	-0.076504525	259	-0.076504525	0	Behcet's syndrome;Polyarteritis nodosa_ childhoood-onset
NM_001282225	ADA2	N423K	-0.076504525	259	-0.076504525	0	Polyarteritis nodosa_ childhoood-onset
NM_001282225	ADA2	R169Q	-0.076504525	259	-0.076504525	0	Polyarteritis nodosa_ childhoood-onset
NM_001282225	ADA2	R49W	-0.076504525	259	-0.076504525	0	Behcet's syndrome;Polyarteritis nodosa_ childhoood-onset
NM_177405	ADA2	T119A	-0.061200835	1	-0.061200835	0	Idiopathic livedo reticularis with systemic involvement
NM_001282225	ADA2	V349I	-0.076504525	259	-0.076504525	0	Behcet's syndrome;Polyarteritis nodosa_ childhoood-onset
NM_001282225	ADA2	Y453C	-0.076504525	259	-0.076504525	0	Polyarteritis nodosa_ childhoood-onset
NM_001282225	ADA2	W264S	-0.087915362	259	-0.076504525	-0.011410836	Polyarteritis nodosa_ childhoood-onset
NM_001282225	ADA2	A247V	-0.107185727	166	-0.076504525	-0.030681202	Behcet's syndrome
NM_001282225	ADA2	P251L	-0.107185727	166	-0.076504525	-0.030681202	Polyarteritis nodosa_ childhoood-onset
NM_001110	ADAM10	P139S	0.027758364	119	0.011134628	0.016623736	Reticulate acropigmentation of Kitamura
NM_001110	ADAM10	C524Y	0.011134628	249	0.011134628	0	Reticulate acropigmentation of Kitamura
NM_001110	ADAM10	S504N	0.011134628	249	0.011134628	0	Reticulate acropigmentation of Kitamura
NM_004194	ADAM22	C401Y	-0.040264086	136	-0.040264086	0	Early infantile epileptic encephalopathy 61
NM_030957	ADAMTS10	A25T	-0.053219447	99	-0.053219447	0	Weill-Marchesani syndrome 1
NM_030957	ADAMTS10	G518D	-0.053219447	99	-0.053219447	0	Weill-Marchesani syndrome 1
NM_030957	ADAMTS10	G700C	-0.053219447	99	-0.053219447	0	Weill-Marchesani syndrome 1
NM_139025	ADAMTS13	A250V	-0.013711131	1383	-0.013711131	0	Upshaw-Schulman syndrome
NM_139025	ADAMTS13	C1024G	-0.013711131	1383	-0.013711131	0	Upshaw-Schulman syndrome
NM_139025	ADAMTS13	C1213Y	-0.013711131	1383	-0.013711131	0	Upshaw-Schulman syndrome
NM_139025	ADAMTS13	C737R	-0.013711131	1383	-0.013711131	0	Thrombotic thrombocytopenic purpura
NM_139025	ADAMTS13	C951G	-0.013711131	1383	-0.013711131	0	Upshaw-Schulman syndrome
NM_139025	ADAMTS13	G1181R	-0.013711131	1383	-0.013711131	0	Thrombotic thrombocytopenic purpura
NM_139025	ADAMTS13	G194V	-0.013711131	1383	-0.013711131	0	Thrombotic thrombocytopenic purpura
NM_139025	ADAMTS13	H96D	-0.013711131	1383	-0.013711131	0	Upshaw-Schulman syndrome
NM_139025	ADAMTS13	P475S	-0.013711131	1383	-0.013711131	0	Upshaw-Schulman syndrome;not specified
NM_139025	ADAMTS13	R102C	-0.013711131	1383	-0.013711131	0	Upshaw-Schulman syndrome
NM_139025	ADAMTS13	R193W	-0.013711131	1383	-0.013711131	0	Upshaw-Schulman syndrome;not provided
NM_139025	ADAMTS13	R268P	-0.013711131	1383	-0.013711131	0	Upshaw-Schulman syndrome
NM_139025	ADAMTS13	R398H	-0.013711131	1383	-0.013711131	0	Upshaw-Schulman syndrome
NM_139025	ADAMTS13	R528G	-0.013711131	1383	-0.013711131	0	Upshaw-Schulman syndrome
NM_139025	ADAMTS13	R692C	-0.013711131	1383	-0.013711131	0	Upshaw-Schulman syndrome
NM_139025	ADAMTS13	T196I	-0.013711131	1383	-0.013711131	0	Upshaw-Schulman syndrome
NM_199355	ADAMTS18	C577W	0.026633422	1135	0.026633422	0	Microcornea_ myopic chorioretinal atrophy_ and telecanthus
NM_199355	ADAMTS18	L202P	0.026633422	1135	0.026633422	0	Microcornea_ myopic chorioretinal atrophy_ and telecanthus
NM_001145320	ADAMTSL2	E114K	-0.021296401	642	-0.021296401	0	Geleophysic dysplasia 1
NM_001145320	ADAMTSL2	G811R	-0.021296401	642	-0.021296401	0	Geleophysic dysplasia 1
NM_001145320	ADAMTSL2	P147L	-0.021296401	642	-0.021296401	0	Geleophysic dysplasia 1
NM_001145320	ADAMTSL2	R113H	-0.021296401	642	-0.021296401	0	Geleophysic dysplasia 1
NM_001145320	ADAMTSL2	R221C	-0.021296401	642	-0.021296401	0	Geleophysic dysplasia 1
NM_001145320	ADAMTSL2	R72Q	-0.021296401	642	-0.021296401	0	Geleophysic dysplasia 1
NM_019032	ADAMTSL4	R865H	0.013811161	788	0.013811161	0	not provided
NM_001111	ADAR	A870T	0.013066173	1	0.013066173	0	Aicardi-Goutieres syndrome 6
NM_001111	ADAR	D1113H	0.013066173	1	0.013066173	0	Aicardi-Goutieres syndrome 6
NM_001111	ADAR	E1193K	0.013066173	1	0.013066173	0	not provided
NM_001025107	ADAR	F870S	-0.112685376	426	-0.112685376	0	Symmetrical dyschromatosis of extremities
NM_001111	ADAR	G1007R	0.013066173	1	0.013066173	0	Aicardi-Goutieres syndrome 6;Symmetrical dyschromatosis of extremities
NM_001111	ADAR	I872T	0.013066173	1	0.013066173	0	Aicardi-Goutieres syndrome 6
NM_001111	ADAR	K999N	0.013066173	1	0.013066173	0	Aicardi-Goutieres syndrome 6
NM_001025107	ADAR	L628P	-0.112685376	426	-0.112685376	0	Symmetrical dyschromatosis of extremities
NM_001111	ADAR	P193A	0.013066173	1	0.013066173	0	Aicardi Goutieres syndrome;Aicardi-Goutieres syndrome 6;Aicardi-Goutieres syndrome 6;Inborn genetic diseases;Symmetrical dyschromatosis of extremities;Symmetrical dyschromatosis of extremities;not provided
NM_001111	ADAR	R892H	0.013066173	1	0.013066173	0	Aicardi-Goutieres syndrome 6
NM_001111	ADAR	S1072I	0.013066173	1	0.013066173	0	Aicardi-Goutieres syndrome 6
NM_001111	ADAR	Y1112F	0.013066173	1	0.013066173	0	Aicardi-Goutieres syndrome 6
NM_138422	ADAT3	V144M	-0.172081448	167	-0.170582675	-0.001498773	Mental retardation_ autosomal recessive 36;not provided
NM_183357	ADCY5	M1029K	-0.035817679	1063	-0.037427519	0.00160984	Dyskinesia_ familial_ with facial myokymia
NM_183357	ADCY5	A726T	-0.037427519	1062	-0.037427519	0	Dyskinesia_ familial_ with facial myokymia;not provided
NM_183357	ADCY5	I475M	-0.037427519	1062	-0.037427519	0	Inborn genetic diseases
NM_183357	ADCY5	K691N	-0.037427519	1062	-0.037427519	0	not provided
NM_183357	ADCY5	R418Q	-0.037427519	1062	-0.037427519	0	Dyskinesia_ familial_ with facial myokymia;not provided
NM_183357	ADCY5	R418W	-0.037427519	1062	-0.037427519	0	Dyskinesia_ familial_ with facial myokymia;Inborn genetic diseases;not provided
NM_183357	ADCY5	R695W	-0.037427519	1062	-0.037427519	0	not provided
NM_015270	ADCY6	R1116C	-0.12959329	112	-0.12959329	0	Lethal congenital contracture syndrome 8
NM_015270	ADCY6	Y992C	-0.12959329	112	-0.12959329	0	Lethal congenital contracture syndrome 8
NM_016824	ADD3	G367D	-0.104599894	1	-0.104599894	0	Cerebral palsy;Cerebral palsy_ spastic quadriplegic_ 3
NM_001294335	ADGRB2	R1465W	-0.026676512	363	-0.026676512	0	Progressive spastic paraparesis
NM_013447	ADGRE2	C492Y	-0.045374348	204	-0.045374348	0	Vibratory urticaria
NM_005682	ADGRG1	C346S	-0.018788192	15	-0.018788192	0	Polymicrogyria_ bilateral frontoparietal
NM_005682	ADGRG1	C91S	-0.018788192	15	-0.018788192	0	Polymicrogyria_ bilateral frontoparietal;not provided
NM_005682	ADGRG1	D457G	-0.018788192	15	-0.018788192	0	Inborn genetic diseases
NM_005682	ADGRG1	E256D	-0.018788192	15	-0.018788192	0	Polymicrogyria_ bilateral frontoparietal
NM_005682	ADGRG1	H89Y	-0.018788192	15	-0.018788192	0	Polymicrogyria_ bilateral frontoparietal
NM_005682	ADGRG1	L487P	-0.018788192	15	-0.018788192	0	Polymicrogyria_ bilateral frontoparietal
NM_005682	ADGRG1	L503P	-0.018788192	15	-0.018788192	0	Polymicrogyria_ bilateral frontoparietal;not provided
NM_005682	ADGRG1	R565W	-0.018788192	15	-0.018788192	0	Polymicrogyria_ bilateral frontoparietal;not provided
NM_201524	ADGRG1	T383N	-0.018788192	15	-0.018788192	0	Polymicrogyria_ bilateral frontoparietal
NM_005682	ADGRG1	W623S	-0.018788192	15	-0.018788192	0	Polymicrogyria_ bilateral frontoparietal
NM_005682	ADGRG1	Y88C	-0.018788192	15	-0.018788192	0	Polymicrogyria_ bilateral frontoparietal
NM_005682	ADGRG1	R38W	-0.113946247	245	-0.018788192	-0.095158055	Polymicrogyria_ bilateral frontoparietal
NM_198569	ADGRG6	V769E	-0.137792118	1218	-0.137792118	0	Arthrogryposis multiplex congenita;Lethal congenital contracture syndrome 9
NM_032119	ADGRV1	D365Y	0.009810093	1154	0.009810093	0	Febrile seizures_ familial_ 1
NM_032119	ADGRV1	D4707Y	0.009810093	1154	0.009810093	0	Usher syndrome_ type 1
NM_032119	ADGRV1	F4034C	0.009810093	1154	0.009810093	0	Usher syndrome_ type 2C
NM_032119	ADGRV1	G3476R	0.009810093	1154	0.009810093	0	Usher syndrome_ type 2C
NM_032119	ADGRV1	P352L	0.009810093	1154	0.009810093	0	Autosomal recessive sensorineural hearing loss
NM_032119	ADGRV1	Q4839H	0.009810093	1154	0.009810093	0	Usher syndrome
NM_032119	ADGRV1	Q5459H	0.009810093	1154	0.009810093	0	Usher syndrome_ type 1;not specified
NM_032119	ADGRV1	R249K	0.009810093	1154	0.009810093	0	Usher syndrome;not provided;not specified
NM_032119	ADGRV1	R4789Q	0.009810093	1154	0.009810093	0	not provided
NM_032119	ADGRV1	R4789W	0.009810093	1154	0.009810093	0	Usher syndrome_ type 2C;not provided
NM_032119	ADGRV1	V2318F	0.009810093	1154	0.009810093	0	Usher syndrome_ type 2C
NM_032119	ADGRV1	Y6044C	0.009810093	1154	0.009810093	0	Usher syndrome_ type 2C
NM_032119	ADGRV1	G1148D	-0.014693706	4380	0.009810093	-0.024503799	Usher syndrome;not specified
NM_001177800	ADIPOQ	R112C	-0.038582713	215	-0.038582713	0	Hypoadiponectinemia
NM_001123	ADK	A301E	-0.127001762	82	-0.127001762	0	Hypermethioninemia due to adenosine kinase deficiency
NM_006721	ADK	D235A	-0.127001762	99	-0.127001762	0	Hypermethioninemia due to adenosine kinase deficiency
NM_006721	ADK	F247L	-0.127001762	99	-0.127001762	0	not provided
NM_006721	ADK	G30E	-0.127001762	99	-0.127001762	0	Hypermethioninemia due to adenosine kinase deficiency
NM_000026	ADSL	A2V	-0.087992142	41	-0.089431985	0.001439843	not provided
NM_000026	ADSL	D422Y	-0.089431985	41	-0.089431985	0	Adenylosuccinate lyase deficiency
NM_000026	ADSL	E376D	-0.089431985	41	-0.089431985	0	not provided
NM_000026	ADSL	K246E	-0.089431985	41	-0.089431985	0	Adenylosuccinate lyase deficiency
NM_000026	ADSL	M225T	-0.089431985	41	-0.089431985	0	Adenylosuccinate lyase deficiency
NM_000026	ADSL	P100A	-0.089431985	41	-0.089431985	0	Adenylosuccinate lyase deficiency
NM_000026	ADSL	P318L	-0.089431985	41	-0.089431985	0	Adenylosuccinate lyase deficiency;not provided
NM_000026	ADSL	P467R	-0.089431985	41	-0.089431985	0	not provided
NM_000026	ADSL	R141W	-0.089431985	41	-0.089431985	0	Difficulty standing;Generalized myoclonic seizures;Inability to walk;Progressive neurologic deterioration;Severe global developmental delay;not provided
NM_000026	ADSL	R190Q	-0.089431985	41	-0.089431985	0	Adenylosuccinate lyase deficiency;not provided
NM_000026	ADSL	R303C	-0.089431985	41	-0.089431985	0	Adenylosuccinate lyase deficiency
NM_000026	ADSL	R396H	-0.089431985	41	-0.089431985	0	not provided
NM_000026	ADSL	R426C	-0.089431985	41	-0.089431985	0	not provided
NM_000026	ADSL	R426H	-0.089431985	41	-0.089431985	0	Adenylosuccinate lyase deficiency;Adenylosuccinate lyase deficiency;not provided
NM_000026	ADSL	S438P	-0.089431985	41	-0.089431985	0	Adenylosuccinate lyase deficiency
NM_000026	ADSL	S447P	-0.089431985	41	-0.089431985	0	not provided
NM_000026	ADSL	S448P	-0.089431985	41	-0.089431985	0	Adenylosuccinate lyase deficiency;not provided
NM_000026	ADSL	T450S	-0.089431985	41	-0.089431985	0	not provided
NM_000026	ADSL	Y114H	-0.089431985	41	-0.089431985	0	Adenylosuccinate lyase deficiency;Difficulty standing;Generalized myoclonic seizures;Inability to walk;Progressive neurologic deterioration;Severe global developmental delay;not provided
NM_000026	ADSL	Y472H	-0.089431985	41	-0.089431985	0	not provided
NM_152328	ADSSL1	D261N	-0.170525453	195	-0.170525453	0	Myopathy_ distal_ 5
NM_002285	AFF3	A233T	-0.018460565	1213	-0.018460565	0	not provided
NM_014423	AFF4	R258W	-0.102227782	130	-0.102227782	0	Chops syndrome;not provided
NM_014423	AFF4	T254A	-0.102227782	130	-0.102227782	0	Chops syndrome
NM_014423	AFF4	T254S	-0.102227782	130	-0.102227782	0	Chops syndrome
NM_006796	AFG3L2	A659V	-0.018828189	157	-0.018828189	0	not provided
NM_006796	AFG3L2	A694E	-0.018828189	157	-0.018828189	0	Spinocerebellar ataxia 28
NM_006796	AFG3L2	E322K	-0.018828189	157	-0.018828189	0	not provided
NM_006796	AFG3L2	E691K	-0.018828189	157	-0.018828189	0	Spinocerebellar ataxia 28
NM_006796	AFG3L2	E700K	-0.018828189	157	-0.018828189	0	Spinocerebellar ataxia 28
NM_006796	AFG3L2	G385S	-0.018828189	157	-0.018828189	0	not provided
NM_006796	AFG3L2	G671E	-0.018828189	157	-0.018828189	0	Spinocerebellar ataxia 28
NM_006796	AFG3L2	G671R	-0.018828189	157	-0.018828189	0	Spinocerebellar ataxia 28
NM_006796	AFG3L2	M625I	-0.018828189	157	-0.018828189	0	Spastic ataxia 5_ autosomal recessive
NM_006796	AFG3L2	M666R	-0.018828189	157	-0.018828189	0	Spinocerebellar ataxia 28
NM_006796	AFG3L2	M666T	-0.018828189	157	-0.018828189	0	Spinocerebellar ataxia 28
NM_006796	AFG3L2	M666V	-0.018828189	157	-0.018828189	0	Spinocerebellar ataxia 28
NM_006796	AFG3L2	N432T	-0.018828189	157	-0.018828189	0	Spinocerebellar ataxia 28
NM_006796	AFG3L2	P514S	-0.018828189	157	-0.018828189	0	not provided
NM_006796	AFG3L2	R468C	-0.018828189	157	-0.018828189	0	Optic atrophy
NM_006796	AFG3L2	R651G	-0.018828189	157	-0.018828189	0	Spastic ataxia 5_ autosomal recessive
NM_006796	AFG3L2	R702Q	-0.018828189	157	-0.018828189	0	Spinocerebellar ataxia 28;not provided
NM_006796	AFG3L2	T654I	-0.018828189	157	-0.018828189	0	Spinocerebellar ataxia 28
NM_006796	AFG3L2	V723M	-0.018828189	157	-0.018828189	0	not provided
NM_006796	AFG3L2	Y616C	-0.018828189	157	-0.018828189	0	Spastic ataxia 5_ autosomal recessive;not provided
NM_000027	AGA	L146V	-0.095013373	160	-0.108725441	0.013712068	Aspartylglucosaminuria;not provided
NM_000027	AGA	A101V	-0.108725441	160	-0.108725441	0	Aspartylglucosaminuria
NM_000027	AGA	C306R	-0.108725441	160	-0.108725441	0	Aspartylglucosaminuria
NM_000027	AGA	G100E	-0.108725441	160	-0.108725441	0	Aspartylglucosaminuria
NM_000027	AGA	G226D	-0.108725441	160	-0.108725441	0	Aspartylglucosaminuria;not provided
NM_000027	AGA	G252E	-0.108725441	160	-0.108725441	0	Aspartylglucosaminuria
NM_000027	AGA	G252R	-0.108725441	160	-0.108725441	0	Aspartylglucosaminuria
NM_000027	AGA	G302R	-0.108725441	160	-0.108725441	0	Aspartylglucosaminuria
NM_000027	AGA	G60D	-0.108725441	160	-0.108725441	0	Aspartylglucosaminuria
NM_000027	AGA	L15R	-0.108725441	160	-0.108725441	0	Aspartylglucosaminuria
NM_000027	AGA	M1I	-0.108725441	160	-0.108725441	0	Aspartylglucosaminuria
NM_000027	AGA	M1V	-0.108725441	160	-0.108725441	0	Aspartylglucosaminuria
NM_000027	AGA	R116W	-0.108725441	160	-0.108725441	0	Aspartylglucosaminuria
NM_000027	AGA	S72P	-0.108725441	160	-0.108725441	0	Aspartylglucosaminuria
NM_000027	AGA	T257I	-0.108725441	160	-0.108725441	0	Aspartylglucosaminuria
NM_000027	AGA	C163S	-0.115083311	160	-0.108725441	-0.00635787	Aspartylglucosaminuria;Aspartylglucosaminuria_ finnish type
NM_000027	AGA	F135S	-0.11543402	160	-0.108725441	-0.006708579	Aspartylglucosaminuria
NM_000027	AGA	S147P	-0.130901573	160	-0.108725441	-0.022176132	Aspartylglucosaminuria
NM_021831	AGBL5	D295N	0.016350241	154	0.016350241	0	Retinitis pigmentosa 75
NM_021831	AGBL5	R276W	0.016350241	154	0.016350241	0	Retinitis pigmentosa 75
NM_018238	AGK	M1I	-0.132401875	46	-0.132401875	0	Cataract and cardiomyopathy;not provided
NM_000642	AGL	G1448R	-0.049879855	106	-0.049879855	0	Glycogen storage disease IIIa
NM_000642	AGL	H360Y	-0.049879855	106	-0.049879855	0	Glycogen storage disease type III
NM_000642	AGL	M1I	-0.049879855	106	-0.049879855	0	Glycogen storage disease type III
NM_000642	AGL	R1147G	-0.049879855	106	-0.049879855	0	Glycogen storage disease IIIc
NM_000642	AGL	R343W	-0.049879855	106	-0.049879855	0	Glycogen storage disease type III;not provided
NM_000642	AGL	R428G	-0.049879855	106	-0.049879855	0	Glycogen storage disease type III
NM_000028	AGL	S1346L	-0.049879855	106	-0.049879855	0	Glycogen storage disease type III
NM_000642	AGL	S258P	-0.049879855	106	-0.049879855	0	Glycogen storage disease type III
NM_000028	AGL	W1451C	-0.049879855	106	-0.049879855	0	Glycogen storage disease type III
NM_006412	AGPAT2	A238G	-1	0	-1	0	Congenital generalized lipodystrophy type 1
NM_006412	AGPAT2	E172K	-1	0	-1	0	Congenital generalized lipodystrophy type 1;not provided
NM_006412	AGPAT2	G136R	-1	0	-1	0	Congenital generalized lipodystrophy type 1
NM_006412	AGPAT2	L228P	-1	0	-1	0	Congenital generalized lipodystrophy type 1
NM_006412	AGPAT2	P112L	-1	0	-1	0	Congenital generalized lipodystrophy;Congenital generalized lipodystrophy type 1
NM_006412	AGPAT2	S100N	-1	0	-1	0	Congenital generalized lipodystrophy type 1
NM_003659	AGPS	L469P	-0.069208056	655	-0.069208056	0	Rhizomelic chondrodysplasia punctata type 3
NM_003659	AGPS	R419H	-0.069208056	655	-0.069208056	0	Rhizomelic chondrodysplasia punctata type 3
NM_003659	AGPS	T309I	-0.069208056	655	-0.069208056	0	Rhizomelic chondrodysplasia punctata type 3
NM_003659	AGPS	T568M	-0.069208056	655	-0.069208056	0	Rhizomelic chondrodysplasia punctata type 3
NM_198576	AGRN	G1675S	-0.111289251	392	-0.111289251	0	Congenital myasthenic syndrome
NM_198576	AGRN	G1709R	-0.111289251	392	-0.111289251	0	Congenital myasthenic syndrome;Myasthenic syndrome_ congenital_ 8
NM_198576	AGRN	G1871R	-0.111289251	392	-0.111289251	0	Congenital myasthenic syndrome
NM_198576	AGRN	G76S	-0.111289251	392	-0.111289251	0	Congenital myasthenic syndrome
NM_198576	AGRN	N105I	-0.111289251	392	-0.111289251	0	Congenital myasthenic syndrome
NM_198576	AGRN	V1727F	-0.111289251	392	-0.111289251	0	Congenital myasthenic syndrome;Myasthenic syndrome_ congenital_ 8
NM_000029	AGT	R375Q	-1	0	-1	0	Renal dysplasia
NM_031850	AGTR1	T317M	-0.146324126	23	-0.146324126	0	Renal dysplasia
NM_000030	AGXT	D243H	-0.052868003	265	-0.064152993	0.011284989	Primary hyperoxaluria_ type I
NM_000030	AGXT	H261Q	-0.056498951	265	-0.064152993	0.007654042	Primary hyperoxaluria_ type I
NM_000030	AGXT	A112D	-0.064152993	265	-0.064152993	0	Primary hyperoxaluria_ type I
NM_000030	AGXT	A210P	-0.064152993	265	-0.064152993	0	Primary hyperoxaluria_ type I
NM_000030	AGXT	A368T	-0.064152993	265	-0.064152993	0	Primary hyperoxaluria_ type I
NM_000030	AGXT	A383D	-0.064152993	265	-0.064152993	0	Primary hyperoxaluria_ type I
NM_000030	AGXT	A85D	-0.064152993	265	-0.064152993	0	Primary hyperoxaluria_ type I
NM_000030	AGXT	C173Y	-0.064152993	265	-0.064152993	0	Primary hyperoxaluria_ type I
NM_000030	AGXT	C178Y	-0.064152993	265	-0.064152993	0	Primary hyperoxaluria_ type I
NM_000030	AGXT	D183N	-0.064152993	265	-0.064152993	0	Primary hyperoxaluria_ type I
NM_000030	AGXT	D201E	-0.064152993	265	-0.064152993	0	Primary hyperoxaluria_ type I
NM_000030	AGXT	E141D	-0.064152993	265	-0.064152993	0	Primary hyperoxaluria_ type I
NM_000030	AGXT	E59K	-0.064152993	265	-0.064152993	0	Primary hyperoxaluria_ type I
NM_000030	AGXT	E95K	-0.064152993	265	-0.064152993	0	Primary hyperoxaluria_ type I
NM_000030	AGXT	F152I	-0.064152993	265	-0.064152993	0	Primary hyperoxaluria_ type I
NM_000030	AGXT	G109V	-0.064152993	265	-0.064152993	0	Primary hyperoxaluria_ type I
NM_000030	AGXT	G116R	-0.064152993	265	-0.064152993	0	Primary hyperoxaluria_ type I
NM_000030	AGXT	G156R	-0.064152993	265	-0.064152993	0	Primary hyperoxaluria_ type I
NM_000030	AGXT	G161C	-0.064152993	265	-0.064152993	0	Primary hyperoxaluria_ type I
NM_000030	AGXT	G161R	-0.064152993	265	-0.064152993	0	Primary hyperoxaluria_ type I
NM_000030	AGXT	G161S	-0.064152993	265	-0.064152993	0	Nephrocalcinosis;Nephrolithiasis;Primary hyperoxaluria_ type I
NM_000030	AGXT	G170R	-0.064152993	265	-0.064152993	0	Primary hyperoxaluria;Primary hyperoxaluria_ type I;not provided
NM_000030	AGXT	G190R	-0.064152993	265	-0.064152993	0	Primary hyperoxaluria_ type I
NM_000030	AGXT	G199S	-0.064152993	265	-0.064152993	0	Primary hyperoxaluria_ type I
NM_000030	AGXT	G216R	-0.064152993	265	-0.064152993	0	Primary hyperoxaluria_ type I
NM_000030	AGXT	G349S	-0.064152993	265	-0.064152993	0	Primary hyperoxaluria_ type I
NM_000030	AGXT	G350D	-0.064152993	265	-0.064152993	0	Primary hyperoxaluria_ type I
NM_000030	AGXT	G41E	-0.064152993	265	-0.064152993	0	Primary hyperoxaluria_ type I
NM_000030	AGXT	G41R	-0.064152993	265	-0.064152993	0	Nephrocalcinosis;Nephrolithiasis;Primary hyperoxaluria_ type I
NM_000030	AGXT	G41V	-0.064152993	265	-0.064152993	0	Primary hyperoxaluria_ type I
NM_000030	AGXT	G42E	-0.064152993	265	-0.064152993	0	Primary hyperoxaluria_ type I
NM_000030	AGXT	G47R	-0.064152993	265	-0.064152993	0	Primary hyperoxaluria_ type I
NM_000030	AGXT	G63R	-0.064152993	265	-0.064152993	0	Primary hyperoxaluria_ type I
NM_000030	AGXT	G82E	-0.064152993	265	-0.064152993	0	Primary hyperoxaluria_ type I
NM_000030	AGXT	G82R	-0.064152993	265	-0.064152993	0	Primary hyperoxaluria_ type I
NM_000030	AGXT	H124P	-0.064152993	265	-0.064152993	0	Primary hyperoxaluria_ type I
NM_000030	AGXT	H83R	-0.064152993	265	-0.064152993	0	Primary hyperoxaluria_ type I
NM_000030	AGXT	I202N	-0.064152993	265	-0.064152993	0	Primary hyperoxaluria_ type I
NM_000030	AGXT	I56N	-0.064152993	265	-0.064152993	0	Primary hyperoxaluria_ type I
NM_000030	AGXT	L101P	-0.064152993	265	-0.064152993	0	Primary hyperoxaluria_ type I
NM_000030	AGXT	L150P	-0.064152993	265	-0.064152993	0	Primary hyperoxaluria_ type I
NM_000030	AGXT	L153V	-0.064152993	265	-0.064152993	0	Primary hyperoxaluria_ type I
NM_000030	AGXT	L166P	-0.064152993	265	-0.064152993	0	Primary hyperoxaluria_ type I
NM_000030	AGXT	L25R	-0.064152993	265	-0.064152993	0	Primary hyperoxaluria_ type I
NM_000030	AGXT	L26P	-0.064152993	265	-0.064152993	0	Primary hyperoxaluria_ type I
NM_000030	AGXT	L316P	-0.064152993	265	-0.064152993	0	Primary hyperoxaluria_ type I
NM_000030	AGXT	L359P	-0.064152993	265	-0.064152993	0	Primary hyperoxaluria_ type I
NM_000030	AGXT	L384P	-0.064152993	265	-0.064152993	0	Primary hyperoxaluria_ type I
NM_000030	AGXT	M195L	-0.064152993	265	-0.064152993	0	Primary hyperoxaluria_ type I
NM_000030	AGXT	M195R	-0.064152993	265	-0.064152993	0	Primary hyperoxaluria_ type I
NM_000030	AGXT	M1I	-0.064152993	265	-0.064152993	0	Primary hyperoxaluria_ type I
NM_000030	AGXT	M1T	-0.064152993	265	-0.064152993	0	Primary hyperoxaluria_ type I
NM_000030	AGXT	P10S	-0.064152993	265	-0.064152993	0	Primary hyperoxaluria_ type I
NM_000030	AGXT	P11R	-0.064152993	265	-0.064152993	0	Primary hyperoxaluria_ type I
NM_000030	AGXT	P319L	-0.064152993	265	-0.064152993	0	Primary hyperoxaluria_ type I
NM_000030	AGXT	R111Q	-0.064152993	265	-0.064152993	0	Primary hyperoxaluria_ type I
NM_000030	AGXT	R118C	-0.064152993	265	-0.064152993	0	Primary hyperoxaluria_ type I;not specified
NM_000030	AGXT	R118H	-0.064152993	265	-0.064152993	0	Primary hyperoxaluria_ type I
NM_000030	AGXT	R360P	-0.064152993	265	-0.064152993	0	Nephrocalcinosis;Nephrolithiasis
NM_000030	AGXT	R360Q	-0.064152993	265	-0.064152993	0	Primary hyperoxaluria_ type I
NM_000030	AGXT	R36C	-0.064152993	265	-0.064152993	0	Primary hyperoxaluria_ type I
NM_000030	AGXT	R36H	-0.064152993	265	-0.064152993	0	Primary hyperoxaluria_ type I
NM_000030	AGXT	S158L	-0.064152993	265	-0.064152993	0	Primary hyperoxaluria_ type I
NM_000030	AGXT	S187F	-0.064152993	265	-0.064152993	0	Primary hyperoxaluria_ type I
NM_000030	AGXT	S205L	-0.064152993	265	-0.064152993	0	Primary hyperoxaluria_ type I
NM_000030	AGXT	S205P	-0.064152993	265	-0.064152993	0	Primary hyperoxaluria_ type I;not provided
NM_000030	AGXT	S218L	-0.064152993	265	-0.064152993	0	Primary hyperoxaluria_ type I
NM_000030	AGXT	S221P	-0.064152993	265	-0.064152993	0	Primary hyperoxaluria_ type I
NM_000030	AGXT	S81L	-0.064152993	265	-0.064152993	0	Primary hyperoxaluria_ type I
NM_000030	AGXT	T70N	-0.064152993	265	-0.064152993	0	Primary hyperoxaluria_ type I
NM_000030	AGXT	V336D	-0.064152993	265	-0.064152993	0	Primary hyperoxaluria_ type I
NM_000030	AGXT	V8L	-0.064152993	265	-0.064152993	0	Primary hyperoxaluria_ type I
NM_000030	AGXT	W108C	-0.064152993	265	-0.064152993	0	Primary hyperoxaluria_ type I
NM_000030	AGXT	W108R	-0.064152993	265	-0.064152993	0	Primary hyperoxaluria_ type I
NM_000030	AGXT	R289H	-0.067682964	264	-0.064152993	-0.003529971	Primary hyperoxaluria_ type I;not provided;not specified
NM_000030	AGXT	R233H	-0.068137283	264	-0.064152993	-0.003984291	Primary hyperoxaluria_ type I
NM_000030	AGXT	C253R	-0.068503695	267	-0.064152993	-0.004350702	Primary hyperoxaluria_ type I
NM_000030	AGXT	S275R	-0.069045051	266	-0.064152993	-0.004892059	Primary hyperoxaluria_ type I
NM_000030	AGXT	Q282H	-0.069117777	265	-0.064152993	-0.004964784	Primary hyperoxaluria_ type I
NM_000030	AGXT	L298P	-0.069661343	265	-0.064152993	-0.005508351	Primary hyperoxaluria_ type I
NM_000030	AGXT	I244T	-0.075197231	265	-0.064152993	-0.011044238	Nephrocalcinosis;Nephrolithiasis;Primary hyperoxaluria;Primary hyperoxaluria_ type I
NM_000030	AGXT	E274D	-0.076944885	265	-0.064152993	-0.012791893	Primary hyperoxaluria_ type I
NM_000030	AGXT	L284P	-0.079300957	265	-0.064152993	-0.015147964	Primary hyperoxaluria_ type I
NM_000030	AGXT	L269P	-0.089629114	265	-0.064152993	-0.025476121	Primary hyperoxaluria_ type I
NM_000030	AGXT	R233C	-1	0	-0.064152993	-0.935847007	Primary hyperoxaluria_ type I
NM_000030	AGXT	R233L	-1	0	-0.064152993	-0.935847007	Primary hyperoxaluria_ type I
NM_000687	AHCY	A89V	-0.277725815	9	-0.277725815	0	Inborn genetic diseases;Rhabdomyolysis
NM_001161766	AHCY	P70L	-0.285957223	400	-0.285957223	0	not provided
NM_000687	AHCY	Y143C	-0.277725815	9	-0.277725815	0	Hypermethioninemia with s-adenosylhomocysteine hydrolase deficiency;Inborn genetic diseases;Rhabdomyolysis;not provided
NM_017651	AHI1	E1086G	-0.069147695	1081	-0.081097545	0.01194985	Joubert syndrome;Joubert syndrome 3;not provided;not specified
NM_001134831	AHI1	D372G	-0.081097545	1080	-0.081097545	0	Joubert syndrome 3
NM_001134831	AHI1	D659V	-0.081097545	1080	-0.081097545	0	Joubert syndrome 3
NM_001134831	AHI1	D666V	-0.081097545	1080	-0.081097545	0	Joubert syndrome 3;not provided
NM_001134831	AHI1	D675N	-0.081097545	1080	-0.081097545	0	Joubert syndrome 3
NM_001134831	AHI1	D719G	-0.081097545	1080	-0.081097545	0	Joubert syndrome 3;not provided
NM_001134831	AHI1	G766E	-0.081097545	1080	-0.081097545	0	Joubert syndrome 3
NM_017651	AHI1	H696R	-0.081097545	1080	-0.081097545	0	Joubert syndrome 3;Retinitis pigmentosa
NM_001134831	AHI1	H896R	-0.081097545	1080	-0.081097545	0	Joubert syndrome 3
NM_017651	AHI1	P402L	-0.081097545	1080	-0.081097545	0	not provided
NM_001134830	AHI1	P810L	-0.081097545	1080	-0.081097545	0	Retinitis pigmentosa
NM_001134831	AHI1	R351L	-0.081097545	1080	-0.081097545	0	Joubert syndrome 3
NM_001134831	AHI1	R495H	-0.081097545	1080	-0.081097545	0	Joubert syndrome 3
NM_001134831	AHI1	R723Q	-0.081097545	1080	-0.081097545	0	Joubert syndrome;Joubert syndrome 3
NM_001134831	AHI1	S761L	-0.081097545	1080	-0.081097545	0	Joubert syndrome 3;not specified
NM_001134831	AHI1	T671I	-0.081097545	1080	-0.081097545	0	Joubert syndrome 3
NM_001134831	AHI1	V902D	-0.081097545	1080	-0.081097545	0	Joubert syndrome 3
NM_001134831	AHI1	W725R	-0.081097545	1080	-0.081097545	0	Joubert syndrome 3
NM_001134831	AHI1	W787C	-0.081097545	1080	-0.081097545	0	Joubert syndrome 3
NM_001134832	AHI1	V443D	-0.120128545	498	-0.094722237	-0.025406309	Global developmental delay;Joubert syndrome 3;Typical Joubert syndrome MRI findings
NM_001622	AHSG	R317H	-0.128735396	77	-0.128735396	0	Alopecia mental retardation syndrome 1
NM_020661	AICDA	M139V	-0.035844292	139	-0.039258164	0.003413872	Immunodeficiency with hyper IgM type 2
NM_020661	AICDA	R24W	-0.039258164	139	-0.039258164	0	Immunodeficiency with hyper IgM type 2
NM_020661	AICDA	V57M	-0.039258164	139	-0.039258164	0	not provided
NM_020661	AICDA	W80R	-0.039258164	139	-0.039258164	0	Immunodeficiency with hyper IgM type 2
NM_020661	AICDA	Y31C	-0.039258164	139	-0.039258164	0	not provided
NM_020661	AICDA	L106P	-0.041495334	140	-0.039258164	-0.00223717	Immunodeficiency with hyper IgM type 2
NM_020661	AICDA	G125E	-0.048346019	139	-0.039258164	-0.009087855	Immunodeficiency with hyper IgM type 2
NM_020661	AICDA	F151S	-0.049254113	140	-0.039258164	-0.009995949	Immunodeficiency with hyper IgM type 2
NM_020661	AICDA	R112C	-0.050046268	54	-0.039258164	-0.010788104	not provided
NM_004208	AIFM1	A145V	-0.089171209	1	-0.089171209	0	Deafness_ X-linked 5
NM_004208	AIFM1	A157S	-0.089171209	1	-0.089171209	0	not provided
NM_004208	AIFM1	A440V	-0.089171209	1	-0.089171209	0	Deafness_ X-linked 5
NM_004208	AIFM1	A549V	-0.089171209	1	-0.089171209	0	Leukodystrophy
NM_004208	AIFM1	D237V	-0.089171209	1	-0.089171209	0	not provided
NM_004208	AIFM1	E493V	-0.089171209	1	-0.089171209	0	Cowchock syndrome
NM_004208	AIFM1	F193S	-0.089171209	1	-0.089171209	0	not provided
NM_004208	AIFM1	G360R	-0.089171209	1	-0.089171209	0	Deafness_ X-linked 5
NM_004208	AIFM1	I287T	-0.089171209	1	-0.089171209	0	Deafness_ X-linked 5
NM_004208	AIFM1	L344F	-0.089171209	1	-0.089171209	0	Deafness_ X-linked 5
NM_004208	AIFM1	M340T	-0.089171209	1	-0.089171209	0	Distal muscle weakness;Foot dorsiflexor weakness;Pes planus;Sensorineural hearing loss
NM_004208	AIFM1	N366S	-0.089171209	1	-0.089171209	0	Deafness_ X-linked 5
NM_004208	AIFM1	P402T	-0.089171209	1	-0.089171209	0	not provided
NM_004208	AIFM1	P475L	-0.089171209	1	-0.089171209	0	Deafness_ X-linked 5
NM_004208	AIFM1	Q479R	-0.089171209	1	-0.089171209	0	Combined oxidative phosphorylation deficiency 6
NM_004208	AIFM1	R151Q	-0.089171209	1	-0.089171209	0	not provided
NM_004208	AIFM1	R201K	-0.089171209	1	-0.089171209	0	not provided
NM_004208	AIFM1	R422Q	-0.089171209	1	-0.089171209	0	Deafness_ X-linked 5
NM_004208	AIFM1	R422W	-0.089171209	1	-0.089171209	0	Deafness_ X-linked 5
NM_004208	AIFM1	R451Q	-0.089171209	1	-0.089171209	0	Deafness_ X-linked 5
NM_145812	AIFM1	R459I	-0.038922088	65	-0.038922088	0	Charcot-Marie-Tooth Neuropathy X;Combined oxidative phosphorylation deficiency;Cowchock syndrome
NM_004208	AIFM1	T260A	-0.089171209	1	-0.089171209	0	Deafness_ X-linked 5
NM_004208	AIFM1	T282M	-0.089171209	1	-0.089171209	0	Deafness_ X-linked 5
NM_004208	AIFM1	V395G	-0.089171209	1	-0.089171209	0	not provided
NM_004208	AIFM1	V498M	-0.089171209	1	-0.089171209	0	Deafness_ X-linked 5
NM_004208	AIFM1	Y560H	-0.089171209	1	-0.089171209	0	Deafness_ X-linked 5
NM_003977	AIP	K241E	-0.115575358	225	-0.134405426	0.018830068	Somatotroph adenoma
NM_003977	AIP	C238Y	-0.123972402	225	-0.134405426	0.010433024	Somatotroph adenoma
NM_003977	AIP	A277P	-0.134405426	224	-0.134405426	0	Somatotroph adenoma
NM_003977	AIP	E84K	-0.134405426	224	-0.134405426	0	Somatotroph adenoma
NM_003977	AIP	I257V	-0.134405426	224	-0.134405426	0	Somatotroph adenoma
NM_003977	AIP	K103R	-0.134405426	224	-0.134405426	0	Somatotroph adenoma
NM_003977	AIP	K58N	-0.134405426	224	-0.134405426	0	Familial Isolated Pituitary Adenomas;Somatotroph adenoma
NM_003977	AIP	M1I	-0.134405426	224	-0.134405426	0	Pituitary adenoma_ familial isolated
NM_003977	AIP	M1T	-0.134405426	224	-0.134405426	0	Somatotroph adenoma
NM_003977	AIP	R271W	-0.134405426	224	-0.134405426	0	Somatotroph adenoma
NM_003977	AIP	R304Q	-0.134405426	224	-0.134405426	0	Familial Isolated Pituitary Adenomas;Hereditary cancer-predisposing syndrome;Pituitary dependent hypercortisolism;Somatotroph adenoma;not specified
NM_003977	AIP	R56S	-0.134405426	224	-0.134405426	0	Somatotroph adenoma
NM_003977	AIP	Y268C	-0.134405426	224	-0.134405426	0	Somatotroph adenoma
NM_003977	AIP	V195A	-0.143044485	224	-0.134405426	-0.008639058	Somatotroph adenoma
NM_014336	AIPL1	A197P	-0.127735216	133	-0.127735216	0	Leber congenital amaurosis 4;not provided
NM_014336	AIPL1	C239R	-0.127735216	133	-0.127735216	0	Leber congenital amaurosis 4;not provided
NM_014336	AIPL1	G262S	-0.127735216	133	-0.127735216	0	Leber congenital amaurosis 4;not provided
NM_014336	AIPL1	I206N	-0.127735216	133	-0.127735216	0	Leber congenital amaurosis 4;not provided
NM_014336	AIPL1	P376S	-0.127735216	133	-0.127735216	0	Leber congenital amaurosis;Leber congenital amaurosis 4;Retinitis Pigmentosa_ Dominant;Retinitis Pigmentosa_ Recessive;not provided;not specified
NM_014336	AIPL1	R302L	-0.127735216	133	-0.127735216	0	Leber congenital amaurosis;Leber congenital amaurosis 4;not provided;not specified
NM_000383	AIRE	P539L	-0.095725372	542	-0.134126926	0.038401554	Polyglandular autoimmune syndrome_ type 1;not provided
NM_000383	AIRE	C311Y	-0.123975322	335	-0.134126926	0.010151605	Polyglandular autoimmune syndrome_ type 1
NM_000383	AIRE	V301M	-0.129424395	336	-0.134126926	0.004702532	not provided
NM_000383	AIRE	A21V	-0.134126926	329	-0.134126926	0	Polyglandular autoimmune syndrome_ type 1;not provided
NM_000383	AIRE	G155S	-0.134126926	329	-0.134126926	0	Polyglandular autoimmune syndrome_ type 1
NM_000383	AIRE	G228W	-0.134126926	329	-0.134126926	0	Autoimmune polyglandular syndrome type 1_ autosomal dominant
NM_000383	AIRE	K114N	-0.134126926	329	-0.134126926	0	Polyglandular autoimmune syndrome_ type 1
NM_000383	AIRE	K83E	-0.134126926	329	-0.134126926	0	Polyglandular autoimmune syndrome_ type 1
NM_000383	AIRE	L28P	-0.134126926	329	-0.134126926	0	not provided
NM_000383	AIRE	M1L	-0.134126926	329	-0.134126926	0	Polyglandular autoimmune syndrome_ type 1
NM_000383	AIRE	M1V	-0.134126926	329	-0.134126926	0	Polyglandular autoimmune syndrome_ type 1
NM_000383	AIRE	P124L	-0.134126926	329	-0.134126926	0	Polyglandular autoimmune syndrome_ type 1
NM_000383	AIRE	R12G	-0.134126926	329	-0.134126926	0	not provided
NM_000383	AIRE	R92W	-0.134126926	329	-0.134126926	0	Polyglandular autoimmune syndrome_ type 1;not provided
NM_000383	AIRE	R9P	-0.134126926	329	-0.134126926	0	not provided
NM_000383	AIRE	T441M	-0.134126926	329	-0.134126926	0	Polyglandular autoimmune syndrome_ type 1;not specified
NM_000383	AIRE	V80G	-0.134126926	329	-0.134126926	0	Polyglandular autoimmune syndrome_ type 1
NM_000383	AIRE	W78R	-0.134126926	329	-0.134126926	0	Polyglandular autoimmune syndrome_ type 1
NM_000383	AIRE	Y85C	-0.134126926	329	-0.134126926	0	Polyglandular autoimmune syndrome_ type 1;not provided
NM_000383	AIRE	Y90H	-0.134126926	329	-0.134126926	0	Polyglandular autoimmune syndrome_ type 1
NM_000476	AK1	G64R	-0.154662477	28	-0.158188291	0.003525814	Adenylate kinase deficiency_ hemolytic anemia due to
NM_000476	AK1	R128W	-0.158188291	25	-0.158188291	0	Adenylate kinase deficiency_ hemolytic anemia due to
NM_000476	AK1	Y164C	-0.158188291	25	-0.158188291	0	Adenylate kinase deficiency_ hemolytic anemia due to
NM_000476	AK1	G40R	-0.160196634	28	-0.158188291	-0.002008342	Adenylate kinase deficiency_ hemolytic anemia due to
NM_013411	AK2	A182D	-0.227279414	194	-0.239287712	0.012008298	not provided
NM_013411	AK2	R103W	-0.227802473	126	-0.239287712	0.011485238	Reticular dysgenesis
NM_013411	AK2	D165G	-0.232595434	138	-0.239287712	0.006692277	Reticular dysgenesis
NM_013411	AK2	M1V	-0.239287712	126	-0.239287712	0	Reticular dysgenesis
NM_013411	AK2	R186C	-0.239287712	126	-0.239287712	0	Reticular dysgenesis
NM_152327	AK7	L673R	-0.031031444	21	-0.031031444	0	SPERMATOGENIC FAILURE 27
NM_147185	AKAP9	D765E	0.028778257	3784	0.028778257	0	Long QT syndrome
NM_005751	AKAP9	S1570L	0.028778257	3792	0.028778257	0	Long QT syndrome;Long QT syndrome 11
NM_147185	AKAP9	S1781T	0.028778257	3784	0.028778257	0	Long QT syndrome
NM_001354	AKR1C2	H90Q	-0.052825084	310	-0.052825084	0	46_XY sex reversal 8
NM_001354	AKR1C2	I79V	-0.052825084	310	-0.052825084	0	46_XY sex reversal 8
NM_001354	AKR1C2	N300T	-0.057461183	310	-0.052825084	-0.004636099	46_XY sex reversal 8
NM_005989	AKR1D1	L106F	-0.104488331	98	-0.111507721	0.00701939	Bile acid synthesis defect_ congenital_ 2
NM_005989	AKR1D1	P133R	-0.111507721	213	-0.111507721	0	Bile acid synthesis defect_ congenital_ 2
NM_005989	AKR1D1	R261C	-0.111507721	213	-0.111507721	0	Bile acid synthesis defect_ congenital_ 2
NM_005989	AKR1D1	P198L	-0.121738985	98	-0.111507721	-0.010231264	Bile acid synthesis defect_ congenital_ 2;not provided;not specified
NM_005163	AKT1	E17K	-0.054866787	74	-0.054866787	0	Adenocarcinoma of prostate;Adenocarcinoma of stomach;Breast adenocarcinoma;Carcinoma of colon;Endometrial Endometrioid Adenocarcinoma_ Variant with Squamous Differentiation;Hepatocellular carcinoma;Lung adenocarcinoma;Malignant melanoma of skin;Meningeal Neoplasms;Neoplasm of ovary;Neoplasm of the breast;Neoplasm of the large intestine;Neoplasm of the thyroid gland;Non-small cell lung cancer;Oste…
NM_001014431	AKT1	R25C	-0.054866787	74	-0.054866787	0	Cowden syndrome 6
NM_001014431	AKT1	T435P	-0.054866787	74	-0.054866787	0	Cowden syndrome 6
NM_005163	AKT1	Q79R	-0.065039881	74	-0.054866787	-0.010173094	not provided
NM_005163	AKT1	Q79K	-0.090115455	74	-0.054866787	-0.035248668	Cutaneous melanoma
NM_001626	AKT2	E17K	-0.05517393	80	-0.05517393	0	Hypoinsulinemic hypoglycemia and hemihypertrophy
NM_001626	AKT2	R274H	-0.05517393	80	-0.05517393	0	Diabetes mellitus type 2
NM_001626	AKT2	R371H	-0.05517393	80	-0.05517393	0	Non-small cell lung cancer
NM_001626	AKT2	S302G	-0.05517393	80	-0.05517393	0	Neoplasm of the large intestine
NM_005465	AKT3	D322N	-0.060296608	1	-0.060296608	0	not provided
NM_005465	AKT3	K161Q	-0.060296608	1	-0.060296608	0	not provided
NM_005465	AKT3	N229S	-0.060296608	1	-0.060296608	0	Megalencephaly cutis marmorata telangiectatica congenita;Megalencephaly-polymicrogyria-polydactyly-hydrocephalus syndrome 2
NM_005465	AKT3	R465W	-0.060296608	1	-0.060296608	0	Capillary hemangiomas;Global developmental delay;Inborn genetic diseases;Macrocephalus;Megalencephaly-polymicrogyria-polydactyly-hydrocephalus syndrome 2;Polymicrogyria
NM_005465	AKT3	V183D	-0.060296608	1	-0.060296608	0	Megalencephaly-polymicrogyria-polydactyly-hydrocephalus syndrome 2
NM_181690	AKT3	E17K	-0.088511612	1	-0.060296608	-0.028215005	Megalencephaly-polymicrogyria-polydactyly-hydrocephalus syndrome 2
NM_000031	ALAD	A274T	-1	0	-1	0	Porphobilinogen synthase deficiency
NM_000031	ALAD	F12L	-1	0	-1	0	Porphyria_ acute hepatic_ digenic;not provided
NM_000031	ALAD	G133R	-1	0	-1	0	Porphobilinogen synthase deficiency
NM_000031	ALAD	K59N	-1	0	-1	0	AMINOLEVULINATE DEHYDRATASE_ ALAD*1/ALAD*2 POLYMORPHISM;Porphobilinogen synthase deficiency
NM_000031	ALAD	R240W	-1	0	-1	0	Porphobilinogen synthase deficiency;not specified
NM_000031	ALAD	V275M	-1	0	-1	0	Porphobilinogen synthase deficiency
NM_000032	ALAS2	D190V	-0.007315037	195	-0.051101594	0.043786556	Hereditary sideroblastic anemia
NM_000032	ALAS2	D159Y	-0.029532825	142	-0.051101594	0.021568769	Hereditary sideroblastic anemia
NM_000032	ALAS2	D159N	-0.039503433	142	-0.051101594	0.011598161	Hereditary sideroblastic anemia
NM_000032	ALAS2	R170S	-0.046285077	196	-0.051101594	0.004816517	Hereditary sideroblastic anemia
NM_000032	ALAS2	A172T	-0.047466011	197	-0.051101594	0.003635583	Hereditary sideroblastic anemia
NM_000032	ALAS2	M202I	-0.048187313	196	-0.051101594	0.002914281	not provided
NM_000032	ALAS2	C395Y	-0.051101594	196	-0.051101594	0	Hereditary sideroblastic anemia
NM_000032	ALAS2	G291S	-0.051101594	196	-0.051101594	0	Hereditary sideroblastic anemia
NM_000032	ALAS2	G387A	-0.051101594	196	-0.051101594	0	not provided
NM_000032	ALAS2	H524D	-0.051101594	196	-0.051101594	0	Hereditary sideroblastic anemia
NM_000032	ALAS2	I476N	-0.051101594	196	-0.051101594	0	Hereditary sideroblastic anemia
NM_000032	ALAS2	K299Q	-0.051101594	196	-0.051101594	0	Hereditary sideroblastic anemia
NM_000032	ALAS2	M379T	-0.051101594	196	-0.051101594	0	not provided
NM_000032	ALAS2	M567V	-0.051101594	196	-0.051101594	0	not provided
NM_000032	ALAS2	R411C	-0.051101594	196	-0.051101594	0	Hereditary sideroblastic anemia
NM_000032	ALAS2	R452C	-0.051101594	196	-0.051101594	0	Hereditary sideroblastic anemia;not provided
NM_000032	ALAS2	R452H	-0.051101594	196	-0.051101594	0	not provided
NM_000032	ALAS2	R559P	-0.051101594	196	-0.051101594	0	not provided
NM_000032	ALAS2	S568G	-0.051101594	196	-0.051101594	0	Hereditary sideroblastic anemia
NM_000032	ALAS2	T388S	-0.051101594	196	-0.051101594	0	Hereditary sideroblastic anemia
NM_000032	ALAS2	Y365H	-0.051101594	196	-0.051101594	0	not provided
NM_000032	ALAS2	Y586F	-0.051101594	196	-0.051101594	0	Protoporphyria_ erythropoietic_ X-linked;not specified
NM_000032	ALAS2	F165L	-0.056329065	196	-0.051101594	-0.005227471	Hereditary sideroblastic anemia
NM_000032	ALAS2	Y199H	-0.058881802	142	-0.051101594	-0.007780208	Hereditary sideroblastic anemia
NM_000477	ALB	D25V	-0.190235458	159	-0.190235458	0	ALBUMIN BLENHEIM;Alloalbuminemia
NM_000477	ALB	E594K	-0.190235458	159	-0.190235458	0	ALBUMIN B
NM_000477	ALB	R24Q	-0.190235458	159	-0.190235458	0	Ehlers-Danlos syndrome_ procollagen proteinase deficient
NM_002860	ALDH18A1	R765Q	-0.134455844	795	-1	0.865544156	Cutis laxa-corneal clouding-oligophrenia syndrome
NM_002860	ALDH18A1	C161Y	-1	0	-1	0	not provided
NM_002860	ALDH18A1	D715H	-1	0	-1	0	Spastic paraplegia 9b_ autosomal recessive
NM_002860	ALDH18A1	E111G	-1	0	-1	0	not provided
NM_002860	ALDH18A1	H784Y	-1	0	-1	0	Cutis laxa-corneal clouding-oligophrenia syndrome
NM_002860	ALDH18A1	L637P	-1	0	-1	0	Spastic paraplegia 9b_ autosomal recessive
NM_002860	ALDH18A1	R128H	-1	0	-1	0	Spastic paraplegia 9b_ autosomal recessive;not specified
NM_002860	ALDH18A1	R138L	-1	0	-1	0	Cutis laxa_ autosomal dominant 3
NM_002860	ALDH18A1	R138Q	-1	0	-1	0	Cutis laxa_ autosomal dominant 3
NM_002860	ALDH18A1	R138W	-1	0	-1	0	Cutis laxa_ autosomal dominant 3;not provided
NM_002860	ALDH18A1	R252Q	-1	0	-1	0	Spastic paraplegia 9
NM_002860	ALDH18A1	R665L	-1	0	-1	0	Spastic paraplegia 9
NM_002860	ALDH18A1	R84Q	-1	0	-1	0	Cutis laxa-corneal clouding-oligophrenia syndrome;not specified
NM_002860	ALDH18A1	S744W	-1	0	-1	0	Spastic paraplegia 5A
NM_002860	ALDH18A1	V120A	-1	0	-1	0	Spastic paraplegia 9
NM_002860	ALDH18A1	V243L	-1	0	-1	0	Spastic paraplegia 9
NM_002860	ALDH18A1	Y782C	-1	0	-1	0	Cutis laxa-corneal clouding-oligophrenia syndrome
NM_000693	ALDH1A3	A493P	-0.216960436	31	-0.216960436	0	Microphthalmia_ isolated 8
NM_000693	ALDH1A3	G282E	-0.216960436	31	-0.216960436	0	not provided
NM_000693	ALDH1A3	I505T	-0.216960436	31	-0.216960436	0	Autistic disorder of childhood onset
NM_000693	ALDH1A3	R89C	-0.216960436	31	-0.216960436	0	Microphthalmia_ isolated 8
NM_000693	ALDH1A3	V71M	-0.217046518	31	-0.216960436	-8.61E-05	not provided
NM_000692	ALDH1B1	V255A	-0.044257683	325	-0.044257683	0	not provided
NM_000382	ALDH3A2	N386S	-0.030481413	405	-0.031183123	0.000701711	Sjögren-Larsson syndrome
NM_000382	ALDH3A2	C214Y	-0.031183123	405	-0.031183123	0	Sjögren-Larsson syndrome
NM_000382	ALDH3A2	D245N	-0.031183123	405	-0.031183123	0	Sjögren-Larsson syndrome;Sjögren-Larsson syndrome;not provided
NM_000382	ALDH3A2	G303V	-0.031183123	405	-0.031183123	0	Sjögren-Larsson syndrome
NM_000382	ALDH3A2	K211E	-0.031183123	405	-0.031183123	0	Sjögren-Larsson syndrome
NM_000382	ALDH3A2	K266N	-0.031183123	405	-0.031183123	0	Sjögren-Larsson syndrome;not provided
NM_000382	ALDH3A2	L208P	-0.031183123	405	-0.031183123	0	not provided
NM_000382	ALDH3A2	M1I	-0.031183123	405	-0.031183123	0	Sjögren-Larsson syndrome
NM_000382	ALDH3A2	M1K	-0.031183123	405	-0.031183123	0	Sjögren-Larsson syndrome
NM_000382	ALDH3A2	M1L	-0.031183123	405	-0.031183123	0	Sjögren-Larsson syndrome
NM_000382	ALDH3A2	M1V	-0.031183123	405	-0.031183123	0	Sjögren-Larsson syndrome
NM_000382	ALDH3A2	P315S	-0.031183123	405	-0.031183123	0	Sjögren-Larsson syndrome;not provided
NM_000382	ALDH3A2	R228C	-0.031183123	405	-0.031183123	0	Sjögren-Larsson syndrome
NM_000382	ALDH3A2	T184M	-0.031183123	405	-0.031183123	0	Sjögren-Larsson syndrome;not provided
NM_000382	ALDH3A2	V64D	-0.031183123	405	-0.031183123	0	not provided
NM_000382	ALDH3A2	Y279N	-0.031183123	405	-0.031183123	0	not provided
NM_000382	ALDH3A2	S365L	-0.031286584	405	-0.031183123	-0.000103461	Sjögren-Larsson syndrome
NM_000382	ALDH3A2	G401E	-0.04363685	405	-0.031183123	-0.012453727	not provided
NM_170726	ALDH4A1	S352L	-0.128796736	563	-0.128796736	0	Deficiency of pyrroline-5-carboxylate reductase
NM_001080	ALDH5A1	G176R	-0.182472547	147	-1	0.817527453	not provided
NM_001080	ALDH5A1	G409D	-0.192709177	415	-1	0.807290823	Succinate-semialdehyde dehydrogenase deficiency
NM_001080	ALDH5A1	C223Y	-1	0	-1	0	not provided
NM_001080	ALDH5A1	C93F	-1	0	-1	0	not provided
NM_001080	ALDH5A1	G268E	-1	0	-1	0	Succinate-semialdehyde dehydrogenase deficiency;not provided
NM_001080	ALDH5A1	G533R	-1	0	-1	0	not provided
NM_005589	ALDH6A1	G446R	-0.101154323	528	-0.101154323	0	Methylmalonate semialdehyde dehydrogenase deficiency
NM_005589	ALDH6A1	P62S	-0.101154323	528	-0.101154323	0	Methylmalonate semialdehyde dehydrogenase deficiency
NM_005589	ALDH6A1	S262Y	-0.101154323	528	-0.101154323	0	Methylmalonate semialdehyde dehydrogenase deficiency
NM_005589	ALDH6A1	Y172H	-0.101154323	528	-0.101154323	0	Methylmalonate semialdehyde dehydrogenase deficiency
NM_005589	ALDH6A1	R535C	-1	0	-0.101154323	-0.898845677	Methylmalonate semialdehyde dehydrogenase deficiency
NM_001182	ALDH7A1	G505R	-0.076270523	479	-0.084424026	0.008153504	Pyridoxine-dependent epilepsy;not provided
NM_001182	ALDH7A1	I459F	-0.084245314	488	-0.084424026	0.000178712	not provided
NM_001182	ALDH7A1	A177E	-0.084424026	488	-0.084424026	0	Pyridoxine-dependent epilepsy
NM_001182	ALDH7A1	A177P	-0.084424026	488	-0.084424026	0	not provided
NM_001182	ALDH7A1	A199V	-0.084424026	488	-0.084424026	0	Pyridoxine-dependent epilepsy
NM_001182	ALDH7A1	C211F	-0.084424026	488	-0.084424026	0	not provided
NM_001182	ALDH7A1	E427D	-0.084424026	488	-0.084424026	0	not provided
NM_001182	ALDH7A1	E427Q	-0.084424026	488	-0.084424026	0	Pyridoxine-dependent epilepsy;not provided
NM_001182	ALDH7A1	G327S	-0.084424026	488	-0.084424026	0	not provided
NM_001182	ALDH7A1	G398V	-0.084424026	488	-0.084424026	0	Pyridoxine-dependent epilepsy
NM_001182	ALDH7A1	I191V	-0.084424026	488	-0.084424026	0	Abnormality of brain morphology
NM_001182	ALDH7A1	N195S	-0.084424026	488	-0.084424026	0	Pyridoxine-dependent epilepsy;not provided
NM_001182	ALDH7A1	N301I	-0.084424026	488	-0.084424026	0	Pyridoxine-dependent epilepsy
NM_001182	ALDH7A1	P197S	-0.084424026	488	-0.084424026	0	Pyridoxine-dependent epilepsy;not provided
NM_001182	ALDH7A1	P411L	-0.084424026	488	-0.084424026	0	not provided
NM_001182	ALDH7A1	R329K	-0.084424026	488	-0.084424026	0	Pyridoxine-dependent epilepsy
NM_001182	ALDH7A1	R335Q	-0.084424026	488	-0.084424026	0	not provided
NM_001182	ALDH7A1	T192M	-0.084424026	488	-0.084424026	0	not provided
NM_001182	ALDH7A1	T222A	-0.084424026	488	-0.084424026	0	Pyridoxine-dependent epilepsy;not provided
NM_001182	ALDH7A1	T276P	-0.084424026	488	-0.084424026	0	not provided
NM_001182	ALDH7A1	W203G	-0.084424026	488	-0.084424026	0	not provided
NM_001182	ALDH7A1	Y434C	-0.084424026	488	-0.084424026	0	Pyridoxine-dependent epilepsy;not provided
NM_001182	ALDH7A1	V481E	-0.105072551	480	-0.084424026	-0.020648525	not provided
NM_001182	ALDH7A1	M517I	-0.129572826	75	-0.084424026	-0.0451488	not provided
NM_001243177	ALDOA	D183G	-0.25372165	77	-0.25372165	0	HNSHA due to aldolase A deficiency
NM_001243177	ALDOA	E261K	-0.25372165	77	-0.25372165	0	HNSHA due to aldolase A deficiency
NM_000035	ALDOB	A150P	-0.150220029	22	-0.150220029	0	Hereditary fructosuria;not provided
NM_000035	ALDOB	A163V	-0.150220029	22	-0.150220029	0	Hereditary fructosuria;not provided;not specified
NM_000035	ALDOB	A175D	-0.150220029	22	-0.150220029	0	Hereditary fructosuria;not provided
NM_000035	ALDOB	A338V	-0.150220029	22	-0.150220029	0	Hereditary fructosuria;not provided
NM_000035	ALDOB	N335K	-0.150220029	22	-0.150220029	0	Hereditary fructosuria
NM_000035	ALDOB	R304Q	-0.150220029	22	-0.150220029	0	Hereditary fructosuria
NM_000035	ALDOB	W148R	-0.150220029	22	-0.150220029	0	Hereditary fructosuria
NM_000035	ALDOB	Y343H	-0.150220029	22	-0.150220029	0	Hereditary fructosuria
NM_000035	ALDOB	R46W	-1	0	-0.150220029	-0.849779971	Hereditary fructosuria
NM_019109	ALG1	A360V	-0.098856139	452	-0.098856139	0	Inborn genetic diseases;not provided
NM_019109	ALG1	F292L	-0.098856139	452	-0.098856139	0	Congenital disorder of glycosylation type 1K
NM_019109	ALG1	G145D	-0.098856139	452	-0.098856139	0	Congenital disorder of glycosylation type 1K
NM_019109	ALG1	L88V	-0.098856139	452	-0.098856139	0	Congenital disorder of glycosylation type 1K
NM_019109	ALG1	M377V	-0.098856139	452	-0.098856139	0	Congenital disorder of glycosylation type 1K
NM_019109	ALG1	P388S	-0.098856139	452	-0.098856139	0	not provided
NM_019109	ALG1	Q342P	-0.098856139	452	-0.098856139	0	Congenital disorder of glycosylation type 1K
NM_019109	ALG1	Q50R	-0.098856139	452	-0.098856139	0	Congenital disorder of glycosylation type 1K;not provided
NM_019109	ALG1	R276Q	-0.098856139	452	-0.098856139	0	Congenital disorder of glycosylation type 1K
NM_019109	ALG1	R276W	-0.098856139	452	-0.098856139	0	Congenital disorder of glycosylation type 1K
NM_019109	ALG1	S150R	-0.098856139	452	-0.098856139	0	Congenital disorder of glycosylation type 1K
NM_019109	ALG1	S258L	-0.098856139	452	-0.098856139	0	Congenital disorder of glycosylation;Congenital disorder of glycosylation type 1K;Finnish congenital nephrotic syndrome;Inborn genetic diseases;not provided
NM_019109	ALG1	S293P	-0.098856139	452	-0.098856139	0	Congenital disorder of glycosylation type 1K
NM_001004127	ALG11	E312G	-0.225090376	333	-0.23182212	0.006731744	not provided
NM_001004127	ALG11	E398K	-0.23182212	333	-0.23182212	0	Congenital disorder of glycosylation type 1P
NM_001004127	ALG11	L381S	-0.23182212	333	-0.23182212	0	Congenital disorder of glycosylation type 1P
NM_001004127	ALG11	L86S	-0.23182212	333	-0.23182212	0	Congenital disorder of glycosylation type 1P
NM_001004127	ALG11	M408R	-0.23182212	333	-0.23182212	0	not provided
NM_001004127	ALG11	R468C	-0.23182212	333	-0.23182212	0	not provided
NM_001004127	ALG11	Y279S	-0.23182212	333	-0.23182212	0	Congenital disorder of glycosylation type 1P
NM_001004127	ALG11	Q318P	-1	0	-0.23182212	-0.76817788	Congenital disorder of glycosylation type 1P
NM_024105	ALG12	F142V	-1	0	-1	0	ALG12-congenital disorder of glycosylation
NM_024105	ALG12	G101R	-1	0	-1	0	ALG12-congenital disorder of glycosylation
NM_024105	ALG12	G123R	-1	0	-1	0	ALG12-congenital disorder of glycosylation
NM_024105	ALG12	L158P	-1	0	-1	0	ALG12-congenital disorder of glycosylation
NM_024105	ALG12	R146Q	-1	0	-1	0	ALG12-congenital disorder of glycosylation
NM_024105	ALG12	T67M	-1	0	-1	0	ALG12-congenital disorder of glycosylation
NM_001257235	ALG13	N3S	-1	0	-1	0	Epileptic encephalopathy_ early infantile_ 36;not provided
NM_001099922	ALG13	Y211C	0.103856304	1000	0.103856304	0	not provided
NM_144988	ALG14	P65L	-1	0	-1	0	Myasthenic syndrome_ congenital_ 15
NM_033087	ALG2	K131N	-1	0	-1	0	Congenital disorder of glycosylation type 1I
NM_033087	ALG2	V68G	-1	0	-1	0	Myasthenic syndrome_ congenital_ 14
NM_005787	ALG3	G118D	-0.204262754	9	-0.204262754	0	Congenital disorder of glycosylation type 1D
NM_005787	ALG3	L251P	-0.204262754	9	-0.204262754	0	not provided
NM_005787	ALG3	M157K	-0.204262754	9	-0.204262754	0	Congenital disorder of glycosylation type 1D
NM_005787	ALG3	R171Q	-0.204262754	9	-0.204262754	0	Congenital disorder of glycosylation type 1D
NM_005787	ALG3	W71R	-0.204262754	9	-0.204262754	0	Congenital disorder of glycosylation type 1D
NM_005787	ALG3	Y132C	-0.204262754	9	-0.204262754	0	not provided
NM_013339	ALG6	A333V	-1	0	-1	0	Congenital disorder of glycosylation type 1C
NM_013339	ALG6	A84T	-1	0	-1	0	Congenital disorder of glycosylation type 1C
NM_013339	ALG6	G227E	-1	0	-1	0	Congenital disorder of glycosylation type 1C;not provided
NM_013339	ALG6	M1T	-1	0	-1	0	Congenital disorder of glycosylation type 1C
NM_013339	ALG6	M1V	-1	0	-1	0	Congenital disorder of glycosylation type 1C
NM_013339	ALG6	S478P	-1	0	-1	0	Congenital disorder of glycosylation type 1C
NM_024079	ALG8	G275D	-1	0	-1	0	Congenital disorder of glycosylation type 1H
NM_024079	ALG8	T47P	-1	0	-1	0	Congenital disorder of glycosylation type 1H
NM_024079	ALG8	W286G	-1	0	-1	0	Congenital disorder of glycosylation type 1H;not specified
NM_024079	ALG8	W378C	-1	0	-1	0	not provided;not specified
NM_024740	ALG9	E530K	-0.112127774	595	-0.112127774	0	ALG9 congenital disorder of glycosylation
NM_024740	ALG9	Y287C	-0.112127774	595	-0.112127774	0	ALG9 congenital disorder of glycosylation
NM_004304	ALK	D1091N	-0.049085576	257	-0.049085576	0	Neuroblastoma;Neuroblastoma 3;not specified
NM_004304	ALK	D1225N	-0.049085576	257	-0.049085576	0	Rhabdomyosarcoma
NM_004304	ALK	F1174C	-0.049085576	257	-0.049085576	0	Neuroblastoma
NM_004304	ALK	F1174I	-0.049085576	257	-0.049085576	0	Neuroblastoma;Neuroblastoma 3
NM_004304	ALK	F1174L	-0.049085576	257	-0.049085576	0	Lung adenocarcinoma;Neuroblastoma;Neuroblastoma 3
NM_004304	ALK	F1174L	-0.049085576	257	-0.049085576	0	Lung adenocarcinoma;Neuroblastoma;Neuroblastoma 3
NM_004304	ALK	F1174L	-0.049085576	257	-0.049085576	0	Lung adenocarcinoma;Neuroblastoma;Neuroblastoma 3
NM_004304	ALK	F1174V	-0.049085576	257	-0.049085576	0	Neuroblastoma;Neuroblastoma 3
NM_004304	ALK	F1245C	-0.049085576	257	-0.049085576	0	Neuroblastoma;Neuroblastoma 3
NM_004304	ALK	F1245I	-0.049085576	257	-0.049085576	0	Neuroblastoma;Neuroblastoma 3
NM_004304	ALK	F1245L	-0.049085576	257	-0.049085576	0	Neuroblastoma
NM_004304	ALK	F1245L	-0.049085576	257	-0.049085576	0	Neuroblastoma
NM_004304	ALK	F1245V	-0.049085576	257	-0.049085576	0	Neuroblastoma;Neuroblastoma 3
NM_004304	ALK	G1128A	-0.049085576	257	-0.049085576	0	Neoplasm of brain;Neuroblastoma;Neuroblastoma 3
NM_004304	ALK	G1202R	-0.049085576	257	-0.049085576	0	Lung adenocarcinoma;Non-small cell lung cancer
NM_004304	ALK	G1269A	-0.049085576	257	-0.049085576	0	Lung adenocarcinoma;Non-small cell lung cancer
NM_004304	ALK	I1171N	-0.049085576	257	-0.049085576	0	Neuroblastoma
NM_004304	ALK	I1171T	-0.049085576	257	-0.049085576	0	Neuroblastoma
NM_004304	ALK	I1250T	-0.049085576	257	-0.049085576	0	Neuroblastoma;Neuroblastoma 3
NM_004304	ALK	L1152R	-0.049085576	257	-0.049085576	0	Lung adenocarcinoma;Non-small cell lung cancer
NM_004304	ALK	L1196M	-0.049085576	257	-0.049085576	0	Lung adenocarcinoma;Non-small cell lung cancer
NM_004304	ALK	L1240V	-0.049085576	257	-0.049085576	0	Neuroblastoma 3
NM_004304	ALK	M1166R	-0.049085576	257	-0.049085576	0	Neuroblastoma
NM_004304	ALK	R1192P	-0.049085576	257	-0.049085576	0	Neoplasm of brain;Neuroblastoma;Neuroblastoma 3
NM_004304	ALK	R1275L	-0.049085576	257	-0.049085576	0	Neoplasm of the breast;Neuroblastoma
NM_004304	ALK	R1275Q	-0.049085576	257	-0.049085576	0	Neoplasm of brain;Neoplasm of the breast;Neuroblastoma;Neuroblastoma 3
NM_004304	ALK	S1206Y	-0.049085576	257	-0.049085576	0	Lung adenocarcinoma;Non-small cell lung cancer
NM_004304	ALK	T1087I	-0.049085576	257	-0.049085576	0	Neuroblastoma 3
NM_004304	ALK	T1151M	-0.049085576	257	-0.049085576	0	Neuroblastoma;Neuroblastoma 3
NM_004304	ALK	Y1278S	-0.049085576	257	-0.049085576	0	Neuroblastoma;Neuroblastoma 3
NM_015120	ALMS1	M1R	0.032472555	3865	0.032472555	0	Alstrom syndrome
NM_001139	ALOX12B	R548W	-0.058107561	516	-0.063850181	0.005742619	Autosomal recessive congenital ichthyosis 2;Congenital ichthyosiform erythroderma;Congenital nonbullous ichthyosiform erythroderma;not provided
NM_001139	ALOX12B	A597E	-0.063850181	516	-0.063850181	0	not provided
NM_001139	ALOX12B	E394K	-0.063850181	516	-0.063850181	0	Autosomal recessive congenital ichthyosis 2
NM_001139	ALOX12B	H403Y	-0.063850181	516	-0.063850181	0	Autosomal recessive congenital ichthyosis 2
NM_001139	ALOX12B	H578Q	-0.063850181	516	-0.063850181	0	Autosomal recessive congenital ichthyosis 2
NM_001139	ALOX12B	I137N	-0.063850181	516	-0.063850181	0	Autosomal recessive congenital ichthyosis 2;not specified
NM_001139	ALOX12B	I67F	-0.063850181	516	-0.063850181	0	Autosomal recessive congenital ichthyosis 2
NM_001139	ALOX12B	L426P	-0.063850181	516	-0.063850181	0	Autosomal recessive congenital ichthyosis 2
NM_001139	ALOX12B	P620Q	-0.063850181	516	-0.063850181	0	Ichthyosis
NM_001139	ALOX12B	R114W	-0.063850181	516	-0.063850181	0	Autosomal recessive congenital ichthyosis 2
NM_001139	ALOX12B	R133G	-0.063850181	516	-0.063850181	0	not provided
NM_001139	ALOX12B	R386C	-0.063850181	516	-0.063850181	0	not provided
NM_001139	ALOX12B	R679L	-0.063850181	516	-0.063850181	0	Autosomal recessive congenital ichthyosis 2
NM_001139	ALOX12B	V527M	-0.06391894	195	-0.063850181	-6.88E-05	Autosomal recessive congenital ichthyosis 2;not provided
NM_001139	ALOX12B	Y521C	-0.06391894	195	-0.063850181	-6.88E-05	Autosomal recessive congenital ichthyosis 2;Congenital ichthyosiform erythroderma;Ichthyosis;not provided
NM_021628	ALOXE3	G281D	-0.044853991	107	-0.044853991	0	not provided
NM_001165960	ALOXE3	G413V	-0.044853991	239	-0.044853991	0	Autosomal recessive congenital ichthyosis 3
NM_021628	ALOXE3	P630L	-0.044853991	107	-0.044853991	0	Autosomal recessive congenital ichthyosis 1;not provided
NM_001165960	ALOXE3	R528S	-0.044853991	239	-0.044853991	0	Autosomal recessive congenital ichthyosis 3
NM_001165960	ALOXE3	V632F	-0.044853991	239	-0.044853991	0	Autosomal recessive congenital ichthyosis 3
NM_000478	ALPL	A176T	-0.118668565	163	-0.145672179	0.027003614	Childhood hypophosphatasia;Infantile hypophosphatasia
NM_000478	ALPL	A179T	-0.119171694	163	-0.145672179	0.026500485	Infantile hypophosphatasia
NM_000478	ALPL	R136H	-0.122304355	163	-0.145672179	0.023367824	Childhood hypophosphatasia;Hypophosphatasia;Infantile hypophosphatasia
NM_000478	ALPL	R184W	-0.128636336	198	-0.145672179	0.017035843	Inborn genetic diseases;Infantile hypophosphatasia
NM_000478	ALPL	R223W	-0.133377455	207	-0.145672179	0.012294724	Infantile hypophosphatasia
NM_000478	ALPL	R223Q	-0.140859162	200	-0.145672179	0.004813017	not provided
NM_000478	ALPL	G162V	-0.143642628	199	-0.145672179	0.00202955	Childhood hypophosphatasia;Infantile hypophosphatasia
NM_000478	ALPL	A116T	-0.145672179	199	-0.145672179	0	Adult hypophosphatasia;Childhood hypophosphatasia;Hypophosphatasia;Infantile hypophosphatasia;Odontohypophosphatasia;not provided
NM_000478	ALPL	A33V	-0.145672179	199	-0.145672179	0	Infantile hypophosphatasia
NM_000478	ALPL	A485V	-0.145672179	199	-0.145672179	0	Low alkaline phosphatase
NM_000478	ALPL	D294A	-0.145672179	199	-0.145672179	0	Adult hypophosphatasia;Childhood hypophosphatasia;Hypophosphatasia;Infantile hypophosphatasia;not provided
NM_000478	ALPL	D378V	-0.145672179	199	-0.145672179	0	Adult hypophosphatasia;Hypophosphatasia;Infantile hypophosphatasia;not provided
NM_000478	ALPL	E291K	-0.145672179	199	-0.145672179	0	Infantile hypophosphatasia
NM_000478	ALPL	E298K	-0.145672179	199	-0.145672179	0	Infantile hypophosphatasia
NM_000478	ALPL	F327L	-0.145672179	199	-0.145672179	0	Adult hypophosphatasia;Hypophosphatasia;Infantile hypophosphatasia
NM_000478	ALPL	G249V	-0.145672179	199	-0.145672179	0	Childhood hypophosphatasia;Infantile hypophosphatasia;Odontohypophosphatasia
NM_000478	ALPL	G334D	-0.145672179	199	-0.145672179	0	Hypophosphatasia;Infantile hypophosphatasia;not provided
NM_000478	ALPL	G455S	-0.145672179	199	-0.145672179	0	Infantile hypophosphatasia
NM_000478	ALPL	G456R	-0.145672179	199	-0.145672179	0	Infantile hypophosphatasia
NM_000478	ALPL	G491R	-0.145672179	199	-0.145672179	0	Infantile hypophosphatasia
NM_000478	ALPL	I72T	-0.145672179	199	-0.145672179	0	Infantile hypophosphatasia
NM_000478	ALPL	K264R	-0.145672179	199	-0.145672179	0	Infantile hypophosphatasia
NM_000478	ALPL	M484R	-0.145672179	199	-0.145672179	0	Low alkaline phosphatase
NM_000478	ALPL	N417S	-0.145672179	199	-0.145672179	0	Adult hypophosphatasia;Hypophosphatasia_ perinatal lethal;Infantile hypophosphatasia
NM_000478	ALPL	P108L	-0.145672179	199	-0.145672179	0	Odontohypophosphatasia
NM_000478	ALPL	P448L	-0.145672179	199	-0.145672179	0	not provided
NM_000478	ALPL	R272C	-0.145672179	199	-0.145672179	0	Childhood hypophosphatasia;Infantile hypophosphatasia
NM_000478	ALPL	R272H	-0.145672179	199	-0.145672179	0	Hypophosphatasia;Infantile hypophosphatasia
NM_000478	ALPL	R391C	-0.145672179	199	-0.145672179	0	Infantile hypophosphatasia
NM_000478	ALPL	R71C	-0.145672179	199	-0.145672179	0	Infantile hypophosphatasia
NM_000478	ALPL	R71P	-0.145672179	199	-0.145672179	0	Infantile hypophosphatasia
NM_000478	ALPL	V382I	-0.145672179	199	-0.145672179	0	Infantile hypophosphatasia
NM_000478	ALPL	V95M	-0.145672179	199	-0.145672179	0	Low alkaline phosphatase
NM_000478	ALPL	Y436H	-0.145672179	199	-0.145672179	0	Infantile hypophosphatasia
NM_000478	ALPL	S181L	-0.148051779	199	-0.145672179	-0.0023796	Infantile hypophosphatasia
NM_000478	ALPL	E191K	-0.163780763	207	-0.145672179	-0.018108584	Adult hypophosphatasia;Childhood hypophosphatasia;Hypophosphatasia;Infantile hypophosphatasia;not provided
NM_000478	ALPL	Q207P	-0.163953224	174	-0.145672179	-0.018281046	Infantile hypophosphatasia;not provided
NM_020919	ALS2	C157Y	0.055019626	1193	0.055019626	0	Infantile-onset ascending hereditary spastic paralysis
NM_020919	ALS2	G540E	0.055019626	1193	0.055019626	0	Juvenile primary lateral sclerosis
NM_020919	ALS2	R1341H	0.055019626	1193	0.055019626	0	Peripheral axonal neuropathy
NM_020919	ALS2	T827S	0.055019626	1193	0.055019626	0	ALS2-Related Disorders;Amyotrophic Lateral Sclerosis_ Recessive;Peripheral axonal neuropathy
NM_006492	ALX3	R196W	-0.142157468	197	-0.15990937	0.017751902	Frontonasal dysplasia 1
NM_006492	ALX3	R183W	-0.150452362	197	-0.15990937	0.009457007	Frontonasal dysplasia 1
NM_006492	ALX3	L168V	-0.15990937	245	-0.15990937	0	Frontonasal dysplasia 1
NM_006492	ALX3	N203S	-0.15990937	245	-0.15990937	0	Frontonasal dysplasia 1
NM_021926	ALX4	Q225E	-0.063516994	285	-0.063516994	0	Frontonasal dysplasia 2
NM_021926	ALX4	R216G	-0.063516994	285	-0.063516994	0	Parietal foramina 2
NM_021926	ALX4	R218Q	-0.063516994	285	-0.063516994	0	Parietal foramina 2
NM_021926	ALX4	R272P	-0.072753472	303	-0.063516994	-0.009236478	Parietal foramina 2
NM_014324	AMACR	L107P	-0.143847516	360	-0.143847516	0	Bile acid synthesis defect_ congenital_ 4
NM_014324	AMACR	S52P	-0.143847516	360	-0.143847516	0	Alpha-methylacyl-CoA racemase deficiency;Bile acid synthesis defect_ congenital_ 4
NM_182680	AMELX	P70T	-0.093018363	102	-0.09652439	0.003506028	Amelogenesis imperfecta_ type 1E
NM_182680	AMELX	M1T	-0.09652439	100	-0.09652439	0	Amelogenesis imperfecta_ type 1E
NM_182680	AMELX	T51I	-0.09652439	100	-0.09652439	0	Amelogenesis imperfecta_ type 1E
NM_182680	AMELX	W4S	-0.09652439	100	-0.09652439	0	Amelogenesis imperfecta_ type 1E
NM_020547	AMHR2	A168T	-0.132478363	110	-0.132478363	0	not provided
NM_020547	AMHR2	R406Q	-0.132478363	110	-0.132478363	0	Persistent mullerian duct syndrome_ type II
NM_020547	AMHR2	R463C	-0.132478363	110	-0.132478363	0	not provided
NM_015365	AMMECR1	G177D	0.011532352	333	0.011532352	0	Midface hypoplasia_ hearing impairment_ elliptocytosis_ and nephrocalcinosis
NM_030943	AMN	C234F	-1	0	-1	0	Megaloblastic anemia due to inborn errors of metabolism
NM_030943	AMN	G254E	-1	0	-1	0	Megaloblastic anemia due to inborn errors of metabolism
NM_030943	AMN	T41I	-1	0	-1	0	Megaloblastic anemia 1_ Norwegian type
NM_001113490	AMOT	Q642H	-0.051418977	121	-0.051418977	0	Cerebral visual impairment and intellectual disability
NM_000036	AMPD1	K320I	-0.04735133	769	-0.04735133	0	Muscle AMP deaminase deficiency;not provided
NM_000036	AMPD1	M343I	-0.04735133	769	-0.04735133	0	Muscle AMP deaminase deficiency;not provided;not specified
NM_000036	AMPD1	Q189H	-0.04735133	769	-0.04735133	0	Muscle AMP deaminase deficiency;not provided
NM_000036	AMPD1	R421W	-0.04735133	769	-0.04735133	0	Muscle AMP deaminase deficiency;not provided
NM_000036	AMPD1	R458H	-0.04735133	769	-0.04735133	0	Muscle AMP deaminase deficiency;not specified
NM_001257360	AMPD2	R674H	-0.014109521	662	-0.0163054	0.002195878	Pontocerebellar hypoplasia_ type 9
NM_001257360	AMPD2	D793G	-0.0163054	662	-0.0163054	0	not provided
NM_001257360	AMPD2	D793Y	-0.0163054	662	-0.0163054	0	Pontocerebellar hypoplasia_ type 9
NM_001257360	AMPD2	E778D	-0.0163054	662	-0.0163054	0	Pontocerebellar hypoplasia_ type 9
NM_001257360	AMPD2	L776R	-0.0163054	662	-0.0163054	0	Pontocerebellar hypoplasia_ type 9
NM_004037	AMPD2	N411S	-0.0163054	662	-0.0163054	0	Inborn genetic diseases
NM_004037	AMPD2	R378P	-0.0163054	662	-0.0163054	0	Inborn genetic diseases
NM_004037	AMPD2	R540Q	-0.0163054	662	-0.0163054	0	Brain malformation;Global developmental delay;Seizures
NM_001025389	AMPD3	R573C	-0.011822405	471	0.055766145	-0.06758855	Erythrocyte AMP deaminase deficiency
NM_000481	AMT	R320H	-0.109390732	334	-0.111435171	0.002044438	Non-ketotic hyperglycinemia
NM_000481	AMT	R296H	-0.111208011	334	-0.111435171	0.00022716	Non-ketotic hyperglycinemia;not specified
NM_000481	AMT	D276H	-0.111435171	334	-0.111435171	0	Non-ketotic hyperglycinemia
NM_000481	AMT	G269D	-0.111435171	334	-0.111435171	0	Non-ketotic hyperglycinemia
NM_000481	AMT	G47R	-0.111435171	334	-0.111435171	0	Inborn genetic diseases;Non-ketotic hyperglycinemia
NM_000481	AMT	G47W	-0.111435171	334	-0.111435171	0	Non-ketotic hyperglycinemia
NM_000481	AMT	H42R	-0.111435171	334	-0.111435171	0	Non-ketotic hyperglycinemia
NM_000481	AMT	N145I	-0.111435171	334	-0.111435171	0	Non-ketotic hyperglycinemia
NM_000481	AMT	R222C	-0.111435171	334	-0.111435171	0	Non-ketotic hyperglycinemia
NM_000481	AMT	R265H	-0.111435171	334	-0.111435171	0	Non-ketotic hyperglycinemia
NM_000481	AMT	R73C	-0.111435171	334	-0.111435171	0	Non-ketotic hyperglycinemia
NM_000481	AMT	R94W	-0.111435171	334	-0.111435171	0	Non-ketotic hyperglycinemia
NM_000481	AMT	S117L	-0.111435171	334	-0.111435171	0	Non-ketotic hyperglycinemia
NM_000481	AMT	S77L	-0.111435171	334	-0.111435171	0	Non-ketotic hyperglycinemia
NM_000481	AMT	Y225C	-0.111435171	334	-0.111435171	0	Non-ketotic hyperglycinemia
NM_001145	ANG	P136L	0.012908419	124	-0.002794861	0.01570328	Amyotrophic lateral sclerosis type 9
NM_001145	ANG	C63W	-0.002794861	127	-0.002794861	0	Amyotrophic lateral sclerosis type 9
NM_001145	ANG	I70V	-0.002794861	127	-0.002794861	0	Amyotrophic lateral sclerosis type 9;not specified
NM_001145	ANG	K41E	-0.002794861	127	-0.002794861	0	Amyotrophic lateral sclerosis type 9
NM_001145	ANG	K41I	-0.002794861	127	-0.002794861	0	Amyotrophic Lateral Sclerosis_ Dominant;Amyotrophic lateral sclerosis type 9;not specified
NM_001145	ANG	K64I	-0.002794861	127	-0.002794861	0	Amyotrophic lateral sclerosis type 9
NM_001145	ANG	Q36L	-0.002794861	127	-0.002794861	0	Amyotrophic lateral sclerosis type 9
NM_001145	ANG	R55K	-0.002794861	127	-0.002794861	0	Amyotrophic lateral sclerosis type 9
NM_001145	ANG	S52N	-0.002794861	127	-0.002794861	0	Amyotrophic lateral sclerosis type 9
NM_001145	ANG	V137I	-0.002794861	127	-0.002794861	0	Amyotrophic lateral sclerosis type 9
[truncated: 31,060 more rows]
