# Supplementary material for: Natural and pathogenic protein sequence variation affecting prion-like domains within and across human proteomes
Source: BMC Genomics. 2020 Jan 8;21:23. doi: 10.1186/s12864-019-6425-3 (PMC6947906; doi:10.1186/s12864-019-6425-3)
Supplement: Supplementary file 5 — Additional file 5. Statistical analysis of PTM enrichment/depletion within human PrLDs. For each PTM type, statistical enrichment or depletion within PrLDs was evaluated using a two-sided Fisher exact test (see Methods section for detailed description). [file 12864_2019_6425_MOESM5_ESM.csv]

Modification Type	Amino Acid	# of Residues Modified (Whole Proteome)	Percent Modified (Whole Proteome)	Residue Total in Proteome	# of Residues Modified (PrLDs)	Percent Modified (PrLDs)	Residue Total in PrLDs	Odds Ratio	ln(OR)	P-value	Benjamini-Hochberg Adjusted p-value
Methylation	K	1746	0.137565129	1269217	9	0.052368207	17186	0.377144277	-0.975127466	0.001178508	0.001515225
Acetylation	T	100	0.008612122	1161154	1	0.004171185	23974	0.479108441	-0.735828316	0.726860253	0.726860253
Phosphorylation	T	66596	5.735328819	1161154	776	3.23683991	23974	0.544488519	-0.607908422	5.87E-74	1.76E-73
Acetylation	K	21125	1.664411996	1269217	162	0.94262772	17186	0.558832959	-0.581904672	8.71E-16	1.57E-15
Phosphorylation	S	195330	10.82103113	1805096	2986	6.852395814	43576	0.600155466	-0.510566548	5.66E-181	5.09E-180
Acetylation	S	404	0.022381081	1805096	7	0.016063888	43576	0.712721123	-0.338665067	0.513800586	0.578025659
Phosphorylation	Y	37009	6.373576412	580663	1013	4.76750753	21248	0.727949877	-0.317523084	3.09E-24	6.96E-24
Ubiquitination	K	67916	5.351015626	1269217	803	4.672407774	17186	0.865373832	-0.14459369	5.23E-05	7.85E-05
Methylation	R	3883	0.317621317	1222525	383	1.381275245	27728	4.767304036	1.561780953	1.64E-124	7.37E-124
